# Supplementary material for: Intracellular Ca2+ and K+ concentration in Brassica oleracea leaf induces differential expression of transporter and stress-related genes
Source: BMC Genomics. 2016 Mar 9;17:211. doi: 10.1186/s12864-016-2512-x (PMC4784358; doi:10.1186/s12864-016-2512-x)
Supplement: Additional file 3: Table S2. — Expression levels of significant changed genes. (XLSX 2520 kb) [file 12864_2016_2512_MOESM3_ESM.xlsx]

## Sheet: Total gene
Supplementary Table S2. Expression levels of significant changed genes
Brassica oleracea ID	Arabidopsis locus	Annotation	Tip-burn susceptible			Tip-burn resistant			Kale
			LA	LM	LB	LA	LM	LB	LA	LM	LB
Locus_1	AT5G04360.1	limit dextrinase	1	0.38	0.89	1.74	2.11	1.86	3.54	3.16	3.33
Locus_10	AT2G20580.1	26S proteasome regulatory subunit S2 1A	1	-1.61	-2.51	0.32	0.06	-0.11	-1.26	-0.9	-0.94
Locus_1000	AT5G26740.3	Protein of unknown function (DUF300)	1	0.94	1.17	0.54	0.75	0.55	1.58	1.87	1.72
Locus_10000			1	-0.15	1.92	0.58	0.82	0.97	0.29	-0.02	-0.42
Locus_10001	AT4G32120.1	Galactosyltransferase family protein	1	-0.32	-0.7	-3.36	-2.56	-2.43	-4.34	-2.67	-2.76
Locus_10002	AT5G04820.1	ovate family protein 13	1	-1.29	0.37	-0.3	0.94	0.83	-0.02	-1.09	-0.35
Locus_10004			1	-0.33	0.63	0.76	0.68	0.91	0.93	0.59	1.05
Locus_10005	AT5G45775.2	Ribosomal L5P family protein	1	-0.75	-1.08	-0.82	-1.31	-1.17	-1.37	-1.28	-1.11
Locus_10006	AT5G24970.1	Protein kinase superfamily protein	1	0.23	0.53	1.38	1.33	1.34	1.15	0.46	0.58
Locus_10008	AT2G26350.1	peroxin 10	1	-0.9	-1.66	-1.33	-2.22	-2.48	-1.38	-1.32	-1.35
Locus_10009	AT2G32760.1	unknown protein; Has 229 Blast hits to 229 proteins in 104 species: Archae - 0; Bacteria - 2; Metazoa - 79; Fungi - 90; Plants - 49; Viruses - 0; Other Eukaryotes - 9 (source: NCBI BLink).	1	-0.56	-0.65	-1.32	-1.17	-1.05	-1.01	-0.54	-0.94
Locus_1001	AT4G28640.1	indole-3-acetic acid inducible 11	1	0.76	1	-0.53	-0.27	-0.02	1.17	0.94	0.85
Locus_10010	AT4G28310.1	unknown protein; BEST Arabidopsis thaliana protein match is: unknown protein (TAIR:AT1G52270.1); Has 30201 Blast hits to 17322 proteins in 780 species: Archae - 12; Bacteria - 1396; Metazoa - 17338; Fungi - 3422; Plants - 5037; Viruses - 0; Other Eukaryotes - 2996 (source: NCBI BLink).	1	0.14	0.67	-0.26	-0.03	0.61	-1.65	-1.1	-0.81
Locus_10011	AT5G11810.1	unknown protein; Has 1807 Blast hits to 1807 proteins in 277 species: Archae - 0; Bacteria - 0; Metazoa - 736; Fungi - 347; Plants - 385; Viruses - 0; Other Eukaryotes - 339 (source: NCBI BLink).	1	-1.27	-2.84	-0.29	-0.47	-0.61	-1.94	-1.77	-1.71
Locus_10012	AT1G02340.1	basic helix-loop-helix (bHLH) DNA-binding superfamily protein	1	0.84	1.46	1.77	2.15	2.02	1.65	1.77	1.8
Locus_10013			1	-1.39	-1.84	0.93	1.37	2.12	-0.36	0.46	0.6
Locus_10014			1	-0.27	-0.86	-1.36	-1.57	-1.38	-0.35	-0.77	-0.62
Locus_10016	AT2G45200.2	golgi snare 12	1	-0.08	0.89	1.54	1.82	1.96	5.18	5.78	5.15
Locus_10017	AT3G14310.1	pectin methylesterase 3	1	-1.47	-2.49	-2.72	-2.95	-2.76	-8.9	-8.64	-8.9
Locus_10018	AT5G10280.1	myb domain protein 92	1	1.54	2.27	1.97	2.23	2.28	2.3	2.13	2.06
Locus_10019	AT4G24830.1	arginosuccinate synthase family	1	0.75	-1.1	1.58	1.09	1.05	1.97	0.14	1.88
Locus_1002	AT2G43010.2	phytochrome interacting factor 4	1	1.06	1.23	1.14	1.32	1.23	0.84	0.6	0.38
Locus_10020	AT1G55460.1	DNA/RNA-binding protein Kin17, conserved region	1	0.33	0.93	2.05	1.97	2.08	2.05	1.91	2.01
Locus_10021	AT1G27650.1	U2 snRNP auxiliary factor small subunit, putative	1	-2.58	-5.1	-3.62	-4.68	-4.78	-7.46	-8.1	-8.57
Locus_10022	AT4G37925.1	subunit NDH-M of NAD(P)H:plastoquinone dehydrogenase complex	1	0.33	0.52	2.02	1.85	1.69	0.36	0.46	0.41
Locus_10024	AT4G24810.2	Protein kinase superfamily protein	1	1.21	1.42	1.99	2.24	2.46	3.53	4.29	4.84
Locus_10027	AT5G10730.1	NAD(P)-binding Rossmann-fold superfamily protein	1	-0.79	-1.15	-7.27	-7.31	-6.76	-7.52	-5.94	-6.93
Locus_10028	AT2G38660.4	Amino acid dehydrogenase family protein	1	-1.53	0.59	-0.88	0.12	-0.66	-0.97	-1.57	-2.71
Locus_10029	AT4G38150.2	Pentatricopeptide repeat (PPR) superfamily protein	1	0.07	0.35	-1.15	-2.15	-2.53	-0.36	-0.17	-0.47
Locus_1003	AT5G66850.1	mitogen-activated protein kinase kinase kinase 5	1	0.43	1.37	1.29	1.62	1.56	-1.43	-1.53	-2.22
Locus_10030	AT5G43850.1	RmlC-like cupins superfamily protein	1	0.11	-0.56	2.54	2.92	2.98	-4.63	-4.37	-4.63
Locus_10031	AT5G38520.1	alpha/beta-Hydrolases superfamily protein	1	1.66	2.08	1.64	2.11	2.07	2.39	1.86	2.11
Locus_10032	AT5G59770.1	Protein-tyrosine phosphatase-like, PTPLA	1	-0.31	-1.6	-1.33	-1.37	-1.87	-0.41	-0.76	-1.16
Locus_10033	AT1G48160.1	signal recognition particle 19 kDa protein, putative / SRP19, putative	1	0.2	0.86	1.19	0.51	1.9	1.23	1.21	1.23
Locus_10034	AT5G61190.1	putative endonuclease or glycosyl hydrolase with C2H2-type zinc finger domain	1	0.76	1.36	0.47	0.96	0.84	0.96	0.93	1.01
Locus_10035	AT5G26570.2	catalytics;carbohydrate kinases;phosphoglucan, water dikinases	1	-0.06	-0.64	-1.88	-2.34	-2.95	-2.54	-2.86	-2.54
Locus_10036	AT1G02080.2	transcription regulators	1	0.1	0.05	-0.34	-0.41	-0.36	-1.21	-1.52	-1.9
Locus_10037	AT5G03415.1	Transcription factor DP	1	0.39	0.66	-1.12	-2.48	-1.3	-0.31	-0.36	-0.69
Locus_10038	AT1G01920.2	SET domain-containing protein	1	0.55	0.34	2.45	2.43	2.35	0.4	0.38	0.02
Locus_10039	AT5G05180.1	unknown protein; BEST Arabidopsis thaliana protein match is: unknown protein (TAIR:AT3G10880.1); Has 1807 Blast hits to 1807 proteins in 277 species: Archae - 0; Bacteria - 0; Metazoa - 736; Fungi - 347; Plants - 385; Viruses - 0; Other Eukaryotes - 339 (source: NCBI BLink).	1	0.68	1.03	1.79	2.01	1.91	2.36	2.61	2.52
Locus_1004	AT4G16143.2	importin alpha isoform 2	1	0.65	1.63	2.7	2.99	3	1.41	1.47	1.23
Locus_10040	AT1G68990.1	male gametophyte defective 3	1	1.02	0.93	0.8	0.64	0.85	0.17	-0.2	0.11
Locus_10041	AT5G23930.1	Mitochondrial transcription termination factor family protein	1	-0.62	-1.19	-2.35	-2.29	-2.18	0.45	1.41	1.95
Locus_10042	AT1G68740.1	EXS (ERD1/XPR1/SYG1) family protein	1	0.27	0.92	1.73	1.57	1.62	0.95	0.88	0.81
Locus_10044	AT2G47360.1	unknown protein; BEST Arabidopsis thaliana protein match is: unknown protein (TAIR:AT1G02570.1); Has 58 Blast hits to 55 proteins in 6 species: Archae - 0; Bacteria - 0; Metazoa - 0; Fungi - 0; Plants - 58; Viruses - 0; Other Eukaryotes - 0 (source: NCBI BLink).	1	0.55	0.35	3.22	2.91	2.78	0.9	1.17	0.86
Locus_10045	AT4G18020.6	CheY-like two-component responsive regulator family protein	1	-0.72	-1.22	0.59	0.36	0.02	-1.24	0.02	0.15
Locus_10048	AT1G23040.1	hydroxyproline-rich glycoprotein family protein	1	-1.17	-1.76	-0.17	-0.75	-0.66	-0.7	-0.59	-0.28
Locus_10049	AT2G28320.1	Pleckstrin homology (PH) and lipid-binding START domains-containing protein	1	0.33	1.07	1.03	1.12	1.96	4.77	4.39	4.1
Locus_1005			1	-1.66	-3.41	-4.5	-3.5	-3.05	-2.85	-3.09	-3.49
Locus_10050	AT4G18540.1	unknown protein; Has 209 Blast hits to 205 proteins in 54 species: Archae - 0; Bacteria - 17; Metazoa - 2; Fungi - 150; Plants - 40; Viruses - 0; Other Eukaryotes - 0 (source: NCBI BLink).	1	-0.02	0.61	1.67	1.47	1.51	1.15	1.3	1.29
Locus_10051	AT2G37710.1	receptor lectin kinase	1	-1.03	-1.73	-3.06	-3.78	-3.37	-1.98	-2.57	-2.17
Locus_10053	AT4G32440.1	Plant Tudor-like RNA-binding protein	1	0.55	0.87	1.1	1.12	0.93	0.75	0.79	0.39
Locus_10054	AT4G16670.1	Plant protein of unknown function (DUF828) with plant pleckstrin homology-like region	1	0.75	0.99	0.74	0.33	0.48	1.29	1.02	1.24
Locus_10055	AT1G11050.1	Protein kinase superfamily protein	1	0.8	1.13	0.85	1.2	0.95	1.14	1	1.07
Locus_10058	AT2G02590.1	FUNCTIONS IN: molecular_function unknown; INVOLVED IN: biological_process unknown; LOCATED IN: chloroplast; EXPRESSED IN: 21 plant structures; EXPRESSED DURING: 13 growth stages; CONTAINS InterPro DOMAIN/s: Putative small multi-drug export (InterPro:IPR009577); Has 405 Blast hits to 405 proteins in 185 species: Archae - 65; Bacteria - 295; Metazoa - 0; Fungi - 0; Plants - 23; Viruses - 0; Other E…	1	0.14	0.41	-5.88	-4.92	-4.69	-6.13	-5.61	-4.65
Locus_1006	AT3G63490.1	Ribosomal protein L1p/L10e family	1	1.13	1.55	3.52	3.66	3.57	1.95	2.09	2.09
Locus_10062	AT5G42690.2	Protein of unknown function, DUF547	1	-1.48	-0.2	1.17	2.52	3.03	-0.95	-1.28	-0.54
Locus_10063	AT2G47750.1	putative indole-3-acetic acid-amido synthetase GH3.9	1	0.45	0.69	0.67	0.24	0.38	1.05	1.13	1.12
Locus_10065	AT2G02790.1	IQ-domain 29	1	-0.66	-2.61	-0.8	-1.42	-2.13	-3.63	-3.37	-3.63
Locus_10066	AT1G02750.1	Drought-responsive family protein	1	0.7	1.02	1.14	1.04	1.03	0.16	0.35	0.46
Locus_10068	AT5G23300.1	pyrimidine d	1	1.19	1.6	1.4	1.77	1.52	1.21	1.37	1.39
Locus_1007	AT1G11910.1	aspartic proteinase A1	1	-1.36	-1.59	-2.58	-2.24	-2.38	-2.26	-1.75	-2.18
Locus_10070	AT4G38900.3	Basic-leucine zipper (bZIP) transcription factor family protein	1	0.82	1.22	-0.36	-0.06	0.18	2	1.64	1.81
Locus_10071	AT5G64380.1	Inositol monophosphatase family protein	1	0.94	1.57	0.98	1.22	1.34	1.72	1.65	1.82
Locus_10075	AT4G17900.1	PLATZ transcription factor family protein	1	0.93	0.94	0.86	1.21	1.47	1.28	1.06	1.24
Locus_10076	AT3G09660.1	minichromosome maintenance 8	1	1.38	2.02	1.68	1.91	2.13	2.45	2.08	2.22
Locus_10078	AT1G72150.1	PATELLIN 1	1	-0.31	-1.64	-1.62	-2.11	-1.9	-2.81	-2.62	-2.81
Locus_10079	AT4G35310.1	calmodulin-domain protein kinase 5	1	-0.48	0.07	7.35	7.15	7.09	5.98	5.46	5.84
Locus_1008	AT1G54217.3	Ribosomal protein L18ae family	1	0.23	0.48	1.85	1.74	1.69	0.27	-0.23	-0.11
Locus_10080	AT4G11360.1	RING-H2 finger A1B	1	0.66	1.2	3.11	3.93	3.98	3.86	4.8	4.71
Locus_10083	AT5G17990.1	tryptophan biosynthesis 1	1	0.22	0.51	-0.94	-1.08	-0.81	-0.44	-0.38	-0.59
Locus_10084	AT4G18593.1	dual specificity protein phosphatase-related	1	-0.97	-2.54	-2.63	-2.36	-2.23	-8.02	-6.76	-6.7
Locus_10086	AT2G03140.2	alpha/beta-Hydrolases superfamily protein	1	0.75	1.03	2.01	2.12	2.29	0.55	0.37	0.59
Locus_10089	AT1G33390.1	RNA helicase family protein	1	-0.27	0.64	0.93	1.42	1.14	0.95	0.46	0.6
Locus_1009	AT5G57130.1	Clp amino terminal domain-containing protein	1	0.17	0.73	1.33	1.07	1.12	1.65	1.59	1.67
Locus_10090	AT1G04520.1	plasmodesmata-located protein 2	1	0.13	0.88	1.55	0.72	1.15	0.02	0.24	0.34
Locus_10091	AT1G62085.1	Mitochondrial transcription termination factor family protein	1	-0.34	-0.91	-0.67	-1.29	-1.04	-0.9	-0.73	-0.75
Locus_10092	AT2G28810.1	Dof-type zinc finger DNA-binding family protein	1	-0.48	-0.52	5.96	5.73	5.8	-0.54	-0.28	-0.54
Locus_10093	AT5G05130.1	DNA/RNA helicase protein	1	0.24	0.7	1.63	1.19	1.15	-0.21	-0.32	-0.3
Locus_10095	AT4G17695.1	Homeodomain-like superfamily protein	1	-1.51	-2.53	-2.04	-2.77	-2.79	-3.64	-4	-3.77
Locus_10096	AT4G30660.2	Low temperature and salt responsive protein family	1	1.04	1.53	1.02	1.23	1.1	1.4	1.26	1.25
Locus_10098	AT3G11700.1	FASCICLIN-like arabinogalactan protein 18 precursor	1	0.58	1.16	4.29	4.22	4.18	1.41	1.15	1.3
Locus_10099	AT1G55190.1	PRA1 (Prenylated rab acceptor) family protein	1	-1.07	-0.52	2.37	2.17	2.14	1.46	0.94	-0.12
Locus_1010	AT4G26690.1	PLC-like phosphodiesterase family protein	1	1.18	1.66	1.41	1.69	1.65	0.63	0.72	0.5
Locus_10100	AT1G72170.1	Domain of unknown function (DUF543)	1	-1.64	-2.21	-2.54	-6.28	-3.31	-1.39	-1.13	-0.99
Locus_10101	AT2G45680.1	TCP family transcription factor	1	0.61	1.97	1.49	2.6	2.21	1.39	2.21	2.37
Locus_10102	AT3G09220.1	laccase 7	1	-0.52	-0.67	-0.25	-0.09	0.31	1.11	1.22	1.34
Locus_10103	AT2G21910.1	cytochrome P450, family 96, subfamily A, polypeptide 5	1	-2.08	-3.84	-0.55	-0.83	-1.14	-0.53	-0.28	-0.39
Locus_10104	AT2G31160.1	Protein of unknown function (DUF640)	1	-1.25	-3.23	2.55	0.43	1.13	1.4	-0.05	1.06
Locus_10105	AT4G16470.1	Tetratricopeptide repeat (TPR)-like superfamily protein	1	1.68	1.77	1.77	2.38	2.02	2.26	2.8	3.2
Locus_10106	AT3G11550.1	Uncharacterised protein family (UPF0497)	1	-1.51	-3.01	-3.26	-4.3	-4.14	-6.31	-7.05	-5.73
Locus_10107	AT1G35720.1	annexin 1	1	-1.48	1.29	2.17	1.99	1.96	-0.22	0.31	0.05
Locus_10108	AT2G04740.1	ankyrin repeat family protein	1	-0.54	-0.64	-1.48	-1.54	-1.26	-1.34	-1.05	-1.55
Locus_10109	AT1G12930.1	ARM repeat superfamily protein	1	1.84	1.65	4.79	4.73	4.13	2.16	2.31	1.27
Locus_10110	AT4G00340.1	receptor-like protein kinase 4	1	-0.62	-0.17	1.97	1.85	2.2	-1	-0.04	0
Locus_10111	AT5G18280.1	apyrase 2	1	-0.73	-1.32	-0.88	-0.67	-1.64	-1.05	-1.36	-1.25
Locus_10112	AT1G68710.1	ATPase E1-E2 type family protein / haloacid dehalogenase-like hydrolase family protein	1	0.27	0.3	-0.68	-0.76	-0.99	1.31	1.47	1.92
Locus_10113			1	0.82	1.05	0.83	1.23	1.23	1.53	1.51	1.49
Locus_10116	AT3G07350.1	Protein of unknown function (DUF506)	1	0.12	0.21	0.46	0.78	0.58	-2.72	-4.38	-3.32
Locus_10118	AT5G23700.1	unknown protein; BEST Arabidopsis thaliana protein match is: unknown protein (TAIR:AT3G48860.2); Has 30201 Blast hits to 17322 proteins in 780 species: Archae - 12; Bacteria - 1396; Metazoa - 17338; Fungi - 3422; Plants - 5037; Viruses - 0; Other Eukaryotes - 2996 (source: NCBI BLink).	1	0.62	1.01	0.07	0.5	0.73	1.05	1.07	1.16
Locus_10119	AT5G28050.1	Cytidine/deoxycytidylate deaminase family protein	1	0.34	0.81	1.86	1.5	1.38	0.16	-0.13	-0.34
Locus_1012	AT1G61010.3	cleavage and polyadenylation specificity factor 73-I	1	0.08	1.18	5.17	4.67	4.61	2.64	2.76	2.39
Locus_10121	AT1G07650.1	Leucine-rich repeat transmembrane protein kinase	1	1.06	1.12	1.5	1.67	1.59	0.59	0.7	0.8
Locus_10125	AT1G59740.1	Major facilitator superfamily protein	1	-1.43	-0.73	-3.57	-2.61	-1.42	0.65	1.09	0.63
Locus_10126	AT1G09920.1	TRAF-type zinc finger-related	1	0.93	1.48	-0.3	0.89	0.05	-1.12	0.94	0.88
Locus_10127			1	-0.89	1.07	-0.71	0.25	-0.36	0.27	2.63	1.05
Locus_10128	AT5G61350.1	Protein kinase superfamily protein	1	0.15	0.58	0.98	1.04	0.99	0.43	0.18	-0.1
Locus_10129	AT5G62760.1	P-loop containing nucleoside triphosphate hydrolases superfamily protein	1	0.27	0.09	0.51	0.33	0.24	-6.98	-6.72	-6.98
Locus_1013	AT5G18190.1	Protein kinase family protein	1	-1.07	-1.78	-0.85	-1.87	-2.03	-1.72	-1.84	-2.06
Locus_10130			1	-1.62	0.55	2.03	2.4	2.84	3.35	3.18	3.47
Locus_10133	AT1G63650.3	basic helix-loop-helix (bHLH) DNA-binding superfamily protein	1	-0.92	0.32	-0.84	0.46	0.64	1.48	1.2	1.98
Locus_10135	AT3G25080.1	Protein of unknown function (DUF626)	1	0.72	0.36	-4.01	-3.66	-3.7	0.99	1.46	1.77
Locus_10137	AT5G47780.1	galacturonosyltransferase 4	1	-1.28	-2.18	-2.44	-2.54	-2.47	-2.42	-2.27	-2.02
Locus_10138	AT1G27020.1	unknown protein; BEST Arabidopsis thaliana protein match is: unknown protein (TAIR:AT1G27030.1); Has 514 Blast hits to 514 proteins in 175 species: Archae - 0; Bacteria - 311; Metazoa - 0; Fungi - 0; Plants - 65; Viruses - 0; Other Eukaryotes - 138 (source: NCBI BLink).	1	-1.12	-1.97	-2.19	-1.95	-1.05	-2.27	-1.3	-1.28
Locus_10139	AT3G49200.1	O-acyltransferase (WSD1-like) family protein	1	0.86	1.54	0.68	0.81	0.84	1.54	1.84	1.9
Locus_1014	AT1G72450.1	jasmonate-zim-domain protein 6	1	0.93	1.26	2.07	2.77	2.38	1.97	1.95	1.99
Locus_10142	AT1G71130.1	Integrase-type DNA-binding superfamily protein	1	0.53	0.96	0.47	0.63	0.71	-7.89	-7.63	-7.89
Locus_10143	AT2G34690.1	Glycolipid transfer protein (GLTP) family protein	1	-0.32	-0.41	1.17	1.02	1.55	0.82	0.25	0.77
Locus_10144	AT3G43590.1	zinc knuckle (CCHC-type) family protein	1	-0.22	-1.04	-0.35	-1.16	-0.73	-1.12	-1.01	-1.09
Locus_10146	AT2G20760.1	Clathrin light chain protein	1	0.14	0.24	-1.41	0.21	-1.48	1.41	1.45	1.52
Locus_10148	AT1G10960.1	ferredoxin 1	1	0.74	0.93	0.8	0.76	0.55	1.21	1.03	0.52
Locus_10150	AT4G12020.3	protein kinase family protein	1	1.12	1.1	0.89	1.35	1.26	1.4	1.56	1.42
Locus_10151	AT3G06290.1	SAC3/GANP/Nin1/mts3/eIF-3 p25 family	1	-0.22	-1.03	2.91	3.43	3.42	-2.86	-2.6	-2.86
Locus_10152	AT4G12550.1	Auxin-Induced in Root cultures 1	1	0.79	1.09	1.15	1.24	1.44	1.28	0.94	0.88
Locus_10154			1	-0.72	0.03	0.02	-0.56	-0.58	-2.19	-1.61	-0.84
Locus_10155			1	-2.45	-4.96	-4.15	-5.26	-5.81	-4.04	-3.67	-3.93
Locus_10156	AT2G42810.1	protein phosphatase 5.2	1	0.19	0.81	0.34	0.2	0.4	0.7	1.21	0.68
Locus_10158	AT1G63810.1	CONTAINS InterPro DOMAIN/s: Nrap protein (InterPro:IPR005554); Has 396 Blast hits to 382 proteins in 182 species: Archae - 3; Bacteria - 2; Metazoa - 142; Fungi - 146; Plants - 43; Viruses - 0; Other Eukaryotes - 60 (source: NCBI BLink).	1	-1.14	-1.93	-1.13	-1.39	-1.52	-2.85	-2.66	-2.81
Locus_10159	AT5G53420.1	CCT motif family protein	1	0.64	0.81	-1.23	-1.2	-1.24	0.19	-0.21	0.18
Locus_10160	AT1G05785.2	Got1/Sft2-like vescicle transport protein family	1	-1.41	-0.56	-1.29	-1.67	-2.03	-0.83	-0.1	-0.98
Locus_10162	AT3G49720.2	unknown protein; FUNCTIONS IN: molecular_function unknown; INVOLVED IN: biological_process unknown; LOCATED IN: chloroplast thylakoid membrane, Golgi apparatus, plasma membrane, membrane; EXPRESSED IN: 25 plant structures; EXPRESSED DURING: 15 growth stages; BEST Arabidopsis thaliana protein match is: unknown protein (TAIR:AT5G65810.1); Has 64 Blast hits to 64 proteins in 11 species: Archae - 0; …	1	0.29	0.53	1.32	0.99	0.9	0.38	0.12	0.35
Locus_10164	AT5G23850.1	Arabidopsis thaliana protein of unknown function (DUF821)	1	-0.01	-0.01	-1.17	-1.03	-0.77	0.26	-0.28	-0.26
Locus_10165	AT5G49030.3	tRNA synthetase class I (I, L, M and V) family protein	1	-1.03	-0.84	-1.32	-1.15	-1.3	-1.47	-1.35	-1.52
Locus_10166	AT3G26000.1	Ribonuclease inhibitor	1	0.31	0.79	-0.27	-0.13	-0.41	-0.68	-1.32	-0.97
Locus_10167	AT3G27350.2	unknown protein; FUNCTIONS IN: molecular_function unknown; INVOLVED IN: biological_process unknown; EXPRESSED IN: 24 plant structures; EXPRESSED DURING: 15 growth stages; BEST Arabidopsis thaliana protein match is: unknown protein (TAIR:AT5G40700.1).	1	2.11	2.18	2.71	4.06	2.88	3.42	2.72	3.22
Locus_10168	AT2G39570.1	ACT domain-containing protein	1	-0.76	-2	-2.64	-5.14	-3.17	-4.35	-2.09	-1.64
Locus_10169	AT1G26930.1	Galactose oxidase/kelch repeat superfamily protein	1	0.46	1.58	1.05	1.52	1.42	1.26	1.26	1.34
Locus_10170	AT1G71060.1	Tetratricopeptide repeat (TPR)-like superfamily protein	1	0.8	1.86	0.07	-0.22	-0.22	0.05	-0.3	-0.14
Locus_10171	AT3G10060.1	FKBP-like peptidyl-prolyl cis-trans isomerase family protein	1	-0.05	0.5	0.19	-0.06	0.09	-0.72	-1	-0.94
Locus_10172	AT4G13110.1	BSD domain-containing protein	1	0.23	-1.17	0.5	0.91	0.18	-3	-1.15	-1.41
Locus_10174	AT1G65700.2	Small nuclear ribonucleoprotein family protein	1	-2.51	-5.59	-6.37	-6.41	-6.44	-4.62	-4.77	-5.29
Locus_10178	AT5G14120.1	Major facilitator superfamily protein	1	-0.79	0.13	0.41	0.5	0.83	-0.01	-1.31	-0.06
Locus_10179	AT1G50890.1	ARM repeat superfamily protein	1	0.31	0.16	-0.2	0.25	0.12	-1.1	-1.35	-1.34
Locus_1018	AT2G23820.2	Metal-dependent phosphohydrolase	1	1.35	1.97	2.74	2.81	2.92	0.66	1.01	1.43
Locus_10180	AT1G30320.1	Remorin family protein	1	0.58	0.16	-3.29	-1.33	-1.36	-1.88	-0.4	-0.48
Locus_10181			1	2.02	1.93	1.57	1.63	1.64	1.86	1.91	2.09
Locus_10183	AT3G56510.2	RNA-binding (RRM/RBD/RNP motifs) family protein	1	-0.39	-0.23	-0.11	-0.02	-0.04	-1.61	-1.86	-1.76
Locus_10184	AT4G10610.1	CTC-interacting domain 12	1	-0.04	0.39	-1.51	-2.02	-1.58	-0.28	-0.71	-0.35
Locus_10185	AT5G53370.1	pectin methylesterase PCR fragment F	1	0.76	0.8	-0.16	0.57	0.56	1.46	1.32	1.44
Locus_10187	AT5G59670.1	Leucine-rich repeat protein kinase family protein	1	0.3	0.13	-3.1	-2.14	-1.59	0.51	0.72	0.24
Locus_10188			1	1.08	1.23	1.09	1.45	1.45	1.29	1.24	1.47
Locus_1019	AT5G46070.1	Guanylate-binding family protein	1	0.59	1.49	1.78	1.99	2.15	0.85	1.32	1.1
Locus_10190	AT2G47490.1	NAD+ transporter 1	1	-1.25	-1.25	-1.56	-1.03	-1.1	-1.31	-0.97	-1.35
Locus_10192	AT5G20070.1	nudix hydrolase homolog 19	1	0.98	1	1.41	1.65	1.9	1.23	1.75	1.76
Locus_10194	AT5G23280.1	TCP family transcription factor	1	-0.35	-0.63	-1.25	-2.16	-2.04	-3.22	-2.82	-2.22
Locus_10196			1	0.9	1.34	1.03	1.26	1.37	2.37	2.33	2.35
Locus_10197	AT3G06483.1	pyruvate dehydrogenase kinase	1	-0.48	0.48	-0.3	-0.34	1.22	3.23	3.13	3.78
Locus_102	AT4G05180.1	photosystem II subunit Q-2	1	1.29	1.62	2.67	1.87	1.84	1.6	1.57	-0.05
Locus_10200			1	-0.99	-1.34	-1.77	-3.4	-3.43	1.18	1.81	2.85
Locus_10206	AT2G04235.1	unknown protein; FUNCTIONS IN: molecular_function unknown; INVOLVED IN: biological_process unknown; LOCATED IN: cellular_component unknown; EXPRESSED IN: cultured cell; Has 713 Blast hits to 345 proteins in 122 species: Archae - 2; Bacteria - 262; Metazoa - 138; Fungi - 55; Plants - 39; Viruses - 0; Other Eukaryotes - 217 (source: NCBI BLink).	1	-0.48	-0.52	4.56	4.45	3.92	-0.54	-0.28	-0.54
Locus_10207	AT4G13850.1	glycine-rich RNA-binding protein 2	1	0.29	0.46	0.31	0.57	0.61	0.9	0.81	1.11
Locus_10208	AT5G66050.1	Wound-responsive family protein	1	-0.78	0.22	-0.97	-0.49	-0.63	-2.22	-2.86	-4.54
Locus_10209	AT4G18570.1	Tetratricopeptide repeat (TPR)-like superfamily protein	1	0.62	0.87	-0.27	-0.33	0.42	1.57	1.52	1.56
Locus_1021	AT5G61340.1	unknown protein; BEST Arabidopsis thaliana protein match is: unknown protein (TAIR:AT1G26650.1); Has 30201 Blast hits to 17322 proteins in 780 species: Archae - 12; Bacteria - 1396; Metazoa - 17338; Fungi - 3422; Plants - 5037; Viruses - 0; Other Eukaryotes - 2996 (source: NCBI BLink).	1	0.87	1.17	1.16	1.36	1.44	1.07	1	1.04
Locus_10210	AT1G09840.6	shaggy-like protein kinase 41	1	-1.12	-2.1	-1.73	-1.6	-1.26	-1.15	-0.84	-1.41
Locus_10211	AT2G42350.1	RING/U-box superfamily protein	1	0.94	0.97	1.14	1.35	1.26	0.26	0.3	0.29
Locus_10213	AT1G64430.2	Pentatricopeptide repeat (PPR) superfamily protein	1	1.24	1.75	1.85	1.93	2.25	1.9	2.04	2.06
Locus_10214	AT1G28510.1	Optic atrophy 3 protein (OPA3)	1	-0.2	0.4	-0.15	0.23	-0.52	1.19	1.68	1.48
Locus_10216	AT1G33390.1	RNA helicase family protein	1	0.26	1.17	0.71	2.02	1.79	2.52	2.41	2.31
Locus_10221	AT5G25160.1	zinc finger protein 3	1	-2.15	-2.55	-1.66	-1.64	-1.45	-1.59	-1.15	-1.83
Locus_10222	AT1G12260.1	NAC 007	1	0.48	1.18	1.39	1.17	1.26	1.88	1.67	1.69
Locus_10224	AT5G59540.1	2-oxoglutarate (2OG) and Fe(II)-dependent oxygenase superfamily protein	1	0.97	1.39	1.09	0.65	0.53	1.41	1.58	1.98
Locus_10225	AT5G49690.1	UDP-Glycosyltransferase superfamily protein	1	1.69	2.34	3.52	3.81	4.21	3.88	3.94	3.84
Locus_10226	AT5G59210.2	myosin heavy chain-related	1	-0.64	-1.01	-0.68	-0.46	-0.5	-2.23	-2.5	-2.43
Locus_10227	AT1G13960.1	WRKY DNA-binding protein 4	1	0.38	-0.01	1.22	0.87	0.47	-0.2	-0.58	-0.67
Locus_10228	AT5G58970.1	uncoupling protein 2	1	0.38	0.41	1.12	0.82	0.39	1.15	0.76	1.44
Locus_10229	AT2G25050.1	Actin-binding FH2 (Formin Homology) protein	1	-0.22	0.48	1.55	0.52	1.12	-0.27	-1.6	-0.54
Locus_1023	AT4G37310.1	cytochrome P450, family 81, subfamily H, polypeptide 1	1	0.33	1.39	3.61	4.6	4.41	2.27	3.91	3.75
Locus_10230	AT5G26960.1	Galactose oxidase/kelch repeat superfamily protein	1	-2.71	-3.03	-2.72	-1.64	-2.18	-3.2	-2.99	-2.08
Locus_10232	AT3G51690.1	PIF1 helicase	1	0.62	0.37	0.74	1.06	0.8	1.28	1.28	1.49
Locus_10233			1	0.88	0.92	1.45	1.41	1.24	1.55	1.43	1.35
Locus_10234			1	-0.06	0.22	0.82	1.47	2.18	1.4	2.31	2.09
Locus_10236	AT5G49000.2	Galactose oxidase/kelch repeat superfamily protein	1	1.84	2.29	4.2	4.28	4.19	0.05	0.72	0.78
Locus_10237	AT4G30950.1	fatty acid desaturase 6	1	0.01	-0.88	-4	-3.84	-3.69	-4.95	-6.1	-4.95
Locus_10238	AT3G15990.1	sulfate transporter 3;4	1	0.11	1.32	1.48	1.52	1.3	1.55	1.07	1.16
Locus_1024	AT4G03110.1	RNA-binding protein-defense related 1	1	-1.09	-0.7	0.61	0.68	0.6	0.74	0.9	0.36
Locus_10241			1	1.57	1.96	1.38	1.62	2.19	2.9	2.95	2.94
Locus_10242	AT5G10610.1	cytochrome P450, family 81, subfamily K, polypeptide 1	1	0.14	0.59	1.53	1.61	1.59	0.4	0.29	0.24
Locus_10243	AT3G09400.2	pol-like 3	1	1.32	1.17	-0.37	0.28	0.4	1.23	1.08	1.03
Locus_10244	AT3G02660.1	Tyrosyl-tRNA synthetase, class Ib, bacterial/mitochondrial	1	-0.82	-1.86	-4.34	-4.38	-4.41	-1.78	-2	-1.3
Locus_10245	AT2G15000.5	unknown protein; FUNCTIONS IN: molecular_function unknown; INVOLVED IN: biological_process unknown; LOCATED IN: chloroplast; EXPRESSED IN: 22 plant structures; EXPRESSED DURING: 13 growth stages; BEST Arabidopsis thaliana protein match is: unknown protein (TAIR:AT4G34265.2); Has 80 Blast hits to 80 proteins in 11 species: Archae - 0; Bacteria - 0; Metazoa - 0; Fungi - 0; Plants - 80; Viruses - 0;…	1	-0.41	-0.15	-1.92	-1.26	-1.95	1.16	1.7	2.17
Locus_10248	AT5G57020.1	myristoyl-CoA:protein N-myristoyltransferase	1	0.7	1.04	-0.71	-0.02	0.1	0.64	1.73	2.29
Locus_1025	AT1G51890.1	Leucine-rich repeat protein kinase family protein	1	0.15	0.66	2.23	2.09	2.1	1.84	1.71	1.53
Locus_10253	AT3G63500.2	Protein of unknown function (DUF1423)	1	0.39	0.04	-0.35	0.01	0.15	-2.38	-2.49	-2.52
Locus_10255	AT3G09390.1	metallothionein 2A	1	-0.94	-1.48	-1.22	-0.55	-0.29	-0.5	-0.24	-0.12
Locus_10256	AT5G17890.1	DA1-related protein 4	1	1.52	-0.52	2.03	-0.33	1.22	2.27	2.31	2.05
Locus_1026	AT5G47140.1	GATA transcription factor 27	1	0.3	0.58	2.99	2.88	2.94	0.83	1.25	1.29
Locus_10262	AT4G11530.1	cysteine-rich RLK (RECEPTOR-like protein kinase) 34	1	0.61	1.16	0.3	0.74	0.57	1.06	1.14	0.69
Locus_10263	AT4G15010.2	Mitochondrial substrate carrier family protein	1	0.71	1.39	1.38	1.65	1.62	1.55	1.66	1.73
Locus_10265	AT1G19290.1	Pentatricopeptide repeat (PPR) superfamily protein	1	-1.43	-2.77	-1.49	-1.78	-2.84	-2.88	-2.66	-2.72
Locus_10266	AT5G15280.1	Pentatricopeptide repeat (PPR) superfamily protein	1	0.58	1.07	1.41	1.45	1.08	1.59	1.41	1.65
Locus_10267	AT4G31160.1	DDB1-CUL4 associated factor 1	1	-1.48	-1.52	3.68	4.56	4.08	8.08	8.55	8.41
Locus_10268	AT3G45890.1	Protein of unknown function, DUF647	1	0.44	0.56	1.09	0.84	0.88	-0.23	-0.37	-0.24
Locus_10269	AT4G30825.1	Tetratricopeptide repeat (TPR)-like superfamily protein	1	0.43	0.54	-0.44	-0.55	-0.51	0.75	1.07	1.03
Locus_1027	AT5G37540.1	Eukaryotic aspartyl protease family protein	1	0.28	0.32	1.28	1.56	1.55	1.8	1.79	1.81
Locus_10270	AT1G12560.1	expansin A7	1	-0.77	0.48	3.34	3.71	3.47	3.26	3.43	3.25
Locus_10271			1	0.74	1.19	-0.31	-0.07	-0.27	-0.77	-1.09	-0.69
Locus_10272			1	0.01	0.86	2.19	1.99	2.01	2.23	1.72	2.39
Locus_10273	AT3G55010.2	phosphoribosylformylglycinamidine cyclo-ligase, chloroplast / phosphoribosyl-aminoimidazole synthetase / AIR synthase (PUR5)	1	-1.8	-2.34	-1.91	-2.19	-2.02	-1.06	-1.01	-1.31
Locus_10274	AT1G17690.1	FUNCTIONS IN: molecular_function unknown; INVOLVED IN: biological_process unknown; LOCATED IN: nucleus; EXPRESSED IN: 24 plant structures; EXPRESSED DURING: 13 growth stages; CONTAINS InterPro DOMAIN/s: Digestive organ expansion factor, predicted (InterPro:IPR010678); Has 25006 Blast hits to 13379 proteins in 904 species: Archae - 102; Bacteria - 5571; Metazoa - 7448; Fungi - 3168; Plants - 1056;…	1	-1.08	-1.79	-1.78	-1.6	-1.97	-0.84	-1.02	-0.35
Locus_10275	AT1G30220.1	inositol transporter 2	1	0.78	0.93	0.74	1	1.3	1.07	0.94	0.92
Locus_10276	AT5G02010.1	RHO guanyl-nucleotide exchange factor 7	1	-1.8	-0.41	1.82	1.19	1.35	-0.1	-0.46	0.07
Locus_10278	AT5G24890.1	unknown protein; FUNCTIONS IN: molecular_function unknown; INVOLVED IN: biological_process unknown; LOCATED IN: cellular_component unknown; EXPRESSED IN: 24 plant structures; EXPRESSED DURING: 13 growth stages; BEST Arabidopsis thaliana protein match is: unknown protein (TAIR:AT2G24550.1); Has 1807 Blast hits to 1807 proteins in 277 species: Archae - 0; Bacteria - 0; Metazoa - 736; Fungi - 347; P…	1	0.61	0.92	0.98	1.34	1.39	0.61	0.95	0.93
Locus_10279	AT5G07980.1	dentin sialophosphoprotein-related	1	0.28	-0.62	-1.41	-1.82	-1.14	0.06	0.36	0.75
Locus_10282	AT4G15400.1	HXXXD-type acyl-transferase family protein	1	-0.62	-1.18	-0.81	-0.97	-0.6	-1.71	-2.68	-1.62
Locus_10283	AT4G23500.1	Pectin lyase-like superfamily protein	1	-1.03	-0.48	-0.95	-0.56	-0.59	-4.9	-1.05	-1.73
Locus_10284	AT2G13770.1	CONTAINS InterPro DOMAIN/s: Putative harbinger transposase-derived nuclease (InterPro:IPR006912); Has 451 Blast hits to 352 proteins in 33 species: Archae - 0; Bacteria - 0; Metazoa - 28; Fungi - 8; Plants - 388; Viruses - 0; Other Eukaryotes - 27 (source: NCBI BLink).	1	0.33	1.04	1.49	0.95	0.87	1.7	1.69	1.59
Locus_10285	AT1G17920.1	homeodomain GLABROUS 12	1	-0.35	0.3	1.11	0.19	0.7	-1.07	-0.53	0.41
Locus_10288	AT2G31750.1	UDP-glucosyl transferase 74D1	1	-0.99	-1.2	-2.3	-3.65	-3.1	-2.69	-1.79	-2.4
Locus_10289	AT5G41770.1	crooked neck protein, putative / cell cycle protein, putative	1	0.38	0.53	0.76	1.12	0.97	0.9	0.76	1.11
Locus_1029	AT5G22450.1	unknown protein; LOCATED IN: chloroplast; EXPRESSED IN: 22 plant structures; EXPRESSED DURING: 13 growth stages; BEST Arabidopsis thaliana protein match is: unknown protein (TAIR:AT2G19390.1); Has 30201 Blast hits to 17322 proteins in 780 species: Archae - 12; Bacteria - 1396; Metazoa - 17338; Fungi - 3422; Plants - 5037; Viruses - 0; Other Eukaryotes - 2996 (source: NCBI BLink).	1	0.43	-0.01	-0.53	-0.47	-0.45	0.75	0.87	1.13
Locus_10291			1	0.81	1.17	0.61	1.26	1.07	0.82	1.09	0.79
Locus_10292	AT1G53360.1	F-box associated ubiquitination effector family protein	1	-0.69	-1.33	-2.83	-1.87	-2.64	-1.23	-0.52	-1.19
Locus_10293	AT1G60780.1	Clathrin adaptor complexes medium subunit family protein	1	0.25	1.07	-0.56	0.66	-0.95	-1.54	-0.54	0.19
Locus_10295	AT2G11810.1	monogalactosyldiacylglycerol synthase type C	1	-0.26	1.52	0.07	0.92	0.7	-1.54	-0.97	-0.84
Locus_10297	AT5G16110.1	unknown protein; FUNCTIONS IN: molecular_function unknown; INVOLVED IN: biological_process unknown; LOCATED IN: chloroplast; EXPRESSED IN: 24 plant structures; EXPRESSED DURING: 15 growth stages; BEST Arabidopsis thaliana protein match is: unknown protein (TAIR:AT3G02555.1); Has 133 Blast hits to 133 proteins in 18 species: Archae - 0; Bacteria - 0; Metazoa - 0; Fungi - 0; Plants - 133; Viruses -…	1	0.88	1.55	2.34	2.36	2.2	2.16	1.98	2.21
Locus_10299	AT4G14570.1	acylaminoacyl-peptidase-related	1	0.45	0.76	1.43	0.9	0.78	0.99	0.62	0.99
Locus_103	AT2G39730.1	rubisco activase	1	0.43	0.79	1.48	1.58	1.45	0.59	0.57	0.32
Locus_1030	AT2G21790.1	ribonucleotide reductase 1	1	-2.07	-2.1	2.37	1.4	2.3	0.05	-0.06	-1.54
Locus_10300	AT2G03360.1	Glycosyltransferase family 61 protein	1	0.72	0.78	0.49	0.75	1.02	1.33	1.28	1.64
Locus_10302	AT1G51405.1	myosin-related	1	0.3	0.91	-0.42	0	0.41	2.2	2.75	2.69
Locus_10303	AT4G03340.1	Core-2/I-branching beta-1,6-N-acetylglucosaminyltransferase family protein	1	1.69	3.65	0.7	2.67	1.63	-0.54	-0.28	0.05
Locus_10304	AT5G44620.1	cytochrome P450, family 706, subfamily A, polypeptide 3	1	0.8	1.29	-1.62	-0.79	-0.87	2.01	2	2
Locus_10305	AT4G27470.1	RING membrane-anchor 3	1	-0.69	-1.22	-2.25	-1.96	-2.71	-4.97	-4.21	-5.76
Locus_10306	AT3G26520.1	tonoplast intrinsic protein 2	1	-2.08	-2.79	-4.11	-4.11	-3.7	-4.08	-3.83	-3.95
Locus_10307	AT2G39220.1	PATATIN-like protein 6	1	0.01	1.16	-1.62	-0.07	-0.1	1.23	1.99	2.05
Locus_10308	AT2G28940.2	Protein kinase superfamily protein	1	-1.2	-1.67	-1.51	-1.48	-1.16	-2.35	-1.85	-2.22
Locus_10309	AT5G11430.1	SPOC domain / Transcription elongation factor S-II protein	1	-2.2	-2.43	-3.14	-3.64	-3.86	-2.38	-2.78	-2.38
Locus_1031	AT3G62830.2	NAD(P)-binding Rossmann-fold superfamily protein	1	1.99	3.52	-3.2	-3.24	-3.42	3.07	3.46	3.16
Locus_10310	AT1G74458.1	unknown protein; LOCATED IN: endomembrane system; Has 9 Blast hits to 9 proteins in 4 species: Archae - 0; Bacteria - 0; Metazoa - 0; Fungi - 0; Plants - 9; Viruses - 0; Other Eukaryotes - 0 (source: NCBI BLink).	1	-1.59	-1.41	0.01	0.29	0.26	1.12	0.02	0.15
Locus_10311	AT4G20280.1	TBP-associated factor 11	1	1.17	2.01	2.81	2.93	2.96	1.97	2.16	1.9
Locus_10314	AT2G42880.1	MAP kinase 20	1	0.53	1.39	1.6	1.86	2.05	1.57	1.11	1.28
Locus_10316	AT3G03580.1	Tetratricopeptide repeat (TPR)-like superfamily protein	1	0.11	0.07	6.73	5.73	5.92	-0.54	-0.28	-0.54
Locus_10317	AT3G12140.3	Emsy N Terminus (ENT)/ plant Tudor-like domains-containing protein	1	-0.28	-0.79	-1.48	-1.97	-1.71	-0.93	-1.32	-1.12
Locus_10318	AT5G40810.2	Cytochrome C1 family	1	0.71	1.38	0.78	0.89	0.96	1.65	1.72	1.95
Locus_10319	AT5G54590.2	Protein kinase superfamily protein	1	0.08	0.45	0.75	0.78	0.95	1.25	1.14	1.32
Locus_1032	AT1G07350.2	RNA-binding (RRM/RBD/RNP motifs) family protein	1	0.54	0.86	1.01	1.06	0.93	0.44	0.29	0.46
Locus_10320	AT5G35670.1	IQ-domain 33	1	-1.36	-1.94	-1.33	-1.49	-1.58	-0.54	-0.47	-0.79
Locus_10321	AT1G28030.1	2-oxoglutarate (2OG) and Fe(II)-dependent oxygenase superfamily protein	1	-1.73	-2.79	-3.27	-2.89	-2.92	-2.7	-2.51	-2.79
Locus_10322	AT1G69170.1	Squamosa promoter-binding protein-like (SBP domain) transcription factor family protein	1	0.3	0.82	-0.08	-0.09	0.34	0.63	0.95	1.03
Locus_10323	AT4G09800.1	S18 ribosomal protein	1	-1.22	-1.4	-0.72	-1.24	-1.5	-1.88	-2.99	-2.89
Locus_10325	AT1G73860.1	P-loop containing nucleoside triphosphate hydrolases superfamily protein	1	-2.01	-2.32	-2.63	-2.35	-2.27	-1.22	-1.89	-0.93
Locus_10326			1	-1.72	-2.61	-2.13	-2.19	-2.44	-2.64	-2.36	-2.04
Locus_10327	AT1G67780.1	Zinc-finger domain of monoamine-oxidase A repressor R1 protein	1	-2.08	-3.41	-3.17	-4.26	-3.53	-2.84	-2.79	-2.73
Locus_10328	AT2G03240.1	EXS (ERD1/XPR1/SYG1) family protein	1	1.2	1.41	1.3	1.78	1.58	1.88	1.58	1.57
Locus_10329	AT1G10350.1	DNAJ heat shock family protein	1	0.44	0.73	-2.63	-2.32	-2.4	-0.5	-0.14	0.12
Locus_10330	AT5G62790.1	1-deoxy-D-xylulose 5-phosphate reductoisomerase	1	0.38	0.38	0.18	0.21	0.4	0.99	1.09	0.67
Locus_10331	AT5G04490.1	vitamin E pathway gene 5	1	-1.45	-1.54	-2.81	-2.58	-3.2	-3.2	-2.3	-1.56
Locus_10332	AT2G16900.1	Arabidopsis phospholipase-like protein (PEARLI 4) family	1	0.42	1.15	0.06	-0.15	0.22	1.98	1.76	1.58
Locus_10333	AT2G47680.1	zinc finger (CCCH type) helicase family protein	1	0.94	1.3	1	1.05	1.04	2.87	2.19	2.71
Locus_10334	AT2G26730.1	Leucine-rich repeat protein kinase family protein	1	-0.12	-0.69	-1	-1.95	-1.99	-1.89	-2.33	-2.65
Locus_10336	AT2G23300.1	Leucine-rich repeat protein kinase family protein	1	-0.75	-1.49	-0.54	-1.3	-1.57	-1.39	-2.1	-1.53
Locus_10338	AT5G60340.1	P-loop containing nucleoside triphosphate hydrolases superfamily protein	1	-0.44	-1.02	-0.55	-1.08	-1.24	-0.57	-0.97	-0.72
Locus_10339	AT5G06240.1	embryo defective 2735	1	0.55	1.46	0.61	1.44	1.37	-0.31	0.52	0.78
Locus_1034	AT1G14800.1	Nucleic acid-binding, OB-fold-like protein	1	1.01	0.83	1.22	1.74	1.85	1.47	1.95	1.87
Locus_10342	AT5G59960.1	unknown protein; FUNCTIONS IN: molecular_function unknown; INVOLVED IN: biological_process unknown; LOCATED IN: nucleus; EXPRESSED IN: 24 plant structures; EXPRESSED DURING: 15 growth stages; Has 30201 Blast hits to 17322 proteins in 780 species: Archae - 12; Bacteria - 1396; Metazoa - 17338; Fungi - 3422; Plants - 5037; Viruses - 0; Other Eukaryotes - 2996 (source: NCBI BLink).	1	1.43	0.57	2.2	2.64	1.03	-2.54	-1.28	-2.54
Locus_10344	AT4G15420.1	Ubiquitin fusion degradation UFD1 family protein	1	0.12	0.35	0.85	0.95	0.94	-1.49	-1.23	-1.43
Locus_10345	AT5G11850.1	Protein kinase superfamily protein	1	0.19	0.52	-0.21	0.04	-0.13	1.3	2.7	2.95
Locus_10346	AT5G15310.1	myb domain protein 16	1	-0.3	-0.79	-0.79	-0.73	-0.54	0.75	1.1	1.3
Locus_10347	AT2G38170.1	cation exchanger 1	1	-1.06	1.6	2.21	2.4	0.86	2.74	2.6	2.34
Locus_10349	AT5G13690.1	alpha-N-acetylglucosaminidase family / NAGLU family	1	-0.08	-0.35	0.21	-0.22	0.03	0.92	1	0.94
Locus_1035	AT2G30710.1	Ypt/Rab-GAP domain of gyp1p superfamily protein	1	0.64	0.83	0.53	0.83	1.08	1.07	1.14	1.13
Locus_10350	AT4G19530.1	disease resistance protein (TIR-NBS-LRR class) family	1	0.36	0.43	0.43	0.62	0.74	1.53	1.49	1.66
Locus_10352	AT5G19040.1	isopentenyltransferase 5	1	-3.03	-6.31	-4.5	-6.13	-6.16	-6.33	-6.07	-6.33
Locus_10353	AT3G59300.1	Pentatricopeptide repeat (PPR) superfamily protein	1	-0.68	-1.04	0.47	0.35	0.11	-1.74	-2.8	-3.07
Locus_10355	AT5G56760.1	serine acetyltransferase 1;1	1	-0.67	-2.12	-2.31	-1.88	-2.16	-0.92	-2.22	-2.08
Locus_10356			1	-1.43	-1.47	-0.53	0.3	-0.03	1.94	2.6	-0.65
Locus_10357			1	-1.23	-2.62	-2.54	-2.87	-3.83	-1.27	-2.58	-1.79
Locus_10358			1	0.45	0.48	1.88	2.23	2.17	-1.86	-1.02	-0.86
Locus_10359	AT1G19480.2	DNA glycosylase superfamily protein	1	0.68	1.46	0.94	1.12	1.39	1.1	1.49	1.35
Locus_1036	AT4G10340.1	light harvesting complex of photosystem II 5	1	0.76	1.62	1.21	1.78	1.78	1.64	1.6	1.57
Locus_10360	AT2G33720.1	AP2/B3-like transcriptional factor family protein	1	0.63	0.85	0.63	1.08	1.06	1.16	1.23	1.41
Locus_10361	AT1G13270.1	methionine aminopeptidase 1B	1	0.76	1.3	1.67	1.75	1.82	0.62	1.03	1.19
Locus_10362	AT2G46020.1	transcription regulatory protein SNF2, putative	1	0.49	0.56	-0.15	0.29	0.31	1.05	1.22	1.04
Locus_10363	AT3G15395.4	unknown protein; FUNCTIONS IN: molecular_function unknown; INVOLVED IN: biological_process unknown; LOCATED IN: endomembrane system; Has 31 Blast hits to 31 proteins in 11 species: Archae - 0; Bacteria - 0; Metazoa - 0; Fungi - 0; Plants - 31; Viruses - 0; Other Eukaryotes - 0 (source: NCBI BLink).	1	0.39	1.34	0.76	1.23	0.92	1.2	0.82	0.78
Locus_10364	AT3G11520.1	CYCLIN B1;3	1	0.15	0.99	2.26	2.54	2.49	1.75	1.65	1.77
Locus_10366	AT2G23890.1	HAD-superfamily hydrolase, subfamily IG, 5'-nucleotidase	1	-0.32	-0.54	-1.72	-0.82	-0.69	2.34	2.37	2.19
Locus_10367			1	1.32	2.39	1.74	2.64	2.35	4.54	5.24	5.36
Locus_10369			1	-0.39	-1.07	-0.46	-0.97	-1.12	-1.05	-1.03	-1.27
Locus_1037	AT1G65410.1	non-intrinsic ABC protein 11	1	0.68	0.94	0.6	1.12	1.21	1.67	1.59	1.59
Locus_10371	AT5G63640.1	ENTH/VHS/GAT family protein	1	-0.05	-0.03	-0.93	-1.11	-1.29	-0.46	-1.03	-0.3
Locus_10372	AT2G39620.1	Pentatricopeptide repeat (PPR) superfamily protein	1	-1.39	-0.82	-0.09	-0.43	-0.36	-0.54	-0.75	0.41
Locus_10373	AT5G57070.1	hydroxyproline-rich glycoprotein family protein	1	-0.75	-1.18	-1.44	-1.09	-1.21	-1.04	-0.47	-0.7
Locus_10375	AT1G64660.1	methionine gamma-lyase	1	-1.12	-0.27	0.65	0.74	0.79	0.56	1.37	1.06
Locus_10376	AT1G74310.1	heat shock protein 101	1	-1.76	-2.71	-2.66	-2.76	-2.74	-1.81	-1.88	-2.05
Locus_10377			1	0.74	0.22	-0.3	-0.92	0.05	-0.32	-1.86	-1.12
Locus_10378	AT2G04350.2	AMP-dependent synthetase and ligase family protein	1	0.34	1.56	-5.99	-5.03	-4.26	-6.24	-4.98	-5.24
Locus_10379	AT2G43620.1	Chitinase family protein	1	0.96	1.52	1.09	1.27	1.64	-0.54	-0.5	-0.41
Locus_1038	AT3G30775.1	Methylenetetrahydrofolate reductase family protein	1	0.75	1.32	0.61	0.79	0.99	0.96	0.69	0.64
Locus_10380	AT5G64530.1	xylem NAC domain 1	1	-0.48	0.48	3.66	2.99	3.68	0.04	0.72	1.46
Locus_10381	AT3G56360.1	unknown protein; FUNCTIONS IN: molecular_function unknown; INVOLVED IN: biological_process unknown; LOCATED IN: chloroplast; EXPRESSED IN: 24 plant structures; EXPRESSED DURING: 15 growth stages; BEST Arabidopsis thaliana protein match is: unknown protein (TAIR:AT5G05250.1); Has 45 Blast hits to 45 proteins in 13 species: Archae - 0; Bacteria - 0; Metazoa - 0; Fungi - 0; Plants - 45; Viruses - 0;…	1	0.77	1.64	0.93	1.66	1.46	-0.63	-2.15	-0.8
Locus_10382	AT5G43690.1	P-loop containing nucleoside triphosphate hydrolases superfamily protein	1	-1.48	-2.33	-2.42	-2.96	-2.25	-3.94	-2.79	-3.29
Locus_10383	AT5G01500.1	thylakoid ATP/ADP carrier	1	-0.12	0.63	-3.1	-1.56	-1.59	0.24	1.44	1.27
Locus_10384			1	-0.35	-0.98	-2.49	-3.16	-2.9	-2.54	-2.96	-1.98
Locus_10385	AT5G07450.1	cyclin p4;3	1	-0.7	-0.88	-1.91	-1.43	-1.28	-2.02	-0.97	-0.93
Locus_10386	AT1G21640.1	NAD kinase 2	1	0.08	0.35	-1.3	-1.07	-0.63	-0.11	-0.26	-0.53
Locus_10388			1	-1.16	-1.52	4.15	4.17	3.86	4.01	3.86	4.04
Locus_10389	AT3G10420.1	P-loop containing nucleoside triphosphate hydrolases superfamily protein	1	-0.05	-0.64	-3.62	-2.76	-2.28	0.34	0.75	0.93
Locus_1039	AT5G45140.1	nuclear RNA polymerase C2	1	-0.7	-0.74	-3.1	-2.82	-2.85	-1.02	-1.09	-0.54
Locus_10390	AT5G17890.1	DA1-related protein 4	1	0.59	0.74	-0.09	-0.79	0.04	1.71	1.74	1.6
Locus_10391	AT4G09950.1	P-loop containing nucleoside triphosphate hydrolases superfamily protein	1	-0.9	-1.06	-0.15	-0.81	-0.35	-1.25	-2.25	-1.51
Locus_10392	AT5G04800.4	Ribosomal S17 family protein	1	0.66	1.17	2.04	1.96	2.17	1.1	1.06	1.07
Locus_10394			1	0.41	0.05	-0.4	-0.14	-0.04	-5.35	-5.09	-5.35
Locus_10395	AT1G69570.1	Dof-type zinc finger DNA-binding family protein	1	-0.36	-0.52	-0.65	-1.27	-0.36	-0.25	-0.1	-0.15
Locus_10396	AT2G19490.1	recA DNA recombination family protein	1	-1.99	-2.2	-2.38	-2.26	-2.12	-1.45	-0.69	-1.48
Locus_10399	AT5G18020.1	SAUR-like auxin-responsive protein family	1	-0.89	1.18	-2.29	-0.33	-1.36	-2.54	-2.28	-2.54
Locus_1040	AT4G20360.1	RAB GTPase homolog E1B	1	0.38	0.53	0.91	1.15	1.18	-0.19	-0.2	-0.37
Locus_10400	AT5G46690.1	beta HLH protein 71	1	1.01	1.59	2.74	2.91	2.91	3.3	3.23	3.25
Locus_10401	AT5G53020.1	Ribonuclease P protein subunit P38-related	1	-0.4	-0.84	-0.79	-0.91	-0.36	-0.67	-0.92	-1.65
Locus_10402	AT4G16840.1	unknown protein; BEST Arabidopsis thaliana protein match is: unknown protein (TAIR:AT2G35658.3); Has 30201 Blast hits to 17322 proteins in 780 species: Archae - 12; Bacteria - 1396; Metazoa - 17338; Fungi - 3422; Plants - 5037; Viruses - 0; Other Eukaryotes - 2996 (source: NCBI BLink).	1	0.13	-0.42	-1.04	-1.14	-1.23	-2.93	-3.35	-2.93
Locus_10403			1	0.44	0.36	-2.22	-1.8	-1.92	-1.38	-0.98	-1.21
Locus_10404	AT4G32830.1	ataurora1	1	-0.63	-1.58	-3.01	-3.27	-2.98	-4.74	-4.8	-4.48
Locus_10405	AT3G55880.2	Alpha/beta hydrolase related protein	1	-1.52	-3.03	-1.76	-2.12	-2.35	-3.23	-2.89	-2.98
Locus_10406	AT1G63900.2	E3 Ubiquitin ligase family protein	1	-1.02	-1.03	-1.11	-1.46	-1.02	-0.22	-0.13	0.01
Locus_10409	AT4G27310.1	B-box type zinc finger family protein	1	1.32	2.09	1.87	1.99	1.8	2.13	1.86	1.7
Locus_1041	AT2G42790.1	citrate synthase 3	1	0.7	1.02	0.81	1.04	0.93	1.14	1.01	0.95
Locus_10410	AT4G09460.1	myb domain protein 6	1	-0.68	-1.25	-0.48	-1.49	-1.33	-1.88	-2.12	-2.5
Locus_10411	AT1G27200.1	Domain of unknown function (DUF23)	1	-0.13	-0.41	0.63	-0.02	-0.13	-0.88	-0.78	-1.08
Locus_10412	AT1G17400.1	unknown protein; BEST Arabidopsis thaliana protein match is: unknown protein (TAIR:AT1G72490.1); Has 30201 Blast hits to 17322 proteins in 780 species: Archae - 12; Bacteria - 1396; Metazoa - 17338; Fungi - 3422; Plants - 5037; Viruses - 0; Other Eukaryotes - 2996 (source: NCBI BLink).	1	1.52	1.76	0.82	1.67	1.44	3.27	3.79	3.91
Locus_10413	AT5G58910.1	laccase 16	1	-1.25	-1.62	-1.08	-1.77	-1.57	-0.65	-0.36	-0.97
Locus_10414	AT1G10490.1	Domain of unknown function (DUF1726) ;Putative ATPase (DUF699)	1	0.23	0.48	-0.63	-0.81	-1.06	-0.4	-0.56	-0.33
Locus_10416	AT1G80740.1	chromomethylase 1	1	0.61	0.69	0.59	1.12	1.03	1.43	1.6	1.85
Locus_10417	AT1G28530.1	unknown protein; INVOLVED IN: biological_process unknown; LOCATED IN: chloroplast; EXPRESSED IN: 19 plant structures; EXPRESSED DURING: 10 growth stages; Has 20 Blast hits to 20 proteins in 6 species: Archae - 0; Bacteria - 0; Metazoa - 0; Fungi - 0; Plants - 20; Viruses - 0; Other Eukaryotes - 0 (source: NCBI BLink).	1	0.97	0.7	-0.34	0.49	0.37	1.57	2.04	2.32
Locus_10418			1	0.74	1.17	1.44	1.6	1.71	1.05	1.26	1.17
Locus_10419	AT2G39090.1	tetratricopeptide repeat (TPR)-containing protein	1	-2.22	-2.88	-4.77	-5.4	-5.43	-3.44	-2.88	-3.14
Locus_1042	AT1G13120.1	592	1	0.63	0.29	1.16	1.57	1.57	-0.32	-0.28	0.78
Locus_10420	AT3G54560.1	histone H2A 11	1	1.05	1.43	0.72	1.33	0.98	0.76	0.85	0.96
Locus_10421	AT4G32150.1	vesicle-associated membrane protein 711	1	0.75	0.8	0.76	0.93	1.16	0.94	0.74	0.81
Locus_10422	AT5G27820.1	Ribosomal L18p/L5e family protein	1	0.16	-0.01	-0.11	-0.21	-0.45	-1.76	-1.48	-2.06
Locus_10423	AT3G12150.1	unknown protein; CONTAINS InterPro DOMAIN/s: Protein of unknown function DUF2048 (InterPro:IPR019149); Has 421 Blast hits to 334 proteins in 155 species: Archae - 2; Bacteria - 147; Metazoa - 215; Fungi - 0; Plants - 43; Viruses - 0; Other Eukaryotes - 14 (source: NCBI BLink).	1	-0.48	-0.52	4.2	3.88	4.54	-0.54	-0.28	-0.54
Locus_10424	AT1G12420.1	ACT domain repeat 8	1	-0.45	-1.11	1.56	0.74	0.73	-1.81	-2.28	-1.62
Locus_10427	AT3G21740.1	Arabidopsis thaliana protein of unknown function (DUF794)	1	0.57	0.35	1.5	1.4	1.91	0.84	0.61	0.86
Locus_10429			1	-0.06	-0.23	2.04	1.71	1.64	-0.71	0.94	-0.01
Locus_1043	AT3G50360.1	centrin2	1	0.72	1.53	0.93	1.27	1.33	1.01	0.8	0.94
Locus_10431	AT5G14360.1	Ubiquitin-like superfamily protein	1	-1.48	-1.52	1.88	2.13	1.72	-1.54	-1.28	-1.54
Locus_10433	AT4G22100.1	beta glucosidase 2	1	0.46	1.27	1.34	1.57	1.51	1.13	1.4	0.59
Locus_10436	AT2G46260.1	BTB/POZ/Kelch-associated protein	1	1.31	2.42	1.38	1.84	1.97	1.88	1.63	1.47
Locus_10437	AT2G41740.1	villin 2	1	1.01	0.78	0.22	0.74	0.77	1.15	1.11	1.02
Locus_10439	AT3G62200.1	Putative endonuclease or glycosyl hydrolase	1	-0.48	-0.52	3.41	3.47	3.54	-0.54	-0.28	-0.54
Locus_10440			1	0.95	1.22	0.38	0.34	0.19	1.71	1.72	1.89
Locus_10441	AT1G54080.1	oligouridylate-binding protein 1A	1	-0.5	-1.2	0.64	0.02	0.19	-2.59	-1.75	-2.36
Locus_10442			1	0.17	1.32	1.61	1.84	1.65	1.27	1.11	1.15
Locus_10443	AT1G10700.1	phosphoribosyl pyrophosphate (PRPP) synthase 3	1	-1.33	-2.24	-7.39	-7.74	-8.35	-3.48	-2.91	-3.28
Locus_10444	AT1G27110.1	Tetratricopeptide repeat (TPR)-like superfamily protein	1	0.8	1.34	0.8	1.09	1.14	1.71	1.74	1.6
Locus_10445	AT1G48240.1	novel plant snare 12	1	-1.13	-1.02	-0.59	-0.74	-0.91	-3.76	-4.36	-4.3
Locus_10446	AT3G09740.1	syntaxin of plants 71	1	0.28	0.16	-2.1	-1.99	-1.65	0.55	0.27	0.05
Locus_10448	AT2G20340.1	Pyridoxal phosphate (PLP)-dependent transferases superfamily protein	1	-1.09	-2.12	-1.67	-1.56	-1.37	-1.74	-1.64	-1.79
Locus_10449	AT5G19340.1	unknown protein; BEST Arabidopsis thaliana protein match is: unknown protein (TAIR:AT3G05980.1); Has 1000 Blast hits to 906 proteins in 61 species: Archae - 0; Bacteria - 4; Metazoa - 62; Fungi - 36; Plants - 128; Viruses - 4; Other Eukaryotes - 766 (source: NCBI BLink).	1	1.38	0.59	-0.19	-0.45	-0.06	-1.92	-0.39	-2.24
Locus_1045	AT3G04740.1	RNA polymerase II transcription mediators	1	0.81	1.26	1.18	1.37	1.38	1.5	1.56	1.65
Locus_10452	AT3G07270.2	GTP cyclohydrolase I	1	-0.48	-0.52	5.05	4.52	4.61	4.77	4.31	4.44
Locus_10453	AT4G30020.1	PA-domain containing subtilase family protein	1	0.76	0.93	1.29	1.51	1.56	1.18	1.33	1.4
Locus_10454	AT1G63350.1	Disease resistance protein (CC-NBS-LRR class) family	1	1.37	1.85	2.8	2.62	2.78	3.24	3.56	3.28
Locus_10455	AT1G73805.1	Calmodulin binding protein-like	1	0.27	1.02	0.07	0.54	0.4	0.46	1.05	1.05
Locus_10457	AT5G64830.1	programmed cell death 2 C-terminal domain-containing protein	1	0.6	1.31	0.91	0.92	0.8	1.35	0.99	1.22
Locus_10459	AT3G13020.1	hAT transposon superfamily protein	1	0.96	1.4	1.41	2.54	2.64	1.6	2.29	2.05
Locus_1046	AT5G10180.1	slufate transporter 2;1	1	0.67	0.8	2.23	1.99	1.93	1.68	1.35	1.48
Locus_10460	AT5G35840.1	phytochrome C	1	0.94	1.33	1.88	1.6	1.69	0.3	0.39	0.42
Locus_10461	AT2G26170.1	cytochrome P450, family 711, subfamily A, polypeptide 1	1	0.7	0.58	1.01	0.81	0.67	0.69	0.66	0.59
Locus_10462	AT4G35770.1	Rhodanese/Cell cycle control phosphatase superfamily protein	1	-0.51	-0.34	0.42	-0.01	0.22	-4.03	-3.77	-3.86
Locus_10463	AT5G22220.2	E2F transcription factor 1	1	-1.85	-2.68	-3.94	-3.73	-4.24	-5.02	-5.38	-5.74
Locus_10464	AT4G26200.1	1-amino-cyclopropane-1-carboxylate synthase 7	1	0.33	0.48	3.49	4.06	4.16	2.82	3.99	3.55
Locus_10465	AT5G06110.2	DnaJ domain ;Myb-like DNA-binding domain	1	-1.09	-1.38	-2.57	-1.61	-1.42	-4.4	-3.55	-4.4
Locus_10466	AT1G44100.1	amino acid permease 5	1	-1.68	-2.53	-1.83	-2.38	-2.53	-2.27	-1.91	-2.14
Locus_10468	AT3G56630.1	cytochrome P450, family 94, subfamily D, polypeptide 2	1	0.05	-0.2	0.24	-0.15	-0.31	-3.03	-3.47	-2.27
Locus_10469	AT5G11200.3	DEAD/DEAH box RNA helicase family protein	1	-0.06	-0.85	-0.4	-1.18	-1.14	-2.22	-2.41	-2.49
Locus_1047	AT5G39530.1	Protein of unknown function (DUF1997)	1	0.37	0.79	1.49	1.42	1.3	0.15	-0.13	-0.31
Locus_10470	AT2G39810.1	ubiquitin-protein ligases	1	0.52	0.07	2.61	3.06	3.22	4.13	3.85	3.98
Locus_10471	AT1G02060.1	Tetratricopeptide repeat (TPR)-like superfamily protein	1	0.72	2.23	-2.62	-0.49	-1.1	-1.86	-2.6	-1.54
Locus_10473	AT1G21200.1	sequence-specific DNA binding transcription factors	1	0.84	1.3	1.09	1.08	0.98	0.91	0.89	0.81
Locus_10477	AT1G72416.3	Chaperone DnaJ-domain superfamily protein	1	-0.48	0.8	2.29	2.67	1.22	2.46	2.18	2.46
Locus_10479	AT4G19830.1	FKBP-like peptidyl-prolyl cis-trans isomerase family protein	1	-0.39	-0.69	-2.01	-0.99	-1	1.74	2.13	2.03
Locus_1048	AT3G19370.3	Plant protein of unknown function (DUF869)	1	-1.81	-3.06	-2.54	-3.44	-3.43	-5.46	-5.35	-5.63
Locus_10481	AT1G04730.1	P-loop containing nucleoside triphosphate hydrolases superfamily protein	1	0.85	1.37	1.66	1.6	1.69	1.66	1.71	1.64
Locus_10482	AT1G14410.1	ssDNA-binding transcriptional regulator	1	-0.99	-1.57	0.22	-0.57	-0.74	0.35	-0.05	-0.1
Locus_10483	AT5G40200.1	DegP protease 9	1	-0.36	-0.98	-0.76	-1.79	-1.82	-1.41	-2.15	-1.67
Locus_10484	AT1G28670.1	GDSL-like Lipase/Acylhydrolase superfamily protein	1	0.27	-0.85	-0.86	-1.17	-0.06	-0.17	-0.72	-0.38
Locus_10485	AT4G15030.1	CONTAINS InterPro DOMAIN/s: Folate-sensitive fragile site protein Fra10Ac1 (InterPro:IPR019129); Has 8455 Blast hits to 5700 proteins in 376 species: Archae - 6; Bacteria - 264; Metazoa - 3820; Fungi - 744; Plants - 645; Viruses - 76; Other Eukaryotes - 2900 (source: NCBI BLink).	1	1.01	1.19	1.46	1.7	1.86	-2.04	-4.86	-3.32
Locus_10487	AT1G01370.2	Histone superfamily protein	1	1.1	3.39	2.95	1.84	3.59	2.63	1.89	2.92
Locus_10488	AT1G71970.1	unknown protein; FUNCTIONS IN: molecular_function unknown; INVOLVED IN: biological_process unknown; LOCATED IN: chloroplast; EXPRESSED IN: 22 plant structures; EXPRESSED DURING: 13 growth stages; BEST Arabidopsis thaliana protein match is: unknown protein (TAIR:AT1G22680.1); Has 58 Blast hits to 58 proteins in 13 species: Archae - 0; Bacteria - 0; Metazoa - 4; Fungi - 0; Plants - 49; Viruses - 0;…	1	-0.08	-0.13	-0.68	-0.52	-0.96	-2.03	-2.58	-1.97
Locus_10489	AT2G16950.2	transportin 1	1	-0.16	-1.52	4.18	2.95	3.03	0.92	0.53	-0.95
Locus_10490			1	0.25	0.52	0.9	1.04	0.97	0.74	0.78	0.6
Locus_10491			1	-0.48	0.48	5.31	4.84	5.46	-0.54	-0.28	-0.54
Locus_10495	AT5G47480.1	RGPR-related	1	0.52	1.65	1.71	2.25	1.44	-0.54	-0.28	0.78
Locus_10496	AT5G26667.3	P-loop containing nucleoside triphosphate hydrolases superfamily protein	1	0.52	0.48	0.29	1.84	0.96	1.27	1.04	2.16
Locus_10499	AT2G38780.1	unknown protein; FUNCTIONS IN: molecular_function unknown; INVOLVED IN: biological_process unknown; LOCATED IN: chloroplast; EXPRESSED IN: 21 plant structures; EXPRESSED DURING: 13 growth stages; Has 58 Blast hits to 58 proteins in 23 species: Archae - 0; Bacteria - 4; Metazoa - 1; Fungi - 0; Plants - 44; Viruses - 0; Other Eukaryotes - 9 (source: NCBI BLink).	1	0.76	3.03	-1.64	-1.57	-3.41	-4	-0.24	-0.88
Locus_105	AT5G03740.1	histone deacetylase 2C	1	0.97	1.23	-0.11	0.67	0.76	1.12	1.61	1.3
Locus_1050	AT4G01680.1	myb domain protein 55	1	0.93	1.32	1.01	1.41	1.32	1.04	1.13	0.95
Locus_10500	AT3G07220.1	SMAD/FHA domain-containing protein	1	-0.8	-2.23	-2.28	-2.89	-2.62	-3.71	-3.7	-3.46
Locus_10501	AT4G26750.1	hydroxyproline-rich glycoprotein family protein	1	-0.41	0.28	0.78	0.85	0.91	-1.54	-1.41	-1.43
Locus_10502	AT5G12180.1	calcium-dependent protein kinase 17	1	0.75	0.93	1.69	1.68	1.64	0.52	0.64	0.63
Locus_10504	AT1G75020.2	lysophosphatidyl acyltransferase 4	1	-0.1	0.39	0.85	1.27	1.44	0.49	0.58	1.12
Locus_10506	AT5G62130.1	Per1-like family protein	1	-0.23	-0.75	-1.39	-1.26	-1.25	-0.46	-0.55	-0.86
Locus_10508	AT1G78700.1	BES1/BZR1 homolog 4	1	0.46	1.18	2.12	2.06	2.22	2.49	2.49	2.49
Locus_10509	AT2G13790.1	somatic embryogenesis receptor-like kinase 4	1	-0.1	0.2	0.14	0.63	0.49	0.75	0.92	1.11
Locus_1051	AT1G11840.6	glyoxalase I homolog	1	0.77	1.06	0.75	1.03	1.16	1.48	1.67	1.47
Locus_10510	AT4G13670.1	plastid transcriptionally active 5	1	1.09	1.71	-0.82	-1.6	-1.22	-0.4	-0.32	-0.38
Locus_10511	AT5G01750.1	Protein of unknown function (DUF567)	1	0.95	-0.45	-3.03	-2.65	-3.1	0.95	1.15	0.81
Locus_10513	AT2G15300.1	Leucine-rich repeat protein kinase family protein	1	0.64	1.26	1.43	1.47	1.42	1.58	1.59	1.65
Locus_10515			1	-0.01	0.17	-2.99	-0.33	-1.07	-0.78	-0.39	-0.24
Locus_10516	AT3G28940.1	AIG2-like (avirulence induced gene) family protein	1	-0.41	-0.21	0.93	0.12	0.32	2.17	1.72	1.7
Locus_10518	AT2G26970.2	Polynucleotidyl transferase, ribonuclease H-like superfamily protein	1	0.62	0.57	-0.08	0.35	0.06	1.58	1.52	1.61
Locus_1052	AT5G60930.1	P-loop containing nucleoside triphosphate hydrolases superfamily protein	1	-0.45	-0.57	-0.91	-1.05	-1.01	-2.79	-2.45	-2.67
Locus_10520			1	0.48	0.87	1.35	0.94	0.86	0.78	0.83	0.87
Locus_10521	AT2G01400.1	unknown protein; Has 19 Blast hits to 19 proteins in 6 species: Archae - 0; Bacteria - 0; Metazoa - 0; Fungi - 0; Plants - 19; Viruses - 0; Other Eukaryotes - 0 (source: NCBI BLink).	1	-0.3	0.31	2.5	2.25	2.05	2.35	2.42	2.28
Locus_10524	AT2G03780.1	Translin family protein	1	0.74	0.77	2.44	2.66	2.72	0.6	1.21	0.79
Locus_10525	AT5G23750.1	Remorin family protein	1	1.23	1.88	1.46	1.84	1.7	0.74	0.79	0.93
Locus_10526	AT5G15610.2	Proteasome component (PCI) domain protein	1	-1.06	-0.52	4.92	4.65	5.16	4.84	5.2	5.07
Locus_10529	AT4G33580.1	beta carbonic anhydrase 5	1	1.33	2.07	0.6	-0.14	0.74	1.21	1.16	1.35
Locus_1053	AT3G09200.1	Ribosomal protein L10 family protein	1	0.11	0.48	1.02	1.25	1.28	-0.14	-0.04	-0.09
Locus_10531	AT2G21790.1	ribonucleotide reductase 1	1	0.92	1.25	-3.63	-2.98	-3.35	2.4	2.57	2.61
Locus_10532	AT2G27590.1	S-adenosyl-L-methionine-dependent methyltransferases superfamily protein	1	-0.48	0.55	0.08	0.34	0.22	-2.86	-0.28	-1.28
Locus_10535	AT1G16080.1	unknown protein; LOCATED IN: apoplast, chloroplast stroma, chloroplast, chloroplast envelope; EXPRESSED IN: 23 plant structures; EXPRESSED DURING: 14 growth stages; Has 81 Blast hits to 81 proteins in 28 species: Archae - 0; Bacteria - 2; Metazoa - 0; Fungi - 0; Plants - 62; Viruses - 0; Other Eukaryotes - 17 (source: NCBI BLink).	1	0.75	1.13	1.12	1.43	1.42	0.61	0.73	0.37
Locus_10536	AT1G61590.1	Protein kinase superfamily protein	1	1.66	2.39	1.59	2.53	2.56	2.07	2.77	3.08
Locus_10537	AT2G07360.2	SH3 domain-containing protein	1	1.18	1.73	2.08	2.07	1.93	2.01	1.94	2.06
Locus_10538	AT4G24150.1	growth-regulating factor 8	1	-0.35	-0.21	2.28	2.13	1.99	2.18	1.86	1.88
Locus_10539	AT5G04070.1	NAD(P)-binding Rossmann-fold superfamily protein	1	0.54	1.07	2.06	2.02	1.9	3.65	3.76	3.53
Locus_1054	AT3G22960.1	Pyruvate kinase family protein	1	0.45	0.83	1.66	1.7	1.63	-0.02	0.14	0.14
Locus_10541	AT3G54150.1	S-adenosyl-L-methionine-dependent methyltransferases superfamily protein	1	-0.99	-3.52	-4.62	-4.66	-4.69	-4.27	-2.02	-3.54
Locus_10542	AT4G25240.1	SKU5 similar 1	1	-1.65	-2.86	-2.85	-2.92	-2.67	-3.83	-3.55	-3.68
Locus_10543	AT2G44740.1	cyclin p4;1	1	0.41	0.88	0.15	0.86	0.74	1.38	0.37	1.41
Locus_10546	AT4G32400.1	Mitochondrial substrate carrier family protein	1	0.33	1.27	0.21	-0.4	-0.09	1.91	1.31	1.07
Locus_10548	AT1G23200.1	Plant invertase/pectin methylesterase inhibitor superfamily	1	0.18	-0.13	1.41	1.74	1.93	0.49	0.38	0.63
Locus_10549	AT1G65590.1	beta-hexosaminidase 3	1	-0.09	0.29	-0.05	0.29	0.41	0.43	0.74	1.26
Locus_10552	AT5G18030.1	SAUR-like auxin-responsive protein family	1	-0.06	0.05	0.15	0.79	1	0.78	0.68	0.81
Locus_10553	AT2G22480.1	phosphofructokinase 5	1	-0.27	-0.35	1.18	1.03	1.14	1.2	0.85	1.2
Locus_10555	AT3G23370.1	RNA-binding (RRM/RBD/RNP motifs) family protein	1	0.34	0.69	0.61	1.03	0.95	0.6	0.82	0.62
Locus_10556	AT3G18080.1	B-S glucosidase 44	1	0.38	0.8	0.17	0.08	0.31	1.04	1.02	0.89
Locus_10557	AT1G70650.1	Ran BP2/NZF zinc finger-like superfamily protein	1	1.17	0.88	-0.52	-1.33	-1.17	-0.26	0.44	0.86
Locus_10558	AT1G08910.1	zinc ion binding;zinc ion binding	1	1.12	1.53	1.43	1.87	1.69	1.6	1.67	1.66
Locus_10559	AT3G27670.1	ARM repeat superfamily protein	1	0.9	0.99	0.87	1.06	0.93	0.77	0.86	0.76
Locus_1056	AT4G20130.1	plastid transcriptionally active 14	1	0.33	0.81	0.42	0.27	0.16	1.12	1.3	1.28
Locus_10560	AT3G18620.1	DHHC-type zinc finger family protein	1	1.98	1.39	5.99	5.53	5.24	1.55	-1.28	-0.22
Locus_10562	AT2G37440.1	DNAse I-like superfamily protein	1	1.84	0.48	4.03	4.37	4.1	0.78	2.31	0.46
Locus_10563	AT1G77000.2	RNI-like superfamily protein	1	0.8	1.42	1.86	1.44	1.55	-0.14	0.33	0.02
Locus_10566	AT4G24460.2	CRT (chloroquine-resistance transporter)-like transporter 2	1	0.39	0.77	0.97	1.23	1.32	1.68	1.45	1.52
Locus_10567	AT3G12200.1	NIMA-related kinase 7	1	0.1	0.63	1.55	1.45	1.21	0.55	0.79	0.94
Locus_10568	AT3G10380.1	subunit of exocyst complex 8	1	1.04	0.98	0.22	0.56	0.75	0.37	0.25	0.19
Locus_10569	AT5G60620.1	glycerol-3-phosphate acyltransferase 9	1	-1.39	-3.57	-3.5	-5.71	-4.42	-2.74	-3.48	-4.33
Locus_1057	AT3G22420.1	with no lysine (K) kinase 2	1	0.42	0.58	0.26	0.75	0.7	1.36	1.26	1.28
Locus_10570	AT1G25480.1	Aluminium activated malate transporter family protein	1	-1.16	-1.2	-1.49	-2.33	-3.36	-1.54	-1.11	-1.37
Locus_10571	AT1G31820.1	Amino acid permease family protein	1	-2.15	-3.82	-3.14	-3.95	-3.68	-4.5	-5.55	-5.57
Locus_10572	AT3G52050.3	5'-3' exonuclease family protein	1	-1.98	-3.4	-3.82	-4.46	-4.56	-3.75	-3.7	-3.88
Locus_10574	AT1G77770.2	Protein of unknown function (DUF1644)	1	-0.23	-0.12	-1.1	-1.33	-1.17	-2.3	-3.04	-3.3
Locus_10575	AT2G37930.1	Protein of unknown function (DUF3527)	1	1.33	1.73	3.32	3.45	4.75	3.9	4.81	4.46
Locus_10579	AT1G68000.1	phosphatidylinositol synthase 1	1	0.72	0.77	0.67	0.86	0.94	0.86	1.19	0.79
Locus_1058	AT1G59870.1	ABC-2 and Plant PDR ABC-type transporter family protein	1	-0.66	-0.66	-0.87	-0.91	-0.9	-1.29	-1.12	-0.9
Locus_10580	AT3G52680.2	F-box/RNI-like/FBD-like domains-containing protein	1	-1.45	-2.47	-1.8	-2.32	-2.12	-2.02	-1.79	-1.95
Locus_10581	AT2G25625.1	unknown protein; FUNCTIONS IN: molecular_function unknown; INVOLVED IN: biological_process unknown; LOCATED IN: chloroplast; EXPRESSED IN: 10 plant structures; EXPRESSED DURING: LP.06 six leaves visible, LP.04 four leaves visible, 4 anthesis, petal differentiation and expansion stage; Has 24 Blast hits to 24 proteins in 9 species: Archae - 0; Bacteria - 0; Metazoa - 0; Fungi - 0; Plants - 24; Vir…	1	-3.48	-2.2	-3.29	-3.33	-3.36	1.65	1.28	1.27
Locus_10582	AT1G03030.1	P-loop containing nucleoside triphosphate hydrolases superfamily protein	1	0.52	0.65	1.03	2.22	1.59	-1.95	0.63	-0.54
Locus_10584	AT3G13440.1	S-adenosyl-L-methionine-dependent methyltransferases superfamily protein	1	-0.46	-1.02	-0.95	-1.41	-1.25	-0.5	-0.8	-0.75
Locus_10585			1	-0.65	-0.66	-0.18	-0.08	-0.73	1.78	2.36	2.38
Locus_10588	AT1G11930.2	Predicted pyridoxal phosphate-dependent enzyme, YBL036C type	1	-0.67	-1.53	-1.35	-1.65	-1.71	-1.56	-1.61	-1.64
Locus_10589	AT3G20640.1	basic helix-loop-helix (bHLH) DNA-binding superfamily protein	1	-1.06	-0.52	4.65	4.59	4.94	3.4	3.04	2.58
Locus_1059	AT4G15560.1	Deoxyxylulose-5-phosphate synthase	1	0.39	0.28	1.69	1.98	1.94	2.46	2.77	2.76
Locus_10590	AT3G60320.1	Protein of unknown function (DUF630 and DUF632)	1	-0.48	-1.1	0.12	-0.92	0.05	1.34	0.94	1.88
Locus_10591	AT2G21160.1	Translocon-associated protein (TRAP), alpha subunit	1	-0.48	1.8	3.56	3.47	4.28	2.85	3.63	2.99
Locus_10592	AT2G04360.1	unknown protein; FUNCTIONS IN: molecular_function unknown; LOCATED IN: chloroplast; EXPRESSED IN: 22 plant structures; EXPRESSED DURING: 13 growth stages; Has 35333 Blast hits to 34131 proteins in 2444 species: Archae - 798; Bacteria - 22429; Metazoa - 974; Fungi - 991; Plants - 531; Viruses - 0; Other Eukaryotes - 9610 (source: NCBI BLink).	1	-0.15	0.47	1.19	0.67	0.81	0.04	-0.39	-0.37
Locus_10594	AT1G80245.3	Spc97 / Spc98 family of spindle pole body (SBP) component	1	0.38	0.42	0.92	1.06	1.22	0.13	-0.28	0.05
Locus_10595	AT5G56500.2	TCP-1/cpn60 chaperonin family protein	1	0.92	1.37	0.69	1.09	1.04	0.94	0.62	0.54
Locus_10596	AT3G45140.1	lipoxygenase 2	1	-0.45	-0.72	-1.28	-1.1	-1.05	-0.48	-0.39	-0.47
Locus_10598			1	-1.47	-1.05	0.37	-0.02	0.21	-1.91	-2.02	-2.25
Locus_10600	AT3G24820.1	BSD domain-containing protein	1	1.33	1.8	2.29	2.47	2.1	2.98	3.04	1.63
Locus_10601	AT4G27100.2	Ypt/Rab-GAP domain of gyp1p superfamily protein	1	-0.05	0.1	-0.24	-0.79	-0.27	0.98	1.11	1.26
Locus_10602	AT3G09300.1	OSBP(oxysterol binding protein)-related protein 3B	1	-0.52	-0.73	-1.63	-1.08	-1.3	-4.04	-3.91	-4.17
Locus_10605	AT4G17020.3	transcription factor-related	1	0.11	1.06	0.06	-0.23	0.17	1.24	1.18	1.2
Locus_10606	AT3G16170.1	AMP-dependent synthetase and ligase family protein	1	0.59	0.57	1.94	1.18	1.2	3.98	4.16	4.15
Locus_10607	AT4G26700.2	fimbrin 1	1	-1.55	-2.66	-6.55	-6.13	-5.88	-3.16	-2.78	-2.9
Locus_10608	AT4G37250.1	Leucine-rich repeat protein kinase family protein	1	0.19	0.94	0.03	0.39	0.39	1.61	1.93	1.92
Locus_10609	AT3G48150.1	anaphase-promoting complex subunit 8	1	0.04	0.85	-2.1	-0.14	-0.17	0.74	1.67	1.18
Locus_1061	AT4G25650.1	ACD1-like	1	1.01	0.97	0.31	0.93	1.04	1.68	1.77	1.31
Locus_10610	AT3G25920.1	ribosomal protein L15	1	-0.59	-1	-0.98	-1.58	-1.54	-1.27	-1.37	-1.15
Locus_10611	AT3G48340.1	Cysteine proteinases superfamily protein	1	0.43	0.72	1.29	1.06	0.99	-1.75	-1.95	-1.78
Locus_10612	AT3G45870.1	nodulin MtN21 /EamA-like transporter family protein	1	0.95	1.76	1.68	1.69	1.7	1.48	1.28	1.3
Locus_10616	AT5G61730.1	ABC2 homolog 11	1	-2.31	-3.2	0.66	0.47	0.83	-0.11	0.45	0.42
Locus_10618	AT2G43800.1	Actin-binding FH2 (formin homology 2) family protein	1	0.21	0.65	-2.35	-2.46	-2.31	-0.1	-0.27	-0.39
Locus_10619	AT3G14560.1	unknown protein; Has 6 Blast hits to 6 proteins in 3 species: Archae - 0; Bacteria - 0; Metazoa - 0; Fungi - 0; Plants - 6; Viruses - 0; Other Eukaryotes - 0 (source: NCBI BLink).	1	0.87	0.83	1.24	2.15	2	2.38	1.94	2
Locus_1062	AT5G24140.1	squalene monooxygenase 2	1	1.6	2.68	4.13	4.48	4.34	3.49	3.14	3.25
Locus_10621	AT1G54390.3	PHD finger protein-related	1	0.2	-0.84	-0.53	0.51	0.17	1.6	1.31	1.87
Locus_10624	AT5G18880.1	RNA-directed DNA polymerase (reverse transcriptase)-related family protein	1	-1.05	-1.32	-1.1	-1.27	-1.29	-0.03	-0.43	-0.4
Locus_10625	AT5G24620.1	Pathogenesis-related thaumatin superfamily protein	1	-0.4	0.21	0.69	0.78	1.03	1.09	1.12	1.17
Locus_10626	AT2G17250.1	CCAAT-binding factor	1	-0.92	-2.03	-0.71	-2.14	-1.82	-5.57	-5.01	-4.81
Locus_10628	AT4G34120.1	Cystathionine beta-synthase (CBS) family protein	1	-0.12	-1.63	-4.58	-2.3	-2.48	-0.04	-0.43	-0.15
Locus_10629	AT3G45850.2	P-loop containing nucleoside triphosphate hydrolases superfamily protein	1	-2.09	-0.71	0.38	-0.39	-2.07	-1.3	-0.22	1.06
Locus_1063	AT4G28750.1	Photosystem I reaction centre subunit IV / PsaE protein	1	0.87	1.09	0.86	0.82	1.08	0.93	0.97	0.82
Locus_10631	AT5G57370.1	unknown protein; CONTAINS InterPro DOMAIN/s: Protein of unknown function DUF1777 (InterPro:IPR013957); Has 30201 Blast hits to 17322 proteins in 780 species: Archae - 12; Bacteria - 1396; Metazoa - 17338; Fungi - 3422; Plants - 5037; Viruses - 0; Other Eukaryotes - 2996 (source: NCBI BLink).	1	0.01	0.05	0.5	-0.01	0.39	1.02	0.89	1.06
Locus_10632	AT5G58110.1	chaperone binding;ATPase activators	1	0.39	0.28	1.62	0.76	1.01	1.37	1.5	1.44
Locus_10633	AT3G17020.1	Adenine nucleotide alpha hydrolases-like superfamily protein	1	-1.43	-0.38	-0.25	-0.55	-0.18	0.25	0.07	-0.08
Locus_10634	AT2G37840.1	Protein kinase superfamily protein	1	-1.61	-2.45	-4.04	-3.25	-3.38	-1.07	-0.37	-0.42
Locus_10637	AT1G63650.3	basic helix-loop-helix (bHLH) DNA-binding superfamily protein	1	-1.48	1.57	1.51	1.91	2.34	0.05	-0.28	0.63
Locus_10639	AT5G32440.3	Ubiquitin system component Cue protein	1	-1.05	-2.12	-1.23	-1.51	-1.62	-2.42	-2.31	-2.27
Locus_1064	AT2G33150.1	peroxisomal 3-ketoacyl-CoA thiolase 3	1	-0.33	-0.83	2.81	2.3	2.3	2.31	2.39	2.22
Locus_10641	AT5G18350.1	Disease resistance protein (TIR-NBS-LRR class) family	1	1.11	1.94	2.95	2.42	2.59	0.46	0.72	-0.54
Locus_10642	AT1G74170.1	receptor like protein 13	1	0.43	-0.23	1.23	1.18	1.43	0.11	0.17	0.57
Locus_10645	AT3G54950.1	patatin-like protein 6	1	-0.06	0.07	0.79	1.02	0.84	2.31	2.33	2.27
Locus_10647	AT2G01430.1	homeobox-leucine zipper protein 17	1	0.92	1.39	0.53	1.24	1.25	1.48	1.62	1.74
Locus_10648	AT5G63480.1	unknown protein; Has 30201 Blast hits to 17322 proteins in 780 species: Archae - 12; Bacteria - 1396; Metazoa - 17338; Fungi - 3422; Plants - 5037; Viruses - 0; Other Eukaryotes - 2996 (source: NCBI BLink).	1	1.01	1.24	0.55	0.65	0.67	0.75	0.97	1.13
Locus_10649	AT2G28690.1	Protein of unknown function (DUF1635)	1	-1.64	-3.06	-2.45	-3.58	-5.61	-5.2	-4.2	-4.79
Locus_1065	AT3G13410.1	unknown protein; FUNCTIONS IN: molecular_function unknown; INVOLVED IN: biological_process unknown; LOCATED IN: endoplasmic reticulum; EXPRESSED IN: 25 plant structures; EXPRESSED DURING: 15 growth stages; BEST Arabidopsis thaliana protein match is: unknown protein (TAIR:AT1G55546.1); Has 49 Blast hits to 49 proteins in 14 species: Archae - 0; Bacteria - 0; Metazoa - 0; Fungi - 0; Plants - 48; Vi…	1	-0.19	0.48	1.55	2.34	2.6	1.56	2.79	2.72
Locus_10651	AT1G19940.1	glycosyl hydrolase 9B5	1	-1.48	1.07	-0.71	1.47	1.96	0.63	1.18	0.78
Locus_10652	AT1G67960.1	CONTAINS InterPro DOMAIN/s: Membrane protein,Tapt1/CMV receptor (InterPro:IPR008010); Has 447 Blast hits to 428 proteins in 176 species: Archae - 0; Bacteria - 0; Metazoa - 190; Fungi - 133; Plants - 49; Viruses - 0; Other Eukaryotes - 75 (source: NCBI BLink).	1	-0.48	-0.52	6.46	6.16	6.46	6.35	6.39	6.28
Locus_10653	AT2G27490.2	dephospho-CoA kinase family	1	0.64	2.2	1.51	1.04	1.1	2.35	2.14	2.16
Locus_10654	AT5G10310.1	unknown protein; FUNCTIONS IN: molecular_function unknown; INVOLVED IN: biological_process unknown; LOCATED IN: endomembrane system; EXPRESSED IN: 17 plant structures; EXPRESSED DURING: 10 growth stages; BEST Arabidopsis thaliana protein match is: unknown protein (TAIR:AT3G13898.1); Has 1807 Blast hits to 1807 proteins in 277 species: Archae - 0; Bacteria - 0; Metazoa - 736; Fungi - 347; Plants -…	1	-1.6	-2.54	-3.64	-3.22	-3.28	-2.61	-2.14	-2.45
Locus_10655	AT3G28040.1	Leucine-rich receptor-like protein kinase family protein	1	0.02	0.53	-0.96	-1.54	-0.84	0.41	0.06	0.54
Locus_10656	AT5G39050.1	HXXXD-type acyl-transferase family protein	1	-1.22	-1.07	-0.94	-1.98	-1.84	-1.18	-1.22	-2.18
Locus_10657	AT1G53380.3	Plant protein of unknown function (DUF641)	1	0.76	1.18	0.02	0.4	0.47	0.94	0.98	0.99
Locus_10658	AT2G42580.1	tetratricopetide-repeat thioredoxin-like 3	1	0.33	-0.19	-0.62	-1.5	-1.05	-0.19	0.02	-0.34
Locus_10659	AT2G36720.1	Acyl-CoA N-acyltransferase with RING/FYVE/PHD-type zinc finger domain	1	-1.62	-1.56	-3.75	-2.79	-2.41	-2.41	-1.32	-1.34
Locus_1066	AT3G56590.2	hydroxyproline-rich glycoprotein family protein	1	-0.78	-0.54	-1.29	-0.67	-0.82	-1.97	-1.73	-2.07
Locus_10660	AT1G71190.1	senescence associated gene 18	1	0.2	1.33	-0.62	1.43	0.9	1.46	2.53	0.72
Locus_10661	AT1G16860.1	Ubiquitin-specific protease family C19-related protein	1	-0.61	-1.98	-3.51	-4.08	-3.83	-3.18	-3.47	-3.42
Locus_10662	AT1G65032.1	unknown protein; FUNCTIONS IN: molecular_function unknown; INVOLVED IN: biological_process unknown; LOCATED IN: cellular_component unknown; Has 30201 Blast hits to 17322 proteins in 780 species: Archae - 12; Bacteria - 1396; Metazoa - 17338; Fungi - 3422; Plants - 5037; Viruses - 0; Other Eukaryotes - 2996 (source: NCBI BLink).	1	-2.65	-2.69	1.44	1.45	0.05	-2.71	-2.45	-2.71
Locus_10663	AT3G57280.1	Transmembrane proteins 14C	1	0.43	0.95	2.05	2.26	2.17	0.8	0.84	0.92
Locus_10664	AT1G77010.1	Pentatricopeptide repeat (PPR) superfamily protein	1	1.03	1.39	2	2.05	1.92	1.5	1.6	1.82
Locus_10665	AT1G25350.1	glutamine-tRNA ligase, putative / glutaminyl-tRNA synthetase, putative / GlnRS, putative	1	-0.03	0.02	-0.79	0.46	0.14	0.93	0.92	1.32
Locus_10666	AT4G38240.2	alpha-1,3-mannosyl-glycoprotein beta-1,2-N-acetylglucosaminyltransferase, putative	1	-1.48	-2	3.46	3.38	2.86	-3.35	-2.5	-0.89
Locus_10668	AT4G28100.1	unknown protein; FUNCTIONS IN: molecular_function unknown; INVOLVED IN: biological_process unknown; LOCATED IN: anchored to plasma membrane, anchored to membrane; EXPRESSED IN: 23 plant structures; EXPRESSED DURING: 14 growth stages; BEST Arabidopsis thaliana protein match is: unknown protein (TAIR:AT3G18050.1); Has 30201 Blast hits to 17322 proteins in 780 species: Archae - 12; Bacteria - 1396; …	1	0.91	1.44	0.73	1.04	1.08	0.89	0.93	1.2
Locus_10669	AT4G16970.1	Protein kinase superfamily protein	1	1.02	1.84	2.1	2.33	2.19	2.33	2.26	2.51
Locus_1067	AT5G40780.2	lysine histidine transporter 1	1	-0.84	-1.19	0.54	0.43	0.48	-0.29	-0.39	-0.54
Locus_10671	AT5G13930.1	Chalcone and stilbene synthase family protein	1	0.08	0.16	-1.01	-0.64	-0.58	-0.81	-0.77	-0.6
Locus_10672	AT1G12390.1	Cornichon family protein	1	0.65	-0.37	0.17	0.57	1.4	2.27	2.77	1.97
Locus_10673	AT5G06450.1	Polynucleotidyl transferase, ribonuclease H-like superfamily protein	1	-0.6	-1.95	-5.66	-5.36	-5.21	-6.82	-8.15	-9.99
Locus_10674	AT3G09540.1	Pectin lyase-like superfamily protein	1	-0.48	-0.52	4.17	3.57	4.16	-0.54	-0.28	-0.54
Locus_10675	AT5G04170.1	Calcium-binding EF-hand family protein	1	-1.08	-1.26	-1.99	-2.01	-1.56	-5.03	-5.22	-4.82
Locus_10676	AT4G19510.1	Disease resistance protein (TIR-NBS-LRR class)	1	-0.98	-1.81	-2.45	-2.37	-2.12	-1.86	-1.72	-2.05
Locus_10677	AT2G18790.1	phytochrome B	1	-1.07	-0.52	4.94	4.08	4.26	-1.12	-0.86	-1.12
Locus_10678	AT2G33310.3	auxin-induced protein 13	1	-0.31	-0.12	1.16	1.24	1.36	-0.28	-0.41	0.09
Locus_10680	AT1G21400.1	Thiamin diphosphate-binding fold (THDP-binding) superfamily protein	1	0.77	1.45	1.84	2.03	1.94	1.78	1.33	1.52
Locus_10682	AT1G65295.1	unknown protein; LOCATED IN: endomembrane system; EXPRESSED IN: 22 plant structures; EXPRESSED DURING: 13 growth stages; BEST Arabidopsis thaliana protein match is: unknown protein (TAIR:AT5G01015.1); Has 90 Blast hits to 90 proteins in 15 species: Archae - 0; Bacteria - 0; Metazoa - 0; Fungi - 0; Plants - 90; Viruses - 0; Other Eukaryotes - 0 (source: NCBI BLink).	1	-0.52	-1.75	-3.53	-3.3	-2.6	-3.03	-1.93	-2.59
Locus_10683	AT2G36090.1	F-box family protein	1	-3.06	-3.1	-1.29	-1.92	-1.63	-1.12	-1.06	-0.95
Locus_10684	AT1G49890.1	Family of unknown function (DUF566)	1	0.77	1.59	-0.63	-0.54	-0.3	0.98	1.06	0.98
Locus_10685	AT5G14710.1	CONTAINS InterPro DOMAIN/s: Proteasome assembly chaperone 3 (InterPro:IPR018788); Has 120 Blast hits to 120 proteins in 47 species: Archae - 0; Bacteria - 0; Metazoa - 62; Fungi - 2; Plants - 49; Viruses - 0; Other Eukaryotes - 7 (source: NCBI BLink).	1	0.58	1.09	1.31	1.56	1.48	0.74	0.66	0.52
Locus_10686	AT5G01730.1	SCAR family protein 4	1	0.65	0.89	1.44	1.03	1.14	0.61	0.64	0.79
Locus_10687	AT3G03900.1	adenosine-5'-phosphosulfate (APS) kinase 3	1	-0.38	-0.81	-0.9	-0.58	-0.66	-1.06	-1.3	-1.34
Locus_10688	AT3G54120.1	Reticulon family protein	1	0.7	1.42	1.43	1.75	1.67	2	2.2	2.15
Locus_10689	AT5G19900.1	PRLI-interacting factor, putative	1	-0.16	-0.95	-1.5	-1.44	-1.51	-1.26	-0.93	-0.92
Locus_1069			1	2.1	-0.1	0.44	-0.92	-0.95	0.2	0.94	1.96
Locus_10690	AT4G25630.1	fibrillarin 2	1	0.42	0.24	-1.59	-0.52	-0.42	1.2	1.81	1.69
Locus_10691	AT5G16590.1	Leucine-rich repeat protein kinase family protein	1	0.34	0.83	1.32	1.35	1.23	0.43	0.38	0.05
Locus_10692	AT5G48850.1	Tetratricopeptide repeat (TPR)-like superfamily protein	1	-1.38	-1.98	-2.93	-2.93	-3.7	-3.65	-3.22	-3.58
Locus_10694	AT3G09600.2	Homeodomain-like superfamily protein	1	0.92	0.98	2.59	3.05	2.81	1.4	1.44	1.07
Locus_10695	AT5G22000.3	RING-H2 group F2A	1	0.76	1.74	-4.95	-4.41	-3.7	0.87	1.59	1.37
Locus_10696	AT1G08960.1	cation exchanger 11	1	1.11	1.61	-1.68	-0.3	-0.11	-0.06	-0.31	-0.12
Locus_10698	AT1G12640.1	MBOAT (membrane bound O-acyl transferase) family protein	1	-0.43	-0.42	-2.15	-2.87	-2.9	-0.07	-0.44	-0.11
Locus_10699	AT5G35410.1	Protein kinase superfamily protein	1	-0.74	-1.52	-2.17	-2.58	-2.74	-2.91	-3.41	-2.46
Locus_107	AT3G50820.1	photosystem II subunit O-2	1	0.65	1.24	0.86	1.15	1.08	0.79	1.02	0.88
Locus_1070	AT3G46290.1	hercules receptor kinase 1	1	-0.43	-0.52	0.13	0.49	0.39	-0.43	-1.52	-1.54
Locus_10702	AT1G44835.1	YbaK/aminoacyl-tRNA synthetase-associated domain	1	0.76	0.89	0.41	0.59	0.36	1.1	1.16	1.25
Locus_10703	AT4G14940.1	amine oxidase 1	1	0.4	0.75	0.69	1.21	1	2.39	2.53	2.26
Locus_10704			1	-1.1	-1.16	-1.91	-1.67	-1.67	-2.12	-1.73	-1.67
Locus_10705	AT5G48480.1	Lactoylglutathione lyase / glyoxalase I family protein	1	0.04	0.35	1.13	1.43	1.73	1.03	1.06	1.28
Locus_10706	AT3G17860.1	jasmonate-zim-domain protein 3	1	-0.71	-1.16	-0.97	-0.92	-1.07	-1.21	-0.26	-1.28
Locus_1071	AT5G14250.2	Proteasome component (PCI) domain protein	1	0.28	0.42	0.18	-0.5	-0.4	-3.71	-4.45	-3.71
Locus_10710	AT4G29090.1	Ribonuclease H-like superfamily protein	1	-0.26	-1.88	1.84	1.4	1.75	1.38	0.87	0.75
Locus_10712	AT5G50780.1	Histidine kinase-, DNA gyrase B-, and HSP90-like ATPase family protein	1	1.01	1.05	0.87	1.5	1.9	1.78	2.14	2.05
Locus_10713	AT4G30935.1	WRKY DNA-binding protein 32	1	-0.76	-1.34	-0.91	-0.61	-2.08	-3.48	-3.8	-3.07
Locus_10714	AT4G17540.1	unknown protein; Has 30201 Blast hits to 17322 proteins in 780 species: Archae - 12; Bacteria - 1396; Metazoa - 17338; Fungi - 3422; Plants - 5037; Viruses - 0; Other Eukaryotes - 2996 (source: NCBI BLink).	1	0.3	3.26	2.52	1.79	2.09	1.31	1.33	1.19
Locus_10716	AT3G48190.1	ataxia-telangiectasia mutated	1	0.1	0.07	2.95	3.8	3.54	2.05	1.89	3.05
Locus_10717	AT1G69610.1	Protein of unknown function (DUF1666)	1	0.23	0.26	-1.23	-0.58	-0.29	-0.12	0.17	0.05
Locus_10718	AT3G02930.1	Plant protein of unknown function (DUF827)	1	-1.48	0.6	-0.88	-0.11	0.75	2.92	2.72	3.67
Locus_10719	AT5G03430.1	phosphoadenosine phosphosulfate (PAPS) reductase family protein	1	0.43	-0.68	-2.11	-2.09	-1.6	1.48	1.28	1.52
Locus_1072	AT3G15950.1	DNA topoisomerase-related	1	-0.67	-1.08	-1.77	-1.37	-1.47	-3.21	-3.14	-3.33
Locus_10722	AT5G44510.1	target of AVRB operation1	1	1.01	1.08	0.97	1.04	1.22	1.05	0.79	0.91
Locus_10723	AT1G19490.1	Basic-leucine zipper (bZIP) transcription factor family protein	1	-0.96	-1.59	-1.33	-1.47	-1.54	-1.44	-1.61	-1.65
Locus_10724	AT1G65690.1	Late embryogenesis abundant (LEA) hydroxyproline-rich glycoprotein family	1	1.11	1.45	1.55	1.97	1.66	0.77	0.72	1.06
Locus_10725	AT1G67490.1	glucosidase 1	1	0.41	0.48	-0.19	0.23	0.1	1.55	1.76	2.07
Locus_10728	AT2G22000.1	elicitor peptide 6 precursor	1	1.48	3.41	-2.45	-1.22	-1.29	1.19	1.48	1.62
Locus_10729	AT1G12300.1	Tetratricopeptide repeat (TPR)-like superfamily protein	1	1.52	1.94	-0.29	0.84	-0.78	2.71	2.68	3.55
Locus_1073	AT1G09560.1	germin-like protein 5	1	0.59	1.39	2.21	2.72	2.88	-0.81	0.45	0.53
Locus_10730	AT3G20270.3	lipid-binding serum glycoprotein family protein	1	0.42	-0.28	-1.22	-1.26	-1.26	0.05	0.21	-0.52
Locus_10731	AT2G46060.2	transmembrane protein-related	1	0.52	-0.26	-0.62	0.34	-0.69	1.89	2.1	1.72
Locus_10732	AT3G63240.1	DNAse I-like superfamily protein	1	-0.85	-0.91	-1.37	-2.07	-1.83	-0.54	-0.51	-0.17
Locus_10733	AT3G44050.1	P-loop containing nucleoside triphosphate hydrolases superfamily protein	1	-1.21	-1.64	-1.61	-1.72	-2.03	-0.5	-0.48	-0.57
Locus_10734			1	0.23	-0.17	0.97	1.51	1.26	0.62	0.17	0.25
Locus_10736	AT5G04940.2	SU(VAR)3-9 homolog 1	1	-0.48	-0.52	2.95	2.47	2.72	-0.54	-0.28	-0.54
Locus_10738	AT2G20010.2	Protein of unknown function (DUF810)	1	0.02	0.51	-1.07	-2.6	-1.14	-0.48	0.22	-0.04
Locus_10739	AT3G49180.1	Transducin/WD40 repeat-like superfamily protein	1	-1.87	-1.74	-2.36	-3.73	-2.43	-2.61	-3.67	-2.35
Locus_10740	AT2G19180.1	unknown protein; BEST Arabidopsis thaliana protein match is: unknown protein (TAIR:AT1G16840.1); Has 64 Blast hits to 64 proteins in 12 species: Archae - 0; Bacteria - 0; Metazoa - 0; Fungi - 0; Plants - 64; Viruses - 0; Other Eukaryotes - 0 (source: NCBI BLink).	1	0.78	1.25	4.33	3.74	2.77	3.12	4	4.15
Locus_10741	AT4G02390.1	poly(ADP-ribose) polymerase	1	-0.11	-0.71	-3.01	-1.81	-2.68	-1.25	-1.09	-1.6
Locus_10742	AT1G63180.1	UDP-D-glucose/UDP-D-galactose 4-epimerase 3	1	0.16	1.07	3.48	3.77	3.96	0.92	1.46	1.15
Locus_10746			1	-0.25	-1.32	-1.71	-1.25	-1.47	-0.09	-0.36	-0.61
Locus_10747			1	1.52	0.48	2.35	3.09	2.49	1.55	2.04	-1.54
Locus_10748	AT5G08260.1	serine carboxypeptidase-like 35	1	0.02	0.15	2.26	2.46	2.47	1.26	1.32	1.04
Locus_1075	AT1G11720.2	starch synthase 3	1	1.05	0.63	1.29	1.67	1.17	1.15	0.87	1.2
Locus_10750	AT3G28700.2	Protein of unknown function (DUF185)	1	0.57	0.57	0.94	1.03	0.78	1.06	0.72	0.91
Locus_10751			1	-0.84	-1.88	-0.76	-0.92	-0.95	-3.71	-3.45	-1.71
Locus_10752	AT2G45870.1	Bestrophin-like protein	1	0.42	0.61	-0.31	-0.25	-0.26	-3.29	-5.02	-5.28
Locus_10753	AT5G16620.1	hydroxyproline-rich glycoprotein family protein	1	0.52	-0.52	2.71	2.25	3.16	-0.54	-0.28	-0.54
Locus_10755	AT5G16260.1	RNA binding (RRM/RBD/RNP motifs) family protein	1	-0.45	0.71	0.48	0.4	0.57	-1.14	-0.65	-0.44
Locus_10756	AT4G19645.2	TRAM, LAG1 and CLN8 (TLC) lipid-sensing domain containing protein	1	-0.02	-1.6	1.67	0.32	0.49	-2.99	-3.4	-2.54
Locus_10757	AT5G09900.3	26S proteasome regulatory subunit, putative (RPN5)	1	0.51	-0.27	-0.41	-0.57	-0.44	-1.59	-2.25	-1.74
Locus_10758	AT5G19000.2	BTB-POZ and MATH domain 1	1	-0.48	0.48	6.3	6.1	6.12	5.16	4.81	4.11
Locus_10759	AT3G01470.1	homeobox 1	1	-0.69	0.61	0.85	1.43	1.39	1.41	1.35	1.24
Locus_1076	AT3G49130.1	SWAP (Suppressor-of-White-APricot)/surp RNA-binding domain-containing protein	1	-0.35	-0.09	-0.43	-0.4	-0.19	0.45	0.98	1.23
Locus_10760			1	0.3	1	-1.1	-0.56	0.29	1.18	1.67	1.15
Locus_10762	AT3G63440.1	cytokinin oxidase/dehydrogenase 6	1	0.76	1.3	0.98	1.13	0.94	1.69	1.48	1.69
Locus_10764	AT2G43020.1	polyamine oxidase 2	1	0.03	1.32	0.68	0.99	0.82	1.7	1.38	1.41
Locus_10765	AT1G68910.1	WPP domain-interacting protein 2	1	0.97	1.3	2.28	1.84	1.9	1.88	1.38	1.01
Locus_10767			1	-0.48	1.65	1.29	2.47	0.22	1.46	1.72	-0.54
Locus_10768	AT5G51850.1	unknown protein; BEST Arabidopsis thaliana protein match is: unknown protein (TAIR:AT5G62170.1); Has 384 Blast hits to 375 proteins in 79 species: Archae - 0; Bacteria - 14; Metazoa - 135; Fungi - 31; Plants - 92; Viruses - 0; Other Eukaryotes - 112 (source: NCBI BLink).	1	2.62	3.07	-1.1	1.56	1.35	3.3	3.5	2.98
Locus_10769	AT1G63020.2	nuclear RNA polymerase D1A	1	-0.48	-0.1	0.93	0.25	1.75	-1.12	-1.86	-0.54
Locus_1077	AT5G19990.1	regulatory particle triple-A ATPase 6A	1	0.43	0.35	0.64	0.58	0.45	-1.95	-1.92	-2.05
Locus_10771	AT5G45290.2	RING/U-box superfamily protein	1	-1.4	-1.61	-4.38	-4.42	-4.45	-4.63	-4.37	-4.63
Locus_10772	AT1G56330.1	secretion-associated RAS 1B	1	0.75	1.02	0.51	0.8	0.75	0.87	0.62	0.94
Locus_10773	AT1G17430.1	alpha/beta-Hydrolases superfamily protein	1	-1.06	1.6	0.58	1.94	2.14	1.83	1.89	1.73
Locus_10774	AT5G44450.1	methyltransferases	1	-0.48	-0.52	6.16	6.05	5.94	-0.54	-0.28	-0.54
Locus_10775	AT2G15480.1	UDP-glucosyl transferase 73B5	1	0.03	1.42	1.28	1.05	0.59	1.77	1.85	1.48
Locus_10776	AT5G51050.1	Mitochondrial substrate carrier family protein	1	0.2	0.45	0.74	0.85	0.5	1.05	0.93	0.78
Locus_10777	AT3G22750.1	Protein kinase superfamily protein	1	-1.66	-2.22	-3.24	-3.39	-3.11	0.17	0.83	1
Locus_10778	AT1G53160.1	squamosa promoter binding protein-like 4	1	-0.67	-0.79	-1.11	-0.7	-0.34	-0.09	0.05	-0.09
Locus_10779	AT3G22630.1	20S proteasome beta subunit D1	1	-2.24	-3.51	-2.49	-3.57	-3.19	-2.35	-2.25	-2.26
Locus_1078	AT1G18260.1	HCP-like superfamily protein	1	0.75	0.46	0.69	1.01	0.83	-0.81	-0.85	-1.23
Locus_10780	AT2G38025.1	Cysteine proteinases superfamily protein	1	-0.86	0.03	1.18	1.36	0.02	-1.24	-0.39	-2.66
Locus_10781	AT1G05250.1	Peroxidase superfamily protein	1	0.45	0.64	1.12	1.08	0.92	0.03	0.11	0.01
Locus_10786	AT5G63700.1	zinc ion binding;DNA binding	1	0.62	0.99	0.69	1.04	1.07	1.45	1.74	1.59
Locus_1079	AT2G37220.1	RNA-binding (RRM/RBD/RNP motifs) family protein	1	0.27	0.07	0.33	0.36	0.38	-2.1	-2.2	-2.26
Locus_10790	AT5G60890.1	myb domain protein 34	1	1.11	2.8	-0.29	-0.33	1.22	1.05	1.89	1.46
Locus_10791	AT4G37040.1	methionine aminopeptidase 1D	1	-1.58	-2.57	-2.25	-1.8	-2.22	-2	-3.81	-3.07
Locus_10792			1	-0.35	0.7	-0.05	-0.27	-0.07	1.39	1.31	1.54
Locus_10794	AT5G52190.1	Sugar isomerase (SIS) family protein	1	0.43	0.93	1.66	1.75	1.69	1.15	1.11	1.04
Locus_10795	AT2G03710.2	K-box region and MADS-box transcription factor family protein	1	-0.11	-1.19	-1.68	-2.25	-2.55	0.54	0.72	1.13
Locus_10797	AT4G28200.1	FUNCTIONS IN: molecular_function unknown; INVOLVED IN: RNA processing; LOCATED IN: intracellular; EXPRESSED IN: 22 plant structures; EXPRESSED DURING: 13 growth stages; CONTAINS InterPro DOMAIN/s: RNA-processing protein, HAT helix (InterPro:IPR003107), U3 small nucleolar RNA-associated protein 6 (InterPro:IPR013949); Has 492 Blast hits to 480 proteins in 206 species: Archae - 0; Bacteria - 2; Met…	1	1.34	1.42	0.62	0.1	1.13	-0.82	-0.67	-0.46
Locus_10798			1	-0.65	-1.41	-2.23	-2.22	-1.6	-1.62	-1.19	-1.38
Locus_10799	AT1G24490.1	OxaA/YidC-like membrane insertion protein	1	-1.06	-0.1	-1.88	0.99	0.37	1.96	2.35	2.27
Locus_108	AT5G45380.1	solute:sodium symporters;urea transmembrane transporters	1	0.86	1.4	1.21	1.49	1.36	1.2	1.45	1.35
Locus_1080	AT1G80490.1	TOPLESS-related 1	1	1.16	1.48	1.46	1.89	1.87	1.82	1.84	1.9
Locus_10800	AT4G36760.1	aminopeptidase P1	1	0.49	0.6	0.4	0.28	0.32	-1.43	-1.43	-1.43
Locus_10801	AT1G55930.1	CBS domain-containing protein / transporter associated domain-containing protein	1	-0.8	-0.84	0.19	-0.85	-1.69	-1.54	-0.02	-1.86
Locus_10802	AT2G32990.1	glycosyl hydrolase 9B8	1	-1.57	-3.18	-6.96	-7.39	-7.23	-4.44	-4.43	-3.74
Locus_10805	AT3G14940.1	phosphoenolpyruvate carboxylase 3	1	-1.8	1.41	-2.62	0.51	-2.1	-1.86	-0.6	-2.86
Locus_10806	AT4G31410.2	Protein of unknown function (DUF1644)	1	2.48	2.97	2.1	3.39	2.64	2.51	1.97	2.71
Locus_10809	AT5G64360.1	Chaperone DnaJ-domain superfamily protein	1	1	1.53	1.06	1.82	1.81	1.53	1.92	1.69
Locus_10811	AT3G52040.1	unknown protein; Has 37 Blast hits to 37 proteins in 15 species: Archae - 0; Bacteria - 0; Metazoa - 0; Fungi - 0; Plants - 37; Viruses - 0; Other Eukaryotes - 0 (source: NCBI BLink).	1	0.29	0.73	-1.04	-0.82	-0.41	-0.07	0.05	0.07
Locus_10812	AT2G47330.1	P-loop containing nucleoside triphosphate hydrolases superfamily protein	1	-0.48	0.06	3.1	3.39	3.47	-1.54	0.04	-0.54
Locus_10813	AT2G31360.1	16:0delta9 desaturase 2	1	-1.54	-2.42	-2	-2.13	-2.08	-2.13	-1.93	-2.1
Locus_10815			1	0.52	0.9	0.93	0.08	1.51	1.92	1.6	1.83
Locus_10816	AT4G34730.1	ribosome-binding factor A family protein	1	0.62	1.38	1.29	1.35	1.44	1.11	1.21	0.94
Locus_10817	AT5G49220.1	Protein of unknown function (DUF789)	1	-1.07	-1.36	-1.72	-1.57	-1.67	-2.52	-2.1	-2.39
Locus_10818	AT5G66790.1	Protein kinase superfamily protein	1	1.55	1.87	1.16	1.39	1.07	1.89	1.79	1.8
Locus_1082	AT5G19760.1	Mitochondrial substrate carrier family protein	1	0.19	0.3	0.58	0.44	0.55	-1.57	-1.8	-1.82
Locus_10820	AT5G51140.1	Pseudouridine synthase family protein	1	1.13	2.49	4.33	4.37	3.92	2.56	3.1	2.88
Locus_10821	AT3G54870.1	Armadillo/beta-catenin repeat family protein / kinesin motor family protein	1	0.33	0.8	1.39	1.61	1.64	0.69	0.81	0.68
Locus_10823	AT2G40630.1	Uncharacterised conserved protein (UCP030365)	1	0.16	-1.78	0.71	0.33	0.05	0.72	0.28	0.73
Locus_10826	AT3G02990.1	heat shock transcription factor A1E	1	0.99	1.46	0.89	0.75	0.77	0.72	0.36	0.11
Locus_10827	AT1G69620.1	ribosomal protein L34	1	1.04	1.03	-0.1	-3.14	-3.17	2.31	2.88	3.68
Locus_10828	AT5G09830.1	BolA-like family protein	1	-0.48	-0.74	-1.35	-0.56	-0.68	-1.03	-1.36	-0.65
Locus_10829	AT2G40320.1	TRICHOME BIREFRINGENCE-LIKE 33	1	0.31	0.45	1.52	1.64	1.75	2.26	2.47	2.36
Locus_1083	AT3G62700.1	multidrug resistance-associated protein 10	1	-0.62	-0.52	-1.04	-0.86	-1.02	-5.28	-4.44	-5.28
Locus_10830	AT4G20880.1	ethylene-responsive nuclear protein / ethylene-regulated nuclear protein (ERT2)	1	0.52	0.58	2.2	2.37	2.83	2.05	2.2	2.45
Locus_10831	AT1G65840.1	polyamine oxidase 4	1	-0.63	-1.31	-1.61	-2.47	-2.7	0.17	0.4	0.63
Locus_10835	AT3G04630.3	WVD2-like 1	1	-1.55	-2.59	-2.69	-3.39	-3.32	-1.78	-2.02	-1.66
Locus_10837			1	-1.74	0.11	-1.75	-1.66	-1.62	-3	-1.6	-1.41
Locus_10838	AT2G34410.2	O-acetyltransferase family protein	1	0.55	0.73	-0.14	0.36	0.57	1.01	1.32	1.19
Locus_10839	AT5G19855.1	Chaperonin-like RbcX protein	1	-0.48	-0.52	3.23	3.75	4.49	-0.54	-0.28	-0.54
Locus_10840	AT1G47480.1	alpha/beta-Hydrolases superfamily protein	1	-0.51	-0.87	-1.51	-1.53	-1.05	-0.24	0.37	0.56
Locus_10841	AT4G32300.1	S-domain-2 5	1	0.27	1.15	1.76	1.79	1.6	1.49	1.42	1.71
Locus_10843	ATMG00860.1	DNA/RNA polymerases superfamily protein	1	0.1	-0.52	2.51	3.52	4.03	-0.54	-0.28	-0.54
Locus_10844	AT4G22560.1	unknown protein; BEST Arabidopsis thaliana protein match is: unknown protein (TAIR:AT4G12450.1); Has 380 Blast hits to 380 proteins in 21 species: Archae - 0; Bacteria - 0; Metazoa - 0; Fungi - 6; Plants - 374; Viruses - 0; Other Eukaryotes - 0 (source: NCBI BLink).	1	-0.16	-0.01	-1.47	-1.02	-0.93	-0.73	-0.28	-0.61
Locus_10846	AT1G51950.1	indole-3-acetic acid inducible 18	1	-0.21	-1.84	-1.03	1.8	1.96	1.9	1.92	1.53
Locus_10847	AT2G37400.1	Tetratricopeptide repeat (TPR)-like superfamily protein	1	-0.91	-1.44	-0.19	-0.67	-0.67	-1.95	-1.77	-2
Locus_1085	AT3G62040.1	Haloacid dehalogenase-like hydrolase (HAD) superfamily protein	1	0.71	0.72	1.25	1.18	1.2	1.39	1.35	1.16
Locus_10850	AT5G10750.1	Protein of unknown function (DUF1336)	1	-0.01	-1.9	-2.99	-1.45	-2.48	-3.24	-2.98	-1.43
Locus_10851	AT5G15630.1	COBRA-like extracellular glycosyl-phosphatidyl inositol-anchored protein family	1	-0.48	-0.52	6.59	5.92	6.14	4.97	5.53	5.2
Locus_10853	AT5G28080.2	Protein kinase superfamily protein	1	-2.84	-4.67	-0.59	-1.87	-2.04	-4.09	-4.74	-4.56
Locus_10854	AT3G21580.1	cobalt ion transmembrane transporters	1	0.17	-0.1	1.05	0.38	0.36	-2.18	-2.04	-1.88
Locus_10855	AT5G25460.1	Protein of unknown function, DUF642	1	-0.99	-1.77	-2.45	-2.65	-2.65	-1.89	-1.78	-1.58
Locus_10856	AT3G20050.1	T-complex protein 1 alpha subunit	1	-0.98	-0.29	-1.95	-0.88	-1.08	-1.73	-2.64	-1.9
Locus_10857			1	0.02	-0.19	2.62	2.09	2.18	1.9	1.81	1.86
Locus_10858	AT1G48300.1	unknown protein; FUNCTIONS IN: molecular_function unknown; INVOLVED IN: biological_process unknown; LOCATED IN: endomembrane system; EXPRESSED IN: 24 plant structures; EXPRESSED DURING: 15 growth stages; Has 96 Blast hits to 87 proteins in 37 species: Archae - 0; Bacteria - 2; Metazoa - 12; Fungi - 2; Plants - 65; Viruses - 0; Other Eukaryotes - 15 (source: NCBI BLink).	1	-0.8	-1.03	0.19	-0.2	0.17	3.04	2.29	2.6
Locus_10859	AT1G49340.1	Phosphatidylinositol 3- and 4-kinase family protein	1	0.6	0.82	-0.36	0.09	-0.61	1.83	1.66	1.53
Locus_1086			1	-1.6	-2.36	-2.45	-2.69	-3.2	-4.64	-4.54	-4.11
Locus_10860	AT1G04200.1	FUNCTIONS IN: molecular_function unknown; INVOLVED IN: N-terminal protein myristoylation; LOCATED IN: cellular_component unknown; EXPRESSED IN: 22 plant structures; EXPRESSED DURING: 13 growth stages; CONTAINS InterPro DOMAIN/s: Dymeclin (InterPro:IPR019142); Has 395 Blast hits to 389 proteins in 117 species: Archae - 0; Bacteria - 0; Metazoa - 262; Fungi - 21; Plants - 68; Viruses - 0; Other Euk…	1	-0.32	-0.87	-0.71	-0.78	-1.22	-1.4	-1.91	-2.81
Locus_10862	AT1G68890.1	magnesium ion binding;thiamin pyrophosphate binding;hydro-lyases;catalytics;2-succinyl-5-enolpyruvyl-6-hydroxy-3-cyclohexene-1-carboxylic-acid synthases	1	1.13	1	0.49	0.96	0.93	0.77	0.83	0.92
Locus_10863	AT3G45740.1	hydrolase family protein / HAD-superfamily protein	1	-1.22	-1.97	-1	-1.79	-1.9	-1.9	-1.94	-2.09
Locus_10865	AT1G09980.2	Putative serine esterase family protein	1	-0.63	-1.26	-0.74	-0.84	-0.75	-1	-0.7	-0.87
Locus_10866	AT1G51730.1	Ubiquitin-conjugating enzyme family protein	1	-0.67	-1.61	-2.49	-2.09	-1.41	-5.54	-4.28	-3.54
Locus_10867	AT5G08590.1	SNF1-related protein kinase 2.1	1	0.63	0.95	1.86	2.34	2.25	0.36	0.47	0.37
Locus_10869	AT3G53350.1	ROP interactive partner 4	1	0.48	0.56	2.02	1.93	2.18	-1.26	-0.85	-1.26
Locus_10870	AT5G26310.1	UDP-Glycosyltransferase superfamily protein	1	0.45	-0.02	1.63	1.39	1.37	1.51	1.78	1.5
Locus_10871	AT3G56210.4	ARM repeat superfamily protein	1	0.58	-0.17	0.57	0.6	0.93	0.59	1.43	0.39
Locus_10872	AT2G24970.1	unknown protein; Has 33 Blast hits to 33 proteins in 17 species: Archae - 0; Bacteria - 0; Metazoa - 1; Fungi - 0; Plants - 28; Viruses - 0; Other Eukaryotes - 4 (source: NCBI BLink).	1	-2.06	-0.52	1.21	0.54	-0.14	-1.13	-0.86	0.58
Locus_10873	AT5G45250.1	Disease resistance protein (TIR-NBS-LRR class) family	1	-0.55	0.3	-0.52	-0.2	-0.43	-0.61	-1.35	-2.93
Locus_10874	AT3G08000.1	RNA-binding (RRM/RBD/RNP motifs) family protein	1	0.45	0.51	0.72	0.27	-0.61	-5	-4.74	-4.42
Locus_10878	AT2G33470.2	glycolipid transfer protein 1	1	0.59	1.93	0.9	1.6	1.94	0.57	0.69	0.03
Locus_10879	AT1G06660.1	unknown protein; BEST Arabidopsis thaliana protein match is: unknown protein (TAIR:AT2G30820.2); Has 166 Blast hits to 144 proteins in 35 species: Archae - 0; Bacteria - 17; Metazoa - 13; Fungi - 20; Plants - 104; Viruses - 0; Other Eukaryotes - 12 (source: NCBI BLink).	1	0.64	1.03	0.71	1.01	1.26	1.55	1.94	1.29
Locus_10880	AT3G53340.1	nuclear factor Y, subunit B10	1	-1.64	-1.91	-0.55	-0.88	-0.93	-1.81	-0.99	-1.6
Locus_10881	AT1G17650.1	glyoxylate reductase 2	1	1.52	1.94	2.03	1.99	1.44	3.11	2.42	1.46
Locus_10882	AT1G09850.1	xylem bark cysteine peptidase 3	1	0.47	1.42	0.59	0.7	0.52	2.57	2.41	2.24
Locus_10883	AT1G72860.1	Disease resistance protein (TIR-NBS-LRR class) family	1	0.95	1.18	1.27	1.26	1.24	1.84	1.82	1.88
Locus_10884	AT4G11890.1	Protein kinase superfamily protein	1	0.97	1.51	1.66	1.96	1.81	2.19	1.72	1.96
Locus_10885			1	0.47	0.2	-2.5	-1.61	-2.16	-2.55	-2.24	-2.05
Locus_10886	AT5G08415.1	Radical SAM superfamily protein	1	-1.07	-2.69	4.83	4.55	4.35	3.42	3.16	2.36
Locus_10887			1	0.07	0.3	1.37	1.24	1.25	0.27	-0.07	-0.06
Locus_10888	AT3G12340.1	FKBP-like peptidyl-prolyl cis-trans isomerase family protein	1	0.69	0.95	2.25	2.46	2.42	1.64	1.72	1.51
Locus_10889	AT3G62910.1	Peptide chain release factor 1	1	-1.09	-0.82	-1.05	-1.01	-0.71	-1.25	-0.85	-1.09
Locus_1089	AT3G09650.1	Tetratricopeptide repeat (TPR)-like superfamily protein	1	0.7	0.75	1.27	1.25	1.3	1.18	1.03	1.05
Locus_10890	AT3G28700.2	Protein of unknown function (DUF185)	1	-0.48	-0.52	8.97	9.08	9.02	-0.54	-0.28	-0.54
Locus_10892	AT1G71200.1	basic helix-loop-helix (bHLH) DNA-binding superfamily protein	1	-1.24	-1.7	-1.82	-1.77	-1.84	-2.39	-2.08	-2
Locus_10893	AT5G62540.1	ubiquitin-conjugating enzyme 3	1	0.21	0.79	0.85	1.28	1.13	0.84	1.05	1.09
Locus_10894	AT1G25470.2	AP2 domain-containing transcription factor family protein	1	0.98	1.48	0.93	0.98	0.92	1.45	1.4	1.38
Locus_10895			1	-0.56	0.48	5.19	4.94	4.78	5.04	4.64	4.14
Locus_10896	AT1G59890.2	SIN3-like 5	1	-1.82	-3.66	-3.41	-4.11	-3.61	-3.62	-3.5	-3.43
Locus_10897	AT4G26150.1	cytokinin-responsive gata factor 1	1	-0.48	0.8	0.29	4.16	4.42	1.05	3.68	3.46
Locus_10898	AT3G06270.1	Protein phosphatase 2C family protein	1	-1.21	-2.65	-0.88	-1.8	-1.79	-2.42	-2.51	-1.84
Locus_1090	AT5G60020.1	laccase 17	1	-2.5	-3.51	-2.51	-2.35	-2.25	-4.06	-3.79	-3.63
Locus_10900	AT1G32170.1	xyloglucan endotransglucosylase/hydrolase 30	1	-0.19	-0.9	-0.87	-0.57	-0.34	-1.14	-0.69	-0.73
Locus_10901	AT1G65850.2	Disease resistance protein (TIR-NBS-LRR class) family	1	-0.93	-1.87	-2.13	-2.34	-2.29	-1.88	-1.33	-1.06
Locus_10902	AT3G23890.2	topoisomerase II	1	0.22	0.6	1.07	1.48	1.3	0.76	0.17	0.57
Locus_10903	AT4G11220.1	VIRB2-interacting protein 2	1	0.11	1.18	0.03	0.25	-0.46	-0.37	0.31	-0.08
Locus_10905	AT4G00500.2	alpha/beta-Hydrolases superfamily protein	1	-1.48	0.6	2.71	3.21	3.37	0.58	0.46	0.46
Locus_10906	AT1G48950.1	C3HC zinc finger-like	1	-0.33	0.96	1.35	1.84	1.97	1.11	1.42	1.24
Locus_10907			1	1.27	1.83	-0.44	0.03	0.05	0.43	0.93	0.95
Locus_10908	AT5G40250.1	RING/U-box superfamily protein	1	-0.81	-2.57	-4.33	-4.28	-4.02	-3.93	-4	-3.77
Locus_10909	AT2G22475.1	GRAM domain family protein	1	0.83	0.57	1.13	1.09	0.91	0.95	0.99	1.21
Locus_10910	AT3G58060.1	Cation efflux family protein	1	-0.31	-0.5	0.31	-0.05	-0.09	-2.69	-4.27	-3.53
Locus_10911			1	-0.07	0.42	1.28	1.06	1.19	0.06	0.02	0.05
Locus_10912	AT5G65590.1	Dof-type zinc finger DNA-binding family protein	1	0.47	0.69	0.77	0.59	0.52	0.93	1.01	0.86
Locus_10914	AT1G12060.1	BCL-2-associated athanogene 5	1	0.4	0.77	-0.11	-0.31	-0.02	1.1	1.04	1.26
Locus_10916			1	-0.48	-0.52	5.78	5.75	5.54	-0.54	-0.28	-0.54
Locus_10920	AT1G78430.1	ROP interactive partner 2	1	0.68	1.19	1.08	1.24	1.23	1.31	1.27	1.29
Locus_10921	AT5G37340.2	ZPR1 zinc-finger domain protein	1	-0.13	-0.74	-1.23	-1.89	-1.59	0.56	1.08	1.4
Locus_10922	AT5G50810.1	translocase inner membrane subunit 8	1	0.43	0.7	1.44	1.12	1.33	1.16	0.8	0.47
Locus_10924	AT2G42600.1	phosphoenolpyruvate carboxylase 2	1	0.84	0.93	0.27	0.15	0.19	0.96	1.05	0.96
Locus_10925	AT4G09670.1	Oxidoreductase family protein	1	0.88	1.52	1.82	1.94	2.21	2.08	2.27	2.11
Locus_10926	AT1G19240.1	unknown protein; Has 24 Blast hits to 24 proteins in 11 species: Archae - 0; Bacteria - 0; Metazoa - 0; Fungi - 0; Plants - 24; Viruses - 0; Other Eukaryotes - 0 (source: NCBI BLink).	1	-1.64	-2.63	-1.02	-1.53	-1.52	-1.62	-1.86	-1.54
Locus_10927	AT3G22560.1	Acyl-CoA N-acyltransferases (NAT) superfamily protein	1	0.28	0.72	-0.87	-0.09	-0.09	-0.85	-1.02	-1.12
Locus_10928	AT5G37180.1	sucrose synthase 5	1	-0.48	-0.52	4.03	3.84	4.06	-0.54	-0.28	-0.54
Locus_10929	AT5G19860.1	Protein of unknown function, DUF538	1	0.61	0.84	0.59	0.7	1.02	1.1	0.94	0.76
Locus_10931	AT5G18830.1	squamosa promoter binding protein-like 7	1	0.5	0.5	2.14	2.29	2.21	1.49	1.5	1.26
Locus_10932	AT4G31110.1	Wall-associated kinase family protein	1	0.62	0.97	0.34	-0.03	0.37	1.41	1.26	1.11
Locus_10933	AT2G22640.1	BRICK1, putative	1	-1.63	-1.82	-3.27	-3.54	-3.27	-1.99	-1.65	-1.63
Locus_10934	AT5G23610.2	INVOLVED IN: biological_process unknown; EXPRESSED IN: 24 plant structures; EXPRESSED DURING: 15 growth stages; BEST Arabidopsis thaliana protein match is: SWITCH1 (TAIR:AT5G51330.1); Has 173 Blast hits to 168 proteins in 34 species: Archae - 3; Bacteria - 10; Metazoa - 6; Fungi - 2; Plants - 115; Viruses - 0; Other Eukaryotes - 37 (source: NCBI BLink).	1	1.03	2.65	2.68	3.07	3.32	4.25	4.04	3.8
Locus_10936	AT1G59910.1	Actin-binding FH2 (formin homology 2) family protein	1	0.62	1.05	0.48	0.94	0.86	1.2	1.37	1.24
Locus_10937	AT2G14080.1	Disease resistance protein (TIR-NBS-LRR class) family	1	0.64	0.22	2.37	1.84	2.3	-2.12	-1.86	-2.12
Locus_10938	AT3G18830.1	polyol/monosaccharide transporter 5	1	0.11	0.48	1.91	1.54	1.48	1.03	0.39	0.69
Locus_10939	AT2G35190.1	novel plant snare 11	1	0.67	0.72	1.36	1.48	1.46	1.88	1.95	2.21
Locus_1094	AT2G32990.1	glycosyl hydrolase 9B8	1	0.88	1.59	1.64	2.31	2.5	1.81	2	1.76
Locus_10941	AT5G49840.1	ATP-dependent Clp protease	1	-0.67	0.29	-0.12	-1.33	0.1	1.82	1.37	1.63
Locus_10942	AT1G34420.1	leucine-rich repeat transmembrane protein kinase family protein	1	-0.48	-0.52	2.61	2.84	3.85	-0.54	-0.28	-0.54
Locus_10944			1	0.51	1.05	0.66	0.88	0.7	1.2	1.25	1.17
Locus_10945	AT1G76620.1	Protein of unknown function, DUF547	1	0.24	0.59	0.21	0.32	1.13	0.92	0.81	0.75
Locus_10947	AT3G52250.1	Duplicated homeodomain-like superfamily protein	1	1.26	1.21	1.41	1.67	1.69	1.56	1.53	1.77
Locus_1095	AT2G38380.1	Peroxidase superfamily protein	1	-0.89	-1.89	1.64	0.59	0.41	-2.14	-2.76	-2.7
Locus_10950	AT5G46540.1	P-glycoprotein 7	1	0.69	1.56	0.06	-0.16	0.03	2.29	1.81	1.71
Locus_10951	AT2G25740.1	ATP-dependent protease La (LON) domain protein	1	1.04	1.07	0.81	1.86	1.47	1.18	0.72	-0.35
Locus_10952	AT5G60850.1	OBF binding protein 4	1	1.06	0.92	-0.76	-0.58	-0.5	1.75	1.78	1.8
Locus_10953	AT5G04260.1	WCRKC thioredoxin 2	1	0.33	-0.37	-0.49	-0.16	-0.22	-0.8	-1.06	-1.32
Locus_10954	AT2G48120.1	pale cress protein (PAC)	1	0.76	1.22	1.59	1.66	1.67	0.18	-0.38	-0.5
Locus_10956	AT1G26810.1	galactosyltransferase1	1	0.75	3.26	6.18	6.87	7.13	7.43	7.37	7.34
Locus_10957	AT2G07760.1	Zinc knuckle (CCHC-type) family protein	1	-0.14	-0.05	-0.8	-1.04	-0.87	-1.63	-1.64	-1.59
Locus_10958	AT5G06150.1	Cyclin family protein	1	-0.34	-0.54	-1.13	-1.04	-1.03	-0.58	-0.7	-0.71
Locus_10959	AT1G34300.1	lectin protein kinase family protein	1	-0.99	-0.67	0.47	1.77	1.77	0.31	0.57	1.18
Locus_1096			1	0.59	1.01	1.42	1.47	1.53	0.11	-0.06	-0.31
Locus_10960			1	0.16	0.66	2.36	2.4	2.3	-0.4	-0.1	0.2
Locus_10963	AT1G08760.1	Plant protein of unknown function (DUF936)	1	-1.16	-0.23	0.08	0.35	0.02	2.94	2.87	2.86
Locus_10964	AT2G02220.1	phytosulfokin receptor 1	1	1.28	0.88	-2.29	-0.75	-0.78	-0.95	0.18	0.71
Locus_10966	AT3G20790.1	NAD(P)-binding Rossmann-fold superfamily protein	1	-0.69	-1.68	-3.83	-3.61	-2.9	-1.64	-1.55	-1.7
Locus_10967	AT4G09560.1	Protease-associated (PA) RING/U-box zinc finger family protein	1	0.84	-1.1	3.75	1.54	2.37	0.96	0.94	0.34
Locus_10968	AT1G29070.1	Ribosomal protein L34	1	-0.85	-1.07	-0.57	-0.57	-0.68	-1.88	-1.76	-2.1
Locus_10969	AT1G80440.1	Galactose oxidase/kelch repeat superfamily protein	1	-0.68	-0.78	0.37	0.41	0.21	-1.51	-1.64	-1.71
Locus_1097	AT5G20610.1	unknown protein; BEST Arabidopsis thaliana protein match is: unknown protein (TAIR:AT5G26160.1); Has 918 Blast hits to 759 proteins in 180 species: Archae - 6; Bacteria - 105; Metazoa - 264; Fungi - 89; Plants - 167; Viruses - 5; Other Eukaryotes - 282 (source: NCBI BLink).	1	0.59	0.87	1.21	1.02	1.07	0.78	0.81	0.68
Locus_10970			1	-2.1	-3.28	-2.36	-3.95	-4.11	-4.66	-4.53	-4.04
Locus_10971	AT1G48860.1	RNA 3'-terminal phosphate cyclase/enolpyruvate transferase, alpha/beta	1	-0.72	-1.15	-0.91	-0.87	-0.94	-1.36	-1.43	-1.59
Locus_10973	AT3G01680.1	CONTAINS InterPro DOMAIN/s: Mediator complex subunit Med28 (InterPro:IPR021640); BEST Arabidopsis thaliana protein match is: unknown protein (TAIR:AT3G01670.1); Has 122 Blast hits to 112 proteins in 13 species: Archae - 0; Bacteria - 0; Metazoa - 0; Fungi - 0; Plants - 122; Viruses - 0; Other Eukaryotes - 0 (source: NCBI BLink).	1	-1.4	-1.38	-2.45	-1.22	-1.98	-0.95	-1.54	-1.66
Locus_10975	AT1G47210.2	cyclin-dependent protein kinase 3;2	1	0.26	0.12	-1.14	-1.5	-0.36	-0.9	-0.28	-1.12
Locus_10976	AT4G37070.4	Acyl transferase/acyl hydrolase/lysophospholipase superfamily protein	1	-1.37	-1.64	-2.81	-2.85	-3.17	-3.06	-3.26	-2.35
Locus_10977			1	-1.22	-0.84	2.47	1.43	1.77	0.46	0.72	1.04
Locus_10978	AT5G48960.1	HAD-superfamily hydrolase, subfamily IG, 5'-nucleotidase	1	-0.84	-1.69	0.34	0.58	-1.95	-1.71	-2.45	-2.71
Locus_10979	AT2G19580.1	tetraspanin2	1	0.28	0.34	-0.5	-0.14	-0.21	-1.69	-1.33	-1.34
Locus_10980	AT4G00100.1	ribosomal protein S13A	1	0.14	0.61	1.06	1.11	1.07	0.76	0.53	0.87
Locus_10981	AT1G12500.1	Nucleotide-sugar transporter family protein	1	-0.48	-0.52	4.95	2.37	3.16	-0.54	-0.28	-0.54
Locus_10982	AT5G56740.1	histone acetyltransferase of the GNAT family 2	1	0.11	0.26	1.22	1.07	0.92	0.82	1.53	0.94
Locus_10984	AT1G02145.3	homolog of asparagine-linked glycosylation 12	1	-0.27	-0.22	-3.1	-4.73	-3.76	-5.93	-5.67	-5.93
Locus_10985			1	0.63	0.87	1.09	1.22	1.25	1.03	0.9	0.8
Locus_10986	AT5G49450.1	basic leucine-zipper 1	1	-0.06	2.29	3.21	2.78	2.75	3.55	3.49	3.4
Locus_10989	AT1G76870.1	BEST Arabidopsis thaliana protein match is: sequence-specific DNA binding transcription factors (TAIR:AT1G21200.1); Has 406 Blast hits to 351 proteins in 76 species: Archae - 0; Bacteria - 2; Metazoa - 137; Fungi - 14; Plants - 127; Viruses - 0; Other Eukaryotes - 126 (source: NCBI BLink).	1	1.11	1.07	-2.29	-0.53	0.22	1.16	1.04	1.59
Locus_1099	AT2G34310.3	unknown protein; FUNCTIONS IN: molecular_function unknown; INVOLVED IN: biological_process unknown; LOCATED IN: cellular_component unknown; EXPRESSED IN: 24 plant structures; EXPRESSED DURING: 13 growth stages; BEST Arabidopsis thaliana protein match is: unknown protein (TAIR:AT1G29530.1); Has 236 Blast hits to 216 proteins in 70 species: Archae - 0; Bacteria - 10; Metazoa - 74; Fungi - 47; Plant…	1	0.86	1.42	2.06	1.97	1.95	0.86	0.84	0.59
Locus_10990	AT3G21865.1	peroxin 22	1	0.39	0.31	-1.58	-1.94	-1.74	-1.76	-1.69	-2.06
Locus_10991	AT5G01110.1	Tetratricopeptide repeat (TPR)-like superfamily protein	1	1.04	1.13	0.29	1.19	0.64	3.08	3.1	3
Locus_10992	AT1G12740.1	cytochrome P450, family 87, subfamily A, polypeptide 2	1	0.37	-0.27	-0.79	-1.05	-0.86	0.18	0.13	-0.07
Locus_10993	AT1G76790.1	O-methyltransferase family protein	1	-0.7	-1.33	3.27	3.25	3.2	-2.35	-2.09	-0.76
Locus_10994	AT4G34460.4	GTP binding protein beta 1	1	0.74	0.94	1.63	1.87	1.64	1.02	0.81	0.68
Locus_10996	AT3G21070.1	NAD kinase 1	1	-0.18	-0.89	-1.85	-2.62	-1.5	-0.51	-0.49	-1.54
Locus_10999	AT5G57830.1	Protein of unknown function, DUF593	1	0.45	1.14	1.39	1.44	1.46	1.27	1.15	1.45
Locus_11	AT4G39660.1	alanine:glyoxylate aminotransferase 2	1	-1.46	-2.42	-0.17	-0.23	-0.23	0.14	0.3	0.24
Locus_110	AT1G61730.1	DNA-binding storekeeper protein-related transcriptional regulator	1	-1.79	-2.81	-1.95	-1.92	-2	-3.76	-3.31	-3.43
Locus_1100	AT3G03300.3	dicer-like 2	1	0.6	1.37	4.15	3.87	3.86	3.06	2.95	2.5
Locus_11001	AT3G42950.1	Pectin lyase-like superfamily protein	1	-0.06	0.46	2.19	1.98	2.04	2.08	1.86	1.83
Locus_11002	AT2G21390.1	Coatomer, alpha subunit	1	-0.12	-0.82	-0.72	-1.15	-1.4	1.47	1.47	1.23
Locus_11003	AT1G61820.1	beta glucosidase 46	1	0.34	0.82	1.03	1.14	1.05	0.81	0.99	0.83
Locus_11005	AT4G26790.2	GDSL-like Lipase/Acylhydrolase superfamily protein	1	0.63	2.39	3.46	3.31	2.81	1.5	2.25	1.63
Locus_11006	AT3G02690.1	nodulin MtN21 /EamA-like transporter family protein	1	1.07	1.57	1.3	1.29	1.4	0.93	1.54	1.84
Locus_11008	AT3G50790.1	esterase/lipase/thioesterase family protein	1	-1.62	-0.66	-0.95	-1.09	-1.5	-1.09	-1.42	-1.09
Locus_11009			1	-1.06	0.07	-0.56	-0.46	-1.36	1.85	1.78	1.96
Locus_1101	AT4G37460.1	Tetratricopeptide repeat (TPR)-like superfamily protein	1	0.1	-0.77	-1.6	-1.78	-1.55	-0.67	-0.9	-0.96
Locus_11010	AT1G75490.1	Integrase-type DNA-binding superfamily protein	1	-2.63	-3.04	-3.23	-2.59	-2.17	-1.32	-2.22	-1.89
Locus_11011	AT4G33180.1	alpha/beta-Hydrolases superfamily protein	1	-0.44	0.12	0.08	-0.14	0.22	1.78	0.94	0.99
Locus_11012	AT5G59680.1	Leucine-rich repeat protein kinase family protein	1	-0.29	1.63	0.71	1.67	1.92	0.74	1.16	0.9
Locus_11013	AT5G19120.1	Eukaryotic aspartyl protease family protein	1	-1.24	-2.51	-0.76	-1.62	-1.35	-3.62	-3.36	-2.62
Locus_11015			1	-0.16	0.62	1.07	1.01	0.92	0.16	-0.02	-0.09
Locus_11016	AT3G11710.1	lysyl-tRNA synthetase 1	1	-0.48	-0.89	1.66	-0.33	-0.36	-0.47	-0.74	-2.19
Locus_11017	AT1G78130.1	Major facilitator superfamily protein	1	0.74	1.21	1.29	1.84	1.97	1.76	1.85	1.9
Locus_11018	AT2G32660.1	receptor like protein 22	1	-0.23	-0.17	0.47	0.3	0.57	-2.06	-0.26	-0.39
Locus_11021	AT1G20640.2	Plant regulator RWP-RK family protein	1	-2.29	-2.98	-0.83	-1.17	-0.92	-0.84	-0.3	-0.81
Locus_11022	AT1G34340.1	alpha/beta-Hydrolases superfamily protein	1	0.45	0.74	4.63	4.37	4.48	3.1	2.82	2.43
Locus_11024	AT3G49080.1	Ribosomal protein S5 domain 2-like superfamily protein	1	-0.29	0.2	2.53	1.74	1.85	0.41	-0.28	-0.1
Locus_11025	AT4G36380.1	Cytochrome P450 superfamily protein	1	-0.48	-0.93	-1.29	-1.33	-1.36	2.27	2.53	0.27
Locus_11026	AT2G25470.1	receptor like protein 21	1	0.86	1.2	0.84	0.83	0.99	1.02	1.07	1.1
Locus_11027	AT2G41080.1	Tetratricopeptide repeat (TPR)-like superfamily protein	1	-1.13	-2.24	-1.61	-2.83	-2.78	-0.48	-0.44	0.19
Locus_11028	AT3G54280.2	DNA binding;ATP binding;nucleic acid binding;binding;helicases;ATP binding;DNA binding;helicases	1	0.4	1.01	0.32	0.06	-0.02	1.53	1.29	1.48
Locus_11029	AT4G01400.1	FUNCTIONS IN: molecular_function unknown; INVOLVED IN: biological_process unknown; LOCATED IN: cellular_component unknown; EXPRESSED IN: 24 plant structures; EXPRESSED DURING: 15 growth stages; CONTAINS InterPro DOMAIN/s: COG4 transport (InterPro:IPR013167), Pentatricopeptide repeat (InterPro:IPR002885); BEST Arabidopsis thaliana protein match is: Pentatricopeptide repeat (PPR) superfamily protei…	1	1.07	0.66	-1.47	-1.63	-1.53	-1.3	-1.57	-1.84
Locus_1103			1	0.2	1.21	2.43	2.85	2.93	2.25	2.38	2.48
Locus_11030	AT5G11020.1	Protein kinase superfamily protein	1	-1.36	-1.74	-0.57	-1.46	-1.25	0.81	0.52	0.26
Locus_11031	AT1G71380.1	cellulase 3	1	-0.47	-1.52	0.29	3.78	3.16	-1.54	-1.28	-0.95
Locus_11032			1	-0.76	-0.85	-0.07	-0.02	0.16	-2.12	-1.32	-1.27
Locus_11034	AT4G16580.1	Protein phosphatase 2C family protein	1	-0.43	-0.21	0.54	0.17	-0.02	-1.43	-1.23	-1.74
Locus_11036	AT4G19520.1	disease resistance protein (TIR-NBS-LRR class) family	1	-0.74	0.9	1.88	2.57	2.96	3.18	3.48	3.58
Locus_11037	AT5G44240.2	aminophospholipid ATPase 2	1	0.08	0.09	-3.69	-2.14	-3.76	-0.61	-1.09	-1.12
Locus_1104	AT4G39860.1	unknown protein; BEST Arabidopsis thaliana protein match is: unknown protein (TAIR:AT2G22270.1); Has 152 Blast hits to 146 proteins in 19 species: Archae - 0; Bacteria - 0; Metazoa - 0; Fungi - 2; Plants - 146; Viruses - 0; Other Eukaryotes - 4 (source: NCBI BLink).	1	0.33	-1.93	-2.71	-2.75	-1.78	1.87	1.87	1.34
Locus_11040	AT4G12640.1	RNA recognition motif (RRM)-containing protein	1	-1.14	-1.81	-2.15	-2.06	-1.99	-1.42	-0.98	-1.6
Locus_11041	AT5G27540.2	MIRO-related GTP-ase 1	1	-3.59	-3.63	-2.12	-0.82	-3.56	-2.87	-1.86	-3.12
Locus_11043	AT1G06820.1	carotenoid isomerase	1	1.07	0.95	1.33	1.67	1.61	0.72	1.69	1.54
Locus_11045	AT4G22750.1	DHHC-type zinc finger family protein	1	0.36	0.9	0.58	1.09	0.92	1.67	1.72	1.5
Locus_11046	AT5G06250.2	AP2/B3-like transcriptional factor family protein	1	0.28	0.31	1.5	1.88	1.73	1.08	0.71	0.99
Locus_11048	AT4G30780.1	unknown protein; BEST Arabidopsis thaliana protein match is: unknown protein (TAIR:AT2G24100.1); Has 109 Blast hits to 109 proteins in 18 species: Archae - 0; Bacteria - 0; Metazoa - 1; Fungi - 0; Plants - 95; Viruses - 0; Other Eukaryotes - 13 (source: NCBI BLink).	1	1.33	2.73	3.1	3.13	3.85	2.78	2.72	3.11
Locus_11049			1	0.37	-0.17	-1.45	-1.2	-0.19	1.59	1.21	0.89
Locus_1105	AT5G50920.1	CLPC homologue 1	1	0.95	1.28	1.12	1.39	1.44	1.21	1.24	1.6
Locus_11050	AT5G25770.3	alpha/beta-Hydrolases superfamily protein	1	0.39	0.74	1.32	1.65	1.91	1.84	2.38	2.27
Locus_11051	AT5G03140.1	Concanavalin A-like lectin protein kinase family protein	1	0.1	-0.01	0.44	0.29	0.35	1	0.48	0.78
Locus_11052	AT3G50900.1	unknown protein; BEST Arabidopsis thaliana protein match is: unknown protein (TAIR:AT5G66490.1); Has 45 Blast hits to 45 proteins in 7 species: Archae - 0; Bacteria - 0; Metazoa - 0; Fungi - 0; Plants - 45; Viruses - 0; Other Eukaryotes - 0 (source: NCBI BLink).	1	0.28	-1.52	3.42	3.29	3.48	3.03	2.67	2.8
Locus_11053	AT4G39820.1	Tetratricopeptide repeat (TPR)-like superfamily protein	1	-1.09	-2.86	0.03	-1.34	-1.14	-1.18	-2.06	-1.27
Locus_11054	AT1G79640.2	Protein kinase superfamily protein	1	2.33	2.73	3.56	3.99	4.28	2.63	2.31	3.32
Locus_11055	AT4G21430.1	Zinc finger, RING-type;Transcription factor jumonji/aspartyl beta-hydroxylase	1	0.58	0.42	2.92	2.9	2.97	2.6	1.81	2.49
Locus_11057	AT1G68750.1	phosphoenolpyruvate carboxylase 4	1	0.72	1.31	2.37	2.52	2.44	1.4	1.56	1.14
Locus_11058	AT2G42380.2	Basic-leucine zipper (bZIP) transcription factor family protein	1	-0.2	0.35	0.45	0.35	0.44	-2.35	-1.5	-1.44
Locus_11059	AT2G32680.1	receptor like protein 23	1	0.78	2.02	2.88	3.45	3.25	1.66	2.26	2.43
Locus_11061	AT1G61640.1	Protein kinase superfamily protein	1	-1.06	-1.1	7.29	5.7	5.72	1.58	1.46	1.79
Locus_11063	AT1G53840.1	pectin methylesterase 1	1	0.94	1.51	1.18	1.68	1.53	1.56	1.33	1.03
Locus_11064	AT3G62690.1	AtL5	1	-0.62	-1.52	-1.03	-0.86	-0.89	-1.37	-0.87	-1.27
Locus_11065			1	1.91	2.04	3.34	3.64	4.08	4.79	5.54	5.27
Locus_11066	AT2G45150.1	cytidinediphosphate diacylglycerol synthase 4	1	0.3	0.53	1.22	1.33	1.35	0.56	0.59	0.7
Locus_11067	AT3G24870.1	Helicase/SANT-associated, DNA binding protein	1	-0.48	0.48	0.71	2.25	2.72	2.16	2.04	2.78
Locus_11069	AT3G06410.1	Zinc finger C-x8-C-x5-C-x3-H type family protein	1	-1.79	-3.08	-3.81	-5.42	-4.92	-3.84	-4.65	-4.39
Locus_1107	AT4G37440.1	unknown protein; BEST Arabidopsis thaliana protein match is: unknown protein (TAIR:AT3G50040.1); Has 220 Blast hits to 205 proteins in 55 species: Archae - 0; Bacteria - 15; Metazoa - 50; Fungi - 11; Plants - 76; Viruses - 3; Other Eukaryotes - 65 (source: NCBI BLink).	1	-0.02	-0.13	-1.82	-0.61	-1.57	-2.74	-3.39	-4.33
Locus_11070	AT5G08415.1	Radical SAM superfamily protein	1	0.84	-0.29	-1.88	0.4	0.05	-1.54	-1.86	-1.12
Locus_11072	AT1G30270.1	CBL-interacting protein kinase 23	1	-0.11	0.08	-1.03	-1.16	-1.34	-3.55	-2.78	-2.92
Locus_11073	AT4G00430.1	plasma membrane intrinsic protein 1;4	1	0.8	1.19	0.22	0.69	1.08	2.76	2.54	2.56
Locus_11074	AT5G18640.1	alpha/beta-Hydrolases superfamily protein	1	0.6	0.36	1.71	1.37	1.73	1.23	0.8	0.86
Locus_11077	AT2G20585.1	nuclear fusion defective 6	1	-0.16	-0.96	-1.1	-0.67	-0.59	-1.13	-1.12	-1.3
Locus_11078	AT4G04220.1	receptor like protein 46	1	0.74	0.72	0.14	0.4	0.33	1.01	0.9	0.9
Locus_11079	AT5G66560.1	Phototropic-responsive NPH3 family protein	1	-0.1	-1.25	-1.17	-1.95	-1.89	-1.6	-1.53	-1.06
Locus_11081	AT3G47620.1	TEOSINTE BRANCHED, cycloidea and PCF (TCP) 14	1	-0.93	-0.44	0.75	-0.1	0.24	-0.51	-1.81	-1.78
Locus_11082	AT1G72210.1	basic helix-loop-helix (bHLH) DNA-binding superfamily protein	1	0.64	1.08	0.97	1.21	1.1	1.24	1.08	1.03
Locus_11083	AT5G57610.1	Protein kinase superfamily protein with octicosapeptide/Phox/Bem1p domain	1	0.2	1.19	2.29	2.17	1.86	-0.05	-0.73	0.36
Locus_11084	AT3G12250.2	TGACG motif-binding factor 6	1	0.16	0.5	0.89	0.91	1.23	0.89	-0.28	0.42
Locus_11085	AT5G57990.1	ubiquitin-specific protease 23	1	0.07	0.7	1.81	1.21	1.4	1.4	1.34	1.36
Locus_11086			1	0.35	1.7	3.9	4.64	4.8	4.89	5.84	5.7
Locus_11087	AT1G18620.1	unknown protein; BEST Arabidopsis thaliana protein match is: unknown protein (TAIR:AT1G74160.1); Has 1987 Blast hits to 1263 proteins in 207 species: Archae - 0; Bacteria - 172; Metazoa - 665; Fungi - 149; Plants - 271; Viruses - 6; Other Eukaryotes - 724 (source: NCBI BLink).	1	-0.02	0.35	1.02	0.19	0.1	-0.04	-0.02	-0.16
Locus_11088	AT5G42930.1	alpha/beta-Hydrolases superfamily protein	1	0.96	0.62	-0.57	-0.06	-0.09	-0.59	-1.38	-1.75
Locus_11089	AT4G23310.1	cysteine-rich RLK (RECEPTOR-like protein kinase) 23	1	-0.03	1.45	0.5	0.96	0.43	0.81	0.72	0.39
Locus_1109	AT1G05250.1	Peroxidase superfamily protein	1	0.62	1.23	1.57	2.06	1.95	1.2	1.58	1.16
Locus_11090	AT5G22740.1	cellulose synthase-like A02	1	0.12	0.84	0.04	0.25	0.18	2.28	1.63	1.76
Locus_11092	AT5G13480.1	Transducin/WD40 repeat-like superfamily protein	1	0.78	1.05	1.56	1.5	1.67	0.6	0.62	0.91
Locus_11093			1	-0.26	-0.22	-0.12	-0.74	-0.53	-1.18	-1.29	-1.53
Locus_11094	AT3G27020.1	YELLOW STRIPE like 6	1	-0.48	-0.52	3.29	3.31	2.64	2.98	3.72	2.63
Locus_11095	AT5G06350.1	ARM repeat superfamily protein	1	0.94	1.15	-0.05	0.3	0.24	0.18	0.05	0.06
Locus_11097	AT1G68810.1	basic helix-loop-helix (bHLH) DNA-binding superfamily protein	1	0.57	0.72	0.39	1.25	1	1.72	1.48	1.25
Locus_11098			1	0.49	0.62	0.22	0.75	0.59	1.23	0.86	0.92
Locus_111	AT2G04700.1	ferredoxin thioredoxin reductase catalytic beta chain family protein	1	0	0.01	0.56	0.36	0.42	0.97	1.06	0.93
Locus_1110	AT2G15695.1	Protein of unknown function DUF829, transmembrane 53	1	0.78	1.03	0.87	1.05	1.06	1.18	1.17	1.18
Locus_11101	AT4G33400.1	Vacuolar import/degradation, Vid27-related protein	1	-0.09	0	0.3	0.42	0.43	1.07	0.84	0.96
Locus_11102	AT5G39660.2	cycling DOF factor 2	1	-0.73	-0.63	2.55	2.3	2.56	-1.09	-1.28	-2.33
Locus_11103	AT5G40170.1	receptor like protein 54	1	-0.48	1.07	3.1	1.67	2.22	-0.54	-0.28	0.05
Locus_11104	AT5G67520.1	adenosine-5'-phosphosulfate (APS) kinase 4	1	0.37	0.29	0.66	0.82	1.25	0.35	0.25	0.66
Locus_11105	AT3G15680.1	Ran BP2/NZF zinc finger-like superfamily protein	1	0.2	0.41	0.09	0.93	0.64	-1.86	-0.79	-0.54
Locus_11106	AT2G41800.1	Protein of unknown function, DUF642	1	-1.12	-1.4	-2.37	-2.39	-2.3	-1.22	-0.96	-1.07
Locus_11109	AT1G80620.1	S15/NS1, RNA-binding protein	1	0.4	0.75	-0.25	-0.06	-0.17	0.78	1.09	1.14
Locus_1111	AT5G02480.1	HSP20-like chaperones superfamily protein	1	-1.63	-2.53	-0.89	-1.12	-1.85	0.06	2.68	-1.64
Locus_11110	AT3G59940.1	Galactose oxidase/kelch repeat superfamily protein	1	1.1	1.44	1.03	1.26	1.1	2.37	2.32	2.23
Locus_11112	AT5G06800.1	myb-like HTH transcriptional regulator family protein	1	0.98	0.65	5.08	4.9	4.81	1.55	2.04	1.78
Locus_11114			1	0.62	0.83	-0.19	0.35	0.32	1.15	0.37	0.88
Locus_11115	AT1G27510.1	Protein of unknown function (DUF3506)	1	-2.16	-4.7	-2.83	-3.18	-3.85	-6.01	-8.56	-7.23
Locus_11117	AT2G25300.1	Galactosyltransferase family protein	1	-0.42	-0.52	1.41	1.18	0.91	0.9	0.89	0.88
Locus_11118	AT3G06910.1	UB-like protease 1A	1	-0.09	0.09	0.94	0.26	0.33	1.1	0.73	0.58
Locus_11119	AT5G65640.2	beta HLH protein 93	1	0.18	0.72	1.29	1.16	1.06	0.13	0.06	-0.1
Locus_1112	AT1G47420.1	succinate dehydrogenase 5	1	0.21	0.36	1.38	0.66	0.74	0.58	0.11	0.47
Locus_11121	AT5G53140.1	Protein phosphatase 2C family protein	1	0.04	0.9	0.71	1.06	1.29	0.8	0.29	0.38
Locus_11124	AT1G16490.1	myb domain protein 58	1	-0.83	-1	0.15	-0.97	-0.85	-0.76	-0.5	-0.64
Locus_11128	AT3G23670.1	phragmoplast-associated kinesin-related protein, putative	1	1.84	2.39	0.71	1.67	-0.36	1.05	1.53	0.04
Locus_11129	AT1G56140.1	Leucine-rich repeat transmembrane protein kinase	1	-2.34	-3.74	-4.95	-4.67	-4.72	-3.06	-2.48	-2.66
Locus_1113	AT4G00720.1	shaggy-like protein kinase 32	1	-0.59	-0.81	-0.32	-0.3	-0.24	0.47	0.84	1.12
Locus_11130	AT4G29040.1	regulatory particle AAA-ATPase 2A	1	0.32	0.08	1.06	1.3	1.09	1.72	1.31	1.18
Locus_11131	AT2G47350.1	HIT zinc finger ;PAPA-1-like conserved region	1	0.63	0.11	-0.09	0.06	0.06	-0.67	-0.94	-1.2
Locus_11132	AT4G13710.2	Pectin lyase-like superfamily protein	1	-0.22	0.16	0.24	-0.6	-0.39	1.32	1.54	1.69
Locus_11134	AT3G60130.1	beta glucosidase 16	1	-0.13	-0.46	-2.29	-2.08	-1.93	-0.88	-1.73	-1.89
Locus_11135	AT1G33410.2	SUPPRESSOR OF AUXIN RESISTANCE1	1	-0.37	-1.02	-1.88	-1.97	-1.71	-1.23	-1.42	-1.7
Locus_11136	AT4G33140.1	Haloacid dehalogenase-like hydrolase (HAD) superfamily protein	1	-0.07	-0.48	2.08	2.26	2.22	2.87	2.91	3.01
Locus_11137	AT1G78560.1	Sodium Bile acid symporter family	1	-1.85	-2.04	-3.52	-3.18	-2.76	-2.3	-1.61	-1.94
Locus_11138	AT5G14310.1	carboxyesterase 16	1	-0.55	-1.1	-0.58	-1.05	-1.09	-1.54	-1.21	-1.15
Locus_11139	AT5G63260.1	Zinc finger C-x8-C-x5-C-x3-H type family protein	1	-1.18	-2.62	0.5	-0.9	-1.09	0.37	-0.77	-0.39
Locus_1114	AT2G40410.2	Staphylococcal nuclease homologue	1	0.86	1.02	0.88	1.09	1.06	0.94	0.99	0.87
Locus_11140	AT2G20300.1	Protein kinase superfamily protein	1	0.87	1.13	0.12	0.37	0.41	2.18	2.51	1.94
Locus_11141	AT3G53920.1	RNApolymerase sigma-subunit C	1	-0.63	-1.34	-0.74	-1.17	-1.53	-0.09	-0.46	-0.64
Locus_11142	AT1G73500.1	MAP kinase kinase 9	1	-0.48	-0.52	3.66	3.75	3.85	-0.54	-0.28	-0.54
Locus_11144	AT5G20050.1	Protein kinase superfamily protein	1	0.68	0.02	-1.38	-1.55	-0.94	-0.32	-0.41	-0.69
Locus_11145	AT3G42170.1	BED zinc finger ;hAT family dimerisation domain	1	-0.72	-0.63	-0.84	-0.46	-0.86	-1.16	-0.57	-0.49
Locus_11146	AT4G11860.1	Protein of unknown function (DUF544)	1	-1.63	-3.2	-2.77	-3.36	-3.97	-3.47	-3.62	-2.71
Locus_11149	AT1G11500.1	Protein of unknown function (DUF1218)	1	-0.41	-0.31	0.97	0.83	0.73	-3.29	-3.46	-2.56
Locus_1115	AT5G21105.1	Plant L-ascorbate oxidase	1	1.32	1.56	-0.12	0.27	0.37	2.65	3.19	3.47
Locus_11151	AT1G75280.1	NmrA-like negative transcriptional regulator family protein	1	-0.06	-0.11	-1.13	-1.91	-1.92	-0.02	-0.11	0.12
Locus_11152	AT4G30080.1	auxin response factor 16	1	0.35	1.86	0.25	0.21	0.31	0.62	2	2.74
Locus_11154	AT4G16420.1	homolog of yeast ADA2 2B	1	-0.28	-0.54	-0.84	-1.58	-1.5	-0.26	-0.47	-0.38
Locus_11155	AT1G04210.1	Leucine-rich repeat protein kinase family protein	1	-0.66	-1.17	0.28	0.5	0.5	-3.58	-4.32	-3.58
Locus_11156	AT3G56290.1	unknown protein; Has 39 Blast hits to 39 proteins in 15 species: Archae - 0; Bacteria - 0; Metazoa - 0; Fungi - 0; Plants - 39; Viruses - 0; Other Eukaryotes - 0 (source: NCBI BLink).	1	-1.33	-2.61	-2.13	-3.2	-3.24	-2.62	-2.85	-2.76
Locus_11158	AT4G19670.2	RING/U-box superfamily protein	1	0.41	0.09	0.68	0.9	1.02	-0.14	-0.57	-0.05
Locus_11159	AT4G02100.1	Heat shock protein DnaJ with tetratricopeptide repeat	1	-0.78	-1.43	-2.37	-2.94	-2.49	-1.52	-1.75	-2.42
Locus_1116	AT3G49120.1	peroxidase CB	1	-1.22	0.62	2.58	2.28	2.09	1.1	1.47	1.7
Locus_11160	AT4G14210.1	phytoene desaturase 3	1	0.76	0.68	0.91	1.2	1.23	1.34	1.36	1.58
Locus_11163	AT3G60160.1	multidrug resistance-associated protein 9	1	-0.56	-0.37	-1.68	-1.29	-1.77	-1.63	-1.73	-1.35
Locus_11164	AT5G60020.1	laccase 17	1	0.61	-0.19	0.71	0.57	-0.78	0.63	0.42	1.16
Locus_11165	AT3G10120.1	unknown protein; BEST Arabidopsis thaliana protein match is: unknown protein (TAIR:AT5G03890.1); Has 57 Blast hits to 57 proteins in 10 species: Archae - 0; Bacteria - 0; Metazoa - 0; Fungi - 0; Plants - 57; Viruses - 0; Other Eukaryotes - 0 (source: NCBI BLink).	1	1.27	0.19	1.77	2.4	2.24	1	1.82	2
Locus_11166	AT2G31270.1	homolog of yeast CDT1 A	1	-1.04	-1.89	-1.62	-2.43	-2.34	-6.4	-5.73	-5.67
Locus_11167	AT4G37590.1	Phototropic-responsive NPH3 family protein	1	0.22	1.01	0.11	-0.2	-0.4	0.31	0.65	0.43
Locus_11169	AT2G38380.1	Peroxidase superfamily protein	1	-1.15	-1.85	-2.01	-2.02	-2.14	-0.72	-0.47	-0.61
Locus_1117	AT2G42890.1	MEI2-like 2	1	0.17	0.41	2.11	1.86	1.8	-2.44	-2.46	-2.6
Locus_11170	AT3G06620.1	PAS domain-containing protein tyrosine kinase family protein	1	1.1	0.62	1.78	1.8	2.36	-0.54	-1.01	0.95
Locus_11171	AT2G30370.2	allergen-related	1	-1.39	-2.01	-1.94	-2.41	-2.45	-1.97	-2.25	-1.9
Locus_11173	AT1G66140.1	zinc finger protein 4	1	-0.56	-0.64	-0.34	-1.4	-1.14	0.21	-0.2	-0.22
Locus_11174	AT5G47400.1	unknown protein; FUNCTIONS IN: molecular_function unknown; LOCATED IN: endomembrane system; EXPRESSED IN: 23 plant structures; EXPRESSED DURING: 13 growth stages; Has 1807 Blast hits to 1807 proteins in 277 species: Archae - 0; Bacteria - 0; Metazoa - 736; Fungi - 347; Plants - 385; Viruses - 0; Other Eukaryotes - 339 (source: NCBI BLink).	1	-0.48	-1.04	-1.74	-1.94	-1.97	-0.84	-0.59	-0.92
Locus_11175	AT2G03730.2	ACT domain repeat 5	1	-1.21	-1.37	-1.85	-1.62	-1.57	-2.39	-2.37	-3.43
Locus_11176	AT3G48610.1	non-specific phospholipase C6	1	-0.48	-0.52	8.79	8.65	8.71	-0.54	-0.28	-0.54
Locus_11178	AT5G67150.1	HXXXD-type acyl-transferase family protein	1	-2.06	-3.36	-3.41	-4.66	-4.15	-4.87	-4.71	-4.87
Locus_11179	AT1G22220.1	F-box family protein	1	-0.73	-1.12	-1.86	-2.66	-2.85	-3.14	-4.14	-3.92
Locus_11180	AT3G21400.1	unknown protein; FUNCTIONS IN: molecular_function unknown; INVOLVED IN: N-terminal protein myristoylation; EXPRESSED IN: 22 plant structures; EXPRESSED DURING: 13 growth stages; Has 29 Blast hits to 29 proteins in 12 species: Archae - 0; Bacteria - 0; Metazoa - 2; Fungi - 0; Plants - 27; Viruses - 0; Other Eukaryotes - 0 (source: NCBI BLink).	1	-0.36	1.78	2.29	1.94	2.46	0.34	1.42	1.4
Locus_11181	AT1G42470.1	Patched family protein	1	0.05	0.26	-0.78	-0.67	-1.53	0.18	0.03	0.44
Locus_11182	AT4G17800.1	Predicted AT-hook DNA-binding family protein	1	-0.71	-1.35	-0.1	-0.42	-0.62	-2.26	-2.33	-2.46
Locus_11184	AT1G73885.1	unknown protein; FUNCTIONS IN: molecular_function unknown; INVOLVED IN: biological_process unknown; LOCATED IN: chloroplast thylakoid membrane, chloroplast; Has 37 Blast hits to 37 proteins in 13 species: Archae - 0; Bacteria - 0; Metazoa - 0; Fungi - 0; Plants - 37; Viruses - 0; Other Eukaryotes - 0 (source: NCBI BLink).	1	-0.46	-0.08	-1.28	-0.98	-1	-0.22	0.09	-0.1
Locus_11185	AT1G67630.1	DNA polymerase alpha 2	1	1.17	1.86	0.05	0.4	1.16	0.08	-0.1	0.01
Locus_11187	AT5G47570.1	unknown protein; Has 30201 Blast hits to 17322 proteins in 780 species: Archae - 12; Bacteria - 1396; Metazoa - 17338; Fungi - 3422; Plants - 5037; Viruses - 0; Other Eukaryotes - 2996 (source: NCBI BLink).	1	0.21	0.53	-0.04	0.35	0.03	1.23	1.26	1.37
Locus_11188	AT2G24040.1	Low temperature and salt responsive protein family	1	0.56	1.1	0.29	0.19	0.24	0.76	0.77	0.92
Locus_11189	AT2G18690.1	unknown protein; FUNCTIONS IN: molecular_function unknown; INVOLVED IN: biological_process unknown; LOCATED IN: membrane; EXPRESSED IN: 17 plant structures; EXPRESSED DURING: 9 growth stages; CONTAINS InterPro DOMAIN/s: Protein of unknown function DUF975 (InterPro:IPR010380); BEST Arabidopsis thaliana protein match is: unknown protein (TAIR:AT2G18680.1); Has 213 Blast hits to 211 proteins in 20 s…	1	0.65	0.64	0.64	0.08	1.1	-0.18	-0.35	-0.93
Locus_1119	AT5G15600.1	SPIRAL1-like4	1	-1.11	-5.78	-9.08	-9.12	-9.15	-9.32	-9.06	-9.32
Locus_11190	AT3G51850.1	calcium-dependent protein kinase 13	1	0.11	1.65	1.03	-0.33	0.44	0.78	-1.28	-0.54
Locus_11191	AT3G57570.2	ARM repeat superfamily protein	1	-0.51	1.12	-0.17	-1.3	-1.27	-2.22	-1.38	-0.86
Locus_11192	AT5G01420.1	Glutaredoxin family protein	1	-0.48	0.48	1.03	0.99	1.22	1.46	1.89	2.05
Locus_11197			1	0.51	0.47	0.94	0.61	1.04	0.66	0.46	0.42
Locus_11198			1	0.95	1.33	1.34	1.5	1.5	1.07	1.12	1.22
Locus_11199	AT1G73980.1	Phosphoribulokinase / Uridine kinase family	1	-1.76	-3.49	-2.4	-3.04	-2.85	-2.48	-2.54	-2.76
Locus_1120	AT5G27410.2	D-aminoacid aminotransferase-like PLP-dependent enzymes superfamily protein	1	0.57	0.65	1.98	2.21	2.25	1.66	1.82	1.66
Locus_11200	AT3G21250.2	multidrug resistance-associated protein 6	1	1.18	1.42	1.56	1.65	1.77	-5.4	-5.14	-5.4
Locus_11201			1	1.33	2.21	2.77	2.92	3.15	-0.54	0.69	0.76
Locus_11202	AT1G64960.1	ARM repeat superfamily protein	1	0.58	1.57	1.54	1.48	1.29	1.85	1.61	1.83
Locus_11205	AT2G30480.3	unknown protein; FUNCTIONS IN: molecular_function unknown; INVOLVED IN: biological_process unknown; LOCATED IN: cellular_component unknown; EXPRESSED IN: 12 plant structures; EXPRESSED DURING: 4 anthesis, F mature embryo stage, petal differentiation and expansion stage, E expanded cotyledon stage, D bilateral stage; Has 189 Blast hits to 180 proteins in 63 species: Archae - 0; Bacteria - 43; Meta…	1	0.11	0.48	3.29	1.67	3.54	1.63	-0.28	-0.54
Locus_11206	AT4G04320.1	malonyl-CoA decarboxylase family protein	1	0.21	0.37	-1.1	-0.65	-0.38	1.07	1.32	1.54
Locus_11209	AT3G01300.1	Protein kinase superfamily protein	1	0.11	0.64	-1.57	-1.72	-1.06	-0.87	-0.84	-0.98
Locus_1121	AT3G10940.1	dual specificity protein phosphatase (DsPTP1) family protein	1	0.14	0.42	1.29	0.84	0.65	0.72	0.03	0.15
Locus_11210	AT1G05120.1	Helicase protein with RING/U-box domain	1	-1.8	-2.44	-2.78	-2.65	-2.83	-2.63	-2.35	-2.81
Locus_11211	AT2G47050.1	Plant invertase/pectin methylesterase inhibitor superfamily protein	1	0.41	0.25	1.83	1.68	1.97	0.95	1.1	1.6
Locus_11212	AT1G80360.1	Pyridoxal phosphate (PLP)-dependent transferases superfamily protein	1	1.52	2.68	3.21	3.96	4.52	2.12	2.23	2.52
Locus_11213	AT5G38470.1	Rad23 UV excision repair protein family	1	-0.75	-0.93	-0.71	-0.51	-0.66	-1.19	-1.17	-1.29
Locus_11214	AT4G01330.2	Protein kinase superfamily protein	1	-0.26	-1.2	-1.05	-1.62	-1.61	-0.53	-0.75	-0.91
Locus_11215	AT1G76900.2	tubby like protein 1	1	-0.4	0.63	-0.1	0.34	0.49	-1.48	-2.14	-1.79
Locus_11216	AT4G26760.1	microtubule-associated protein 65-2	1	-2.27	-4.32	-5.15	-6.57	-7.92	-7.1	-6.25	-6.77
Locus_11218	AT2G47380.1	Cytochrome c oxidase subunit Vc family protein	1	-1.28	-2.18	-3.39	-3.64	-3.8	-2.09	-1.46	-1.75
Locus_11219	AT3G15920.1	Phox (PX) domain-containing protein	1	-0.81	-0.87	0.02	-0.3	-0.37	-1.21	-1.26	-1.04
Locus_1122	AT2G43710.1	Plant stearoyl-acyl-carrier-protein desaturase family protein	1	0.58	0.25	-1.08	-0.83	-0.83	0.05	0.24	0.06
Locus_11220	AT1G68920.3	basic helix-loop-helix (bHLH) DNA-binding superfamily protein	1	-0.18	-0.05	-1.35	-1.93	-1.48	-2.44	-3.64	-3.18
Locus_11221	AT1G04510.2	MOS4-associated complex 3A	1	0.52	1.9	1.93	1.89	1.81	2.22	1.92	1.55
Locus_11222	AT3G11945.1	homogentisate prenyltransferase	1	0.22	0.07	1.03	1.6	1.7	0.11	0.89	1.31
Locus_11224	AT4G33770.1	Inositol 1,3,4-trisphosphate 5/6-kinase family protein	1	0.81	1.57	1.65	1.63	1.42	1.62	1.54	1.56
Locus_11226			1	0.77	0.69	0.69	0.51	0.66	0.85	1.16	1.17
Locus_11228	AT1G73950.1	Transmembrane Fragile-X-F-associated protein	1	2.52	2.8	1.87	2.37	1.22	5.02	4.7	5.2
Locus_11229	AT2G35680.1	Phosphotyrosine protein phosphatases superfamily protein	1	0.99	1.14	0.68	1.25	0.8	0.75	0.91	1.74
Locus_1123	AT1G31740.1	beta-galactosidase 15	1	0.38	0.77	1.15	1.11	1.08	0.97	0.95	0.9
Locus_11230	AT4G25230.2	RPM1 interacting protein 2	1	1.1	2.18	2.03	1.67	1.44	2.37	2.53	2.63
Locus_11234	AT3G19640.1	magnesium transporter 4	1	-1.61	-2.74	0.02	0.22	0.53	-1.02	-0.57	0.37
Locus_11235	AT4G36750.1	Quinone reductase family protein	1	0.16	-0.41	-0.62	0.48	-0.01	1.4	0.57	0.34
Locus_11236	AT4G23620.1	Ribosomal protein L25/Gln-tRNA synthetase, anti-codon-binding domain	1	0.46	0.54	-3.25	-3.09	-3	-2.61	-3.23	-4.23
Locus_11237	AT5G44160.1	C2H2-like zinc finger protein	1	-1.52	-2.11	-3.62	-2.31	-1.98	-0.85	-0.39	-1.13
Locus_11238	AT2G23760.3	BEL1-like homeodomain 4	1	-1.48	-1.52	1.03	0.47	0.96	-0.54	0.53	1.04
Locus_11239	AT1G09650.1	F-box and associated interaction domains-containing protein	1	-0.63	-1.03	-1.27	-1.44	-1.45	-0.75	-0.97	-0.94
Locus_1124	AT1G63270.1	non-intrinsic ABC protein 10	1	0.83	1.18	0.56	0.8	0.86	1.45	1.5	1.49
Locus_11240	AT1G51560.1	Pyridoxamine 5'-phosphate oxidase family protein	1	0.15	0.53	0.04	0.34	0.46	1.35	2.08	2.56
Locus_11241	AT5G16830.1	syntaxin of plants 21	1	0.16	-0.71	1.99	1.52	1.16	1.97	2.34	1.94
Locus_11242	AT3G10570.1	cytochrome P450, family 77, subfamily A, polypeptide 6	1	-0.56	-0.6	3.22	2.96	2.79	1.71	1.64	1.8
Locus_11243	AT5G15470.1	galacturonosyltransferase 14	1	0.76	1.65	2.34	2.37	2.18	1.47	1.18	1.43
Locus_11245	AT5G58920.1	unknown protein; Has 1807 Blast hits to 1807 proteins in 277 species: Archae - 0; Bacteria - 0; Metazoa - 736; Fungi - 347; Plants - 385; Viruses - 0; Other Eukaryotes - 339 (source: NCBI BLink).	1	0.36	0.23	-0.56	-0.6	-0.4	-6.28	-6.02	-6.28
Locus_11246	AT1G32490.1	RNA helicase family protein	1	0.45	1.52	1.53	2.3	2.32	1.71	1.83	2.15
Locus_11248	AT5G16060.1	Cytochrome c oxidase biogenesis protein Cmc1-like	1	0.59	1.22	1.22	1.23	1.78	1.32	1.24	1.49
Locus_1125	AT5G26860.1	lon protease 1	1	0.72	1.24	1.64	1.34	1.42	0.29	0.43	0.58
Locus_11250	AT5G52200.2	phosphoprotein phosphatase inhibitors	1	-0.61	-0.98	-2.91	-2.19	-1.75	0.08	0.21	-0.06
Locus_11252	AT5G40160.1	Ankyrin repeat family protein	1	-0.98	-0.37	-0.07	0.11	0.29	-1.57	-1.85	-1.17
Locus_11253	AT1G77740.1	phosphatidylinositol-4-phosphate 5-kinase 2	1	-1.35	-2.24	-2.6	-2.71	-2.5	-2.04	-2.22	-2.23
Locus_11255			1	1.43	2.18	-1.29	-1.33	-0.36	-1.54	-1.28	-1.54
Locus_11256	AT3G06590.2	basic helix-loop-helix (bHLH) DNA-binding superfamily protein	1	-0.48	0.07	2.79	3.91	3.72	3.05	4.24	4.85
Locus_11257	AT3G08570.1	Phototropic-responsive NPH3 family protein	1	1.07	1.18	2.38	1.85	2.04	1.05	1.13	1.47
Locus_11258			1	-0.6	-0.76	-1.87	-1.83	-1.41	-1.31	-1.18	-1.04
Locus_1126	AT5G54160.1	O-methyltransferase 1	1	0.74	1.88	1.51	1.99	1.97	2.32	2.35	2.46
Locus_11261			1	-0.48	-0.52	4.66	4.55	4.86	-0.54	-0.28	-0.54
Locus_11262	AT3G54670.3	Structural maintenance of chromosomes (SMC) family protein	1	-1.01	-0.6	-1.27	-1.66	-1.54	-1.93	-1.93	-1.85
Locus_11264	AT3G50100.1	small RNA degrading nuclease 1	1	0.77	2.1	3.64	4.53	4.39	3.96	4.04	4.31
Locus_11265	AT1G80080.1	Leucine-rich repeat (LRR) family protein	1	-1.58	-2.33	1	0.85	0.51	-1.02	-0.84	-1.25
Locus_11267	AT2G35035.1	urease accessory protein D	1	0.58	0.18	1.75	1.96	1.91	0.2	0.52	0.29
Locus_11269	AT1G79940.3	DnaJ / Sec63 Brl domains-containing protein	1	-0.13	-0.51	-1.48	-1.33	-1.05	-1.19	-0.82	-1.04
Locus_1127	AT1G68560.1	alpha-xylosidase 1	1	1.04	1.22	-0.28	0.16	0.1	1.89	2.37	2.43
Locus_11270	AT5G27220.1	Frigida-like protein	1	-0.79	-1.09	-3.77	-2.22	-2.75	-6.01	-4.76	-6.01
Locus_11273	AT5G60250.1	zinc finger (C3HC4-type RING finger) family protein	1	-1.23	-1.73	-0.73	-1.28	-1.39	-4.07	-4.7	-5.03
Locus_11276	AT5G03905.1	Iron-sulphur cluster biosynthesis family protein	1	0.59	0.73	0.64	1.12	0.98	0.62	0.97	0.9
Locus_11277	AT4G39300.1	unknown protein; FUNCTIONS IN: molecular_function unknown; INVOLVED IN: biological_process unknown; LOCATED IN: chloroplast; EXPRESSED IN: 22 plant structures; EXPRESSED DURING: 13 growth stages; Has 30201 Blast hits to 17322 proteins in 780 species: Archae - 12; Bacteria - 1396; Metazoa - 17338; Fungi - 3422; Plants - 5037; Viruses - 0; Other Eukaryotes - 2996 (source: NCBI BLink).	1	0.46	1.25	1.84	2.24	2.25	1.42	1.24	1.1
Locus_11279	AT1G51580.1	RNA-binding KH domain-containing protein	1	0.18	0.55	0.82	0.85	0.81	0.91	0.98	1.02
Locus_11280	AT2G33435.1	RNA-binding (RRM/RBD/RNP motifs) family protein	1	-0.48	-0.52	3.56	3.71	3.1	3.51	3.67	4.27
Locus_11284	AT2G42680.1	multiprotein bridging factor 1A	1	0.45	0.46	1.78	1.57	1.42	1.01	0.76	0.61
Locus_11285	AT5G58520.1	Protein kinase superfamily protein	1	0.33	1.33	-0.04	0.8	0.6	1.36	1.11	1.23
Locus_11287	AT1G79870.1	D-isomer specific 2-hydroxyacid dehydrogenase family protein	1	0.34	-0.75	1.45	2.16	2.39	0.05	0.97	0.73
Locus_11288	AT2G01690.1	ARM repeat superfamily protein	1	2.05	2.81	4.48	4.21	4.34	2.51	1.63	1.92
Locus_11289	AT3G09230.1	myb domain protein 1	1	0.47	-0.26	1.89	2.04	2.25	1.82	2.06	2.05
Locus_11290			1	1.1	0.48	-0.29	0.67	1.64	1.46	1.04	2.92
Locus_11291	AT2G27330.1	RNA-binding (RRM/RBD/RNP motifs) family protein	1	-0.52	-0.91	-0.23	-1.04	-0.7	-8.67	-8.41	-8.67
Locus_11292	AT3G24515.1	ubiquitin-conjugating enzyme 37	1	0.75	0.87	1.29	1.27	1.14	1.33	1.35	1.42
Locus_11293	AT3G12320.1	unknown protein; BEST Arabidopsis thaliana protein match is: unknown protein (TAIR:AT5G06980.4); Has 102 Blast hits to 102 proteins in 16 species: Archae - 0; Bacteria - 0; Metazoa - 0; Fungi - 0; Plants - 98; Viruses - 0; Other Eukaryotes - 4 (source: NCBI BLink).	1	-0.06	0.71	-0.29	0.08	-0.95	2.92	2.04	2.83
Locus_11294	AT1G09530.2	phytochrome interacting factor 3	1	-1.47	-3.14	-2.12	-2.79	-2.46	-3.23	-2.9	-3.04
Locus_11296	AT5G23720.1	dual specificity protein phosphatase family protein	1	0.03	-0.27	2.09	2.19	2.16	1.77	2.31	2.39
Locus_11298	AT1G08550.2	non-photochemical quenching 1	1	-0.39	-0.13	-0.17	-0.45	-0.33	-2	-1.93	-0.94
Locus_11299	AT2G32970.2	unknown protein; FUNCTIONS IN: molecular_function unknown; INVOLVED IN: biological_process unknown; LOCATED IN: cellular_component unknown; EXPRESSED IN: 24 plant structures; EXPRESSED DURING: 15 growth stages.	1	-0.92	-2.02	-1.96	-2.21	-2.01	-1.88	-1.42	-1.72
Locus_113	AT4G36530.2	alpha/beta-Hydrolases superfamily protein	1	0.49	0.64	1.07	0.75	0.96	1.03	1.2	1
Locus_11300	AT1G80040.3	FUNCTIONS IN: molecular_function unknown; INVOLVED IN: biological_process unknown; LOCATED IN: chloroplast; EXPRESSED IN: 24 plant structures; EXPRESSED DURING: 15 growth stages; BEST Arabidopsis thaliana protein match is: Ubiquitin system component Cue protein (TAIR:AT5G32440.1).	1	-1.06	-0.1	2.82	3.44	2.86	0.2	-0.28	-1.12
Locus_11301	AT1G51210.1	UDP-Glycosyltransferase superfamily protein	1	-0.79	-1.05	-0.76	-0.78	-1.14	-1.35	-1.05	-1.87
Locus_11302	AT2G02930.1	glutathione S-transferase F3	1	-0.69	-0.66	-0.44	-0.23	-0.51	-1.07	-0.42	-1.49
Locus_11303			1	-0.65	-0.94	-0.96	-1.51	-1.28	-0.65	-0.66	-0.99
Locus_11304			1	-1.89	-2.41	-0.24	-0.76	-0.7	-0.31	-0.5	-0.5
Locus_11305	AT1G23710.1	Protein of unknown function (DUF1645)	1	0.62	1.34	1.24	1.44	1.31	1.28	1.09	1.2
Locus_11306	AT5G49630.1	amino acid permease 6	1	0.3	0.32	0.36	0.5	0.58	1.42	1.85	1.95
Locus_11308	AT2G28315.1	Nucleotide/sugar transporter family protein	1	-2.35	-3.19	-3.14	-3.23	-3.06	-2.39	-2.32	-2.2
Locus_11309	AT2G05120.1	Nucleoporin, Nup133/Nup155-like	1	-0.5	-0.49	-0.1	-0.1	0.19	-1.43	-1.27	-1.33
Locus_1131	AT3G51670.1	SEC14 cytosolic factor family protein / phosphoglyceride transfer family protein	1	-0.39	-0.86	-0.68	-0.6	-0.51	-1.83	-1.82	-2.32
Locus_11310	AT5G06810.1	Mitochondrial transcription termination factor family protein	1	-1.1	-0.78	-2.34	-2.27	-1.76	-0.74	-0.48	-0.56
Locus_11311	AT1G12280.1	LRR and NB-ARC domains-containing disease resistance protein	1	-1.23	-2.49	-1.74	-3.16	-2.81	-5.01	-5.22	-4.61
Locus_11312			1	-0.36	0.32	1.84	1.35	1.2	1.46	1.29	1.85
Locus_11313	AT1G70895.2	CLAVATA3/ESR-RELATED 17	1	2.61	3.48	3.92	4.09	3.85	4.02	4.28	4.71
Locus_11314	AT1G04360.1	RING/U-box superfamily protein	1	0.55	0.91	1.55	1.65	1.52	0.19	0.16	0.17
Locus_11315	AT5G02550.1	unknown protein; Has 3 Blast hits to 3 proteins in 1 species: Archae - 0; Bacteria - 0; Metazoa - 0; Fungi - 0; Plants - 3; Viruses - 0; Other Eukaryotes - 0 (source: NCBI BLink).	1	1.65	1.48	0.41	0.91	1.22	0.46	1.42	1.75
Locus_11316			1	0.95	1.8	2.36	2.77	2.87	1.89	1.65	1.92
Locus_11317	AT3G27700.2	zinc finger (CCCH-type) family protein / RNA recognition motif (RRM)-containing protein	1	0.12	-0.89	-0.66	-0.59	-0.79	0.29	-0.91	-1.17
Locus_11318			1	1.33	1.36	2.37	2.21	2.28	2.24	2.47	2.53
Locus_11319	AT1G51200.4	A20/AN1-like zinc finger family protein	1	-0.06	-0.2	-2.88	-2.92	-1.14	-3.12	-1.06	-0.22
Locus_1132	AT2G30860.1	glutathione S-transferase PHI 9	1	-1.15	-1.74	-2.04	-2.16	-1.86	-3.2	-2.96	-2.86
Locus_11322	AT3G18290.1	zinc finger protein-related	1	0.11	0.6	1.82	1.4	1.75	-2.12	-1.86	-1.12
Locus_11324	AT5G18820.1	TCP-1/cpn60 chaperonin family protein	1	1	1.07	0.68	1.04	1.11	-0.24	-0.3	-0.09
Locus_11325	AT3G56900.1	Transducin/WD40 repeat-like superfamily protein	1	-1.62	-2.06	1.85	0.82	0.64	-0.64	-0.81	-0.92
Locus_11327	AT4G23330.2	unknown protein; FUNCTIONS IN: molecular_function unknown; INVOLVED IN: biological_process unknown; LOCATED IN: cellular_component unknown; EXPRESSED IN: 17 plant structures; EXPRESSED DURING: 9 growth stages; CONTAINS InterPro DOMAIN/s: Protein of unknown function DUF2365 (InterPro:IPR019314).	1	0.62	0.93	0.57	0.91	0.95	1.38	1.56	1.91
Locus_11328	AT5G58340.2	myb-like HTH transcriptional regulator family protein	1	-0.81	-1.3	-1.91	-1.76	-1.66	-0.62	-0.17	-0.26
Locus_11329	AT4G36470.1	S-adenosyl-L-methionine-dependent methyltransferases superfamily protein	1	-0.66	-1.97	-2.51	-2.29	-3.41	-1.16	-1.54	-1.62
Locus_1133	AT3G10650.1	BEST Arabidopsis thaliana protein match is: nucleoporin-related (TAIR:AT5G20200.1); Has 61042 Blast hits to 31782 proteins in 2093 species: Archae - 202; Bacteria - 16480; Metazoa - 16017; Fungi - 12552; Plants - 1653; Viruses - 629; Other Eukaryotes - 13509 (source: NCBI BLink).	1	0.58	0.82	0.54	0.79	0.56	1.04	0.93	1.01
Locus_11330	AT2G04038.1	basic leucine-zipper 48	1	-0.48	-0.52	8.22	8.33	8.27	-0.54	-0.28	-0.54
Locus_11331	AT4G22810.1	Predicted AT-hook DNA-binding family protein	1	-2.62	-3.48	-2.68	-2.77	-2.54	-3.61	-3.32	-3.58
Locus_11332	AT1G51690.3	protein phosphatase 2A 55 kDa regulatory subunit B alpha isoform	1	0.82	1.09	1.58	1.81	1.72	1.41	1.31	1.3
Locus_11333	AT5G25790.1	Tesmin/TSO1-like CXC domain-containing protein	1	1.24	1.92	2.67	2.92	2.82	1.15	1.98	1.82
Locus_11334			1	1.17	1.58	0.3	0.71	0.96	1.5	1.25	1.54
Locus_11335	AT2G16660.1	Major facilitator superfamily protein	1	-0.48	-0.52	7.16	6.97	6.85	0.46	-0.28	0.04
Locus_11336	AT2G35190.1	novel plant snare 11	1	0.59	0.7	0.46	0.79	0.42	1.15	1.39	1.1
Locus_11337	AT2G42810.1	protein phosphatase 5.2	1	-0.21	-0.84	-0.78	-0.85	-1	-1.49	-1.84	-1.54
Locus_11339	AT5G28740.1	Tetratricopeptide repeat (TPR)-like superfamily protein	1	-2	-3.14	-3.12	-3.38	-3.7	-2.52	-2.63	-2.35
Locus_1134	AT5G64140.1	ribosomal protein S28	1	0.92	1.43	1.77	2.2	2.12	1.61	1.91	1.87
Locus_11340	AT3G20800.1	Cell differentiation, Rcd1-like protein	1	0.11	-0.52	2.03	1.84	3.28	-0.54	2.31	2.37
Locus_11342	AT4G21940.2	calcium-dependent protein kinase 15	1	-0.22	-0.67	-0.81	-1.2	-1.37	-2.05	-1.02	-2.86
Locus_11343	AT4G10080.1	unknown protein; BEST Arabidopsis thaliana protein match is: unknown protein (TAIR:AT4G13530.1); Has 120 Blast hits to 114 proteins in 21 species: Archae - 2; Bacteria - 4; Metazoa - 0; Fungi - 12; Plants - 100; Viruses - 0; Other Eukaryotes - 2 (source: NCBI BLink).	1	0.53	0.36	0.08	0.74	0.69	1.15	1.36	1.49
Locus_11344	AT3G18500.3	DNAse I-like superfamily protein	1	-0.48	2.18	1.03	2.13	1.22	2.78	3.11	2.98
Locus_11345	AT5G40320.1	Cysteine/Histidine-rich C1 domain family protein	1	-0.9	-1.08	-2.17	-1.61	-1.84	-0.98	-0.89	-0.31
Locus_11346	AT5G18170.1	glutamate dehydrogenase 1	1	-1.8	-0.84	-0.62	0.93	1.64	-0.27	-0.6	0.14
Locus_11347	AT5G62960.1	unknown protein; BEST Arabidopsis thaliana protein match is: unknown protein (TAIR:AT1G10660.1); Has 35333 Blast hits to 34131 proteins in 2444 species: Archae - 798; Bacteria - 22429; Metazoa - 974; Fungi - 991; Plants - 531; Viruses - 0; Other Eukaryotes - 9610 (source: NCBI BLink).	1	1.64	1.68	1.43	1.85	1.99	1.69	1.89	1.96
Locus_11349	AT1G53770.1	O-fucosyltransferase family protein	1	0.53	1.26	1.37	1.56	1.59	1.39	1.59	1.68
Locus_1135	AT4G24190.1	Chaperone protein htpG family protein	1	-0.41	0.13	1.35	1.56	1.53	2.8	3.13	3.21
Locus_11350	AT3G58570.1	P-loop containing nucleoside triphosphate hydrolases superfamily protein	1	-0.17	-1.09	-0.48	-1	-0.63	-1.11	-0.94	-1.43
Locus_11351	AT4G20910.2	double-stranded RNA binding protein-related / DsRBD protein-related	1	-2.06	-1.1	3.71	3.27	3.43	3.42	2.78	3.53
Locus_11352	AT1G17230.1	Leucine-rich receptor-like protein kinase family protein	1	0.68	1.05	2.06	2.53	2.47	1.98	1.53	1.3
Locus_11353	AT1G32850.1	ubiquitin-specific protease 11	1	-0.08	0.72	1.31	1.54	1.33	0.65	0.39	0.66
Locus_11354	AT5G07740.1	actin binding	1	0.47	0.49	0.93	0.98	0.96	0.7	0.94	1.06
Locus_11356	AT5G58350.1	with no lysine (K) kinase 4	1	0.52	1.41	1.19	2.25	2.27	0.84	1.65	1.66
Locus_11357			1	0.58	0.59	-0.44	-0.72	-1.34	-1.3	-0.31	-0.78
Locus_11358	AT1G06040.1	B-box zinc finger family protein	1	0.52	2.57	0.71	1.75	0.96	-0.22	1.42	1.55
Locus_11359	AT3G07130.1	purple acid phosphatase 15	1	-0.8	-1.32	-2.68	-2.98	-2.84	-1.69	-1.67	-1.64
Locus_1136	AT3G19420.1	PTEN 2	1	0.23	0.3	1.27	1.42	1.29	-0.62	-0.2	-0.64
Locus_11360	AT3G45330.1	Concanavalin A-like lectin protein kinase family protein	1	-2.21	-4.07	-3.98	-4.35	-4.37	-3.46	-3.2	-4.23
Locus_11363	AT3G62260.2	Protein phosphatase 2C family protein	1	-0.28	0.04	0.15	1.12	0.75	0.71	0.97	0.77
Locus_11365	AT5G36228.1	nucleic acid binding;zinc ion binding	1	-0.26	-1.15	0.54	-0.27	-0.16	-0.46	-1.39	-0.59
Locus_11366	AT2G30470.1	high-level expression of sugar-inducible gene 2	1	-1.29	0.13	1.75	1.9	1.29	-0.54	-0.5	0.11
Locus_11367	AT5G11170.1	DEAD/DEAH box RNA helicase family protein	1	1.16	0.89	0.65	0.76	1	1.7	1.39	1.68
Locus_1137			1	0.65	1.1	1.07	1.14	0.87	1.37	1.54	1.45
Locus_11371	AT5G14210.1	Leucine-rich repeat protein kinase family protein	1	0.06	0.32	1.38	0.99	1.17	1.8	1.87	1.68
Locus_11374	AT1G14450.1	NADH dehydrogenase (ubiquinone)s	1	1.42	1.91	0.67	1.2	1.27	1.17	1.33	1.46
Locus_11377	AT5G15160.1	BANQUO 2	1	0.52	1.25	0.99	1.16	0.99	0.67	0.63	0.63
Locus_11378	AT1G52410.1	TSK-associating protein 1	1	0.59	1.32	2.07	1.92	1.74	0.46	-0.44	0.13
Locus_1138	AT4G25570.1	Cytochrome b561/ferric reductase transmembrane protein family	1	0.56	0.69	1.03	0.57	0.7	1	0.62	0.65
Locus_11382			1	-0.15	-0.93	1.95	1.84	2.59	2.11	2.93	1.98
Locus_11384	AT5G09640.1	serine carboxypeptidase-like 19	1	0.55	0.37	1.03	0.95	0.85	0.46	0.55	0.65
Locus_11385	AT5G03480.1	RNA-binding (RRM/RBD/RNP motifs) family protein	1	-1.29	-1.33	0.48	0.18	-0.85	2.92	3.83	3.95
Locus_11386	AT1G30360.1	Early-responsive to dehydration stress protein (ERD4)	1	-1.92	-2.31	-4.54	-3.58	-3.03	-0.98	-2.36	-1.33
Locus_11387	AT3G06540.1	Rab escort protein	1	0.52	0.48	3.56	4.02	3.72	4.16	3.58	3.32
Locus_11389	AT5G06730.1	Peroxidase superfamily protein	1	1	1.01	-0.05	0.12	-0.09	0.68	0.64	0.65
Locus_1139	AT2G37660.1	NAD(P)-binding Rossmann-fold superfamily protein	1	-1.89	-1.35	0.79	1.57	2.05	0.32	-0.03	0.16
Locus_11390			1	0.31	0.93	0.65	1.04	1.06	1.33	1.5	1.54
Locus_11393			1	0.59	0.95	1.56	1.53	1.41	-2.57	-3.05	-2.87
Locus_11394	AT3G15130.1	Tetratricopeptide repeat (TPR)-like superfamily protein	1	-0.74	1.22	3.16	2.94	2.6	0.88	1.53	1.73
Locus_11395	AT4G33940.1	RING/U-box superfamily protein	1	-0.24	-0.28	1.66	1.6	1.5	-1.63	-0.46	-1.04
Locus_11396	AT1G52200.1	PLAC8 family protein	1	0.65	0.82	0.62	1.01	0.93	1.11	1.01	1.13
Locus_11398			1	1.13	1.09	1.51	1.57	1.87	2.13	1.81	1.75
Locus_11399	AT3G11030.1	TRICHOME BIREFRINGENCE-LIKE 32	1	0.43	2.18	4.62	4.47	4.14	4.08	4.24	4.34
Locus_114	AT3G49220.1	Plant invertase/pectin methylesterase inhibitor superfamily	1	-1.5	-2.11	0.41	0.3	0.29	-2.95	-3.04	-3.18
Locus_11402	AT5G07400.1	forkhead-associated domain-containing protein / FHA domain-containing protein	1	0.28	0.54	-1.36	-1.3	-1.5	-0.42	-0.47	-0.75
Locus_11403			1	1.11	-1.52	0.29	1.13	2.88	3.02	2.53	3.89
Locus_11407	AT2G01275.2	RING/FYVE/PHD zinc finger superfamily protein	1	-0.8	-1.71	-0.35	-1.55	-1.24	-1.32	-1.35	-1.51
Locus_11408	AT2G31660.1	ARM repeat superfamily protein	1	-1.06	0.71	1.45	0.41	1.64	3.2	4.04	3.61
Locus_11409	AT5G08160.1	serine/threonine protein kinase 3	1	-0.48	-0.52	0.71	1.47	1.22	2.46	2.81	1.46
Locus_1141	AT4G18390.2	TEOSINTE BRANCHED 1, cycloidea and PCF transcription factor 2	1	0.97	2.58	2.83	3.25	3.18	2.66	3.02	3.1
Locus_11410	ATMG00860.1	DNA/RNA polymerases superfamily protein	1	1.37	2.12	2.22	2.74	2.41	2.66	2.22	2.02
Locus_11411	AT1G32700.1	PLATZ transcription factor family protein	1	0.49	0.54	-1.68	-1.83	-1.59	-0.44	-0.79	-0.75
Locus_11413	AT3G06290.1	SAC3/GANP/Nin1/mts3/eIF-3 p25 family	1	1.9	0.33	-0.29	-1.66	0.64	-1.86	-0.02	-1.86
Locus_11414	AT5G41080.2	PLC-like phosphodiesterases superfamily protein	1	1.26	1.26	1.16	0.98	0.76	-0.93	-0.88	-0.35
Locus_11416	AT3G11400.1	eukaryotic translation initiation factor 3G1	1	0.25	0.68	1.4	1.27	1.07	0.69	0.6	0.86
Locus_11417	AT3G57240.1	beta-1,3-glucanase 3	1	0.44	-0.04	0.8	0.73	1.36	0.58	0.2	0.33
Locus_11418			1	2.43	2.87	2.17	3.25	3.34	1.05	-0.28	1.78
Locus_11419	AT5G62200.1	Embryo-specific protein 3, (ATS3)	1	-0.62	0.98	0.64	1.34	1.39	2.87	2.92	3.93
Locus_1142	AT1G33811.1	GDSL-like Lipase/Acylhydrolase superfamily protein	1	0.32	0.61	2.44	2.05	2.06	0.87	0.81	1.16
Locus_11420	AT5G48730.1	Pentatricopeptide repeat (PPR) superfamily protein	1	-0.06	-0.1	-0.88	0.4	0.37	1.96	2.14	2.78
Locus_11421	AT3G55350.1	PIF / Ping-Pong family of plant transposases	1	0.13	1.03	0.09	-0.69	0.32	1.55	1.26	1.49
Locus_11422	AT5G60940.1	Transducin/WD40 repeat-like superfamily protein	1	-1.01	-1.62	-0.5	0.21	0.26	-3.34	-4.35	-3.76
Locus_11423	AT2G18915.2	LOV KELCH protein 2	1	-0.16	0.45	0.93	1.55	1.44	0.1	0.47	0.6
Locus_11424	AT5G35570.1	O-fucosyltransferase family protein	1	-0.77	-1.23	-2.78	-3.52	-2.63	3.07	2.95	2.84
Locus_11425	AT2G41830.1	Uncharacterized protein	1	0.73	1.21	3.49	3.84	3.71	0.16	0.52	0.51
Locus_11426	AT1G18640.2	3-phosphoserine phosphatase	1	-0.23	-1.35	-0.29	-1.53	-1.19	-1.73	-0.96	-0.29
Locus_11427	AT5G64813.1	Ras-related small GTP-binding family protein	1	-0.11	-0.08	1.44	1.02	0.89	0.29	0.54	0.53
Locus_11428	AT1G04770.1	Tetratricopeptide repeat (TPR)-like superfamily protein	1	-0.77	-1.38	-0.22	-0.48	-0.76	-1.44	-1.22	-1.82
Locus_11429	AT3G47400.1	Plant invertase/pectin methylesterase inhibitor superfamily	1	1.15	1.34	-3.2	-1.78	-0.95	2.01	2.6	2.76
Locus_1143	AT5G11720.1	Glycosyl hydrolases family 31 protein	1	1.15	1.22	1.02	1.42	1.44	0.84	0.73	0.43
Locus_11432	AT1G04590.2	BEST Arabidopsis thaliana protein match is: Pentatricopeptide repeat (PPR) superfamily protein (TAIR:AT4G18975.4); Has 111 Blast hits to 111 proteins in 15 species: Archae - 0; Bacteria - 0; Metazoa - 0; Fungi - 0; Plants - 109; Viruses - 0; Other Eukaryotes - 2 (source: NCBI BLink).	1	1.06	1.44	1.37	1.7	1.48	0.5	0.52	0.8
Locus_11434			1	0.72	0.82	0.65	0.72	0.57	2.05	2.5	2.78
Locus_11436	AT5G15640.1	Mitochondrial substrate carrier family protein	1	0.37	0.67	0.48	0.59	0.63	-1.2	-1.23	-0.87
Locus_11437	AT1G47920.1	RNI-like superfamily protein	1	0.16	0.49	-0.66	0.1	-0.1	-4.25	-3.4	-4.13
Locus_11439	AT4G02920.2	unknown protein; BEST Arabidopsis thaliana protein match is: unknown protein (TAIR:AT1G03340.1); Has 41 Blast hits to 41 proteins in 12 species: Archae - 0; Bacteria - 0; Metazoa - 0; Fungi - 0; Plants - 41; Viruses - 0; Other Eukaryotes - 0 (source: NCBI BLink).	1	0.52	-0.23	-1.14	-0.5	-0.36	-0.71	-0.13	-0.54
Locus_11442	AT1G79570.1	Protein kinase superfamily protein with octicosapeptide/Phox/Bem1p domain	1	-0.4	-0.8	-0.13	0.04	0.01	1.82	1.7	1.93
Locus_11446	AT5G11910.1	alpha/beta-Hydrolases superfamily protein	1	0.31	0.76	0.97	0.51	0.45	2.22	2.5	3.15
Locus_11447	AT2G30500.2	Kinase interacting (KIP1-like) family protein	1	0.48	0.45	0.58	0.18	0.26	2.1	1.77	1.78
Locus_11448	AT1G30200.1	F-box family protein	1	-0.12	-0.89	-1.52	-1.18	-1.25	-0.33	0.22	0.32
Locus_1145	AT2G36880.2	methionine adenosyltransferase 3	1	1.75	2.02	5.52	5.89	6.03	5.6	5.11	4.77
Locus_11450	AT2G16430.2	purple acid phosphatase 10	1	0.44	0.58	0.2	0.44	0.23	2.2	2.15	2.22
Locus_11451			1	0.53	0.74	0.67	0.59	0	-6.05	-5.79	-6.05
Locus_11452	AT5G49520.1	WRKY DNA-binding protein 48	1	-0.54	-1.72	0.47	0.92	0.41	1.51	1.68	1.54
Locus_11454	AT5G41020.1	myb family transcription factor	1	-0.26	-0.4	2.66	2.8	2.79	-3.12	-1.86	-2.12
Locus_11458	AT5G18980.1	ARM repeat superfamily protein	1	0.58	0.95	1.01	1.58	1.4	1.02	1.07	0.81
Locus_11459	AT1G10380.1	Putative membrane lipoprotein	1	0.76	1.13	-1.46	-1.18	-0.95	-6.43	-6.17	-6.43
Locus_11460	AT5G59910.1	Histone superfamily protein	1	0.39	0.82	1.26	1.97	1.48	1.26	1.22	0.58
Locus_11461	AT1G22050.1	membrane-anchored ubiquitin-fold protein 6 precursor	1	-0.98	-0.12	-0.26	0.11	0.08	1.07	0.92	0.78
Locus_11462	AT1G28330.4	dormancy-associated protein-like 1	1	-0.48	-0.52	6.83	6.72	6.96	6.73	7.03	6.88
Locus_11463	AT5G05250.1	unknown protein; BEST Arabidopsis thaliana protein match is: unknown protein (TAIR:AT3G56360.1); Has 30201 Blast hits to 17322 proteins in 780 species: Archae - 12; Bacteria - 1396; Metazoa - 17338; Fungi - 3422; Plants - 5037; Viruses - 0; Other Eukaryotes - 2996 (source: NCBI BLink).	1	0.79	0.69	2.11	1.67	2.07	-0.54	-1.6	-1.86
Locus_11464			1	-0.58	-0.49	-2.36	-1.54	-1.89	-0.2	-0.34	-0.51
Locus_11466	AT5G38880.1	unknown protein; Has 474 Blast hits to 433 proteins in 138 species: Archae - 6; Bacteria - 80; Metazoa - 195; Fungi - 44; Plants - 59; Viruses - 0; Other Eukaryotes - 90 (source: NCBI BLink).	1	0.37	0.25	-1	-0.54	-0.18	-0.05	-0.17	-0.15
Locus_11467	AT4G23160.1	cysteine-rich RLK (RECEPTOR-like protein kinase) 8	1	-0.33	-1.1	-1.46	0.4	0.64	-2.13	-0.28	-2.71
Locus_11468	AT2G21390.1	Coatomer, alpha subunit	1	-0.99	-1.49	-1.57	-1.45	-1.52	-1.51	-1.17	-1.73
Locus_11469	AT1G20060.1	ATP binding microtubule motor family protein	1	0.22	1.01	0.71	0.67	0.96	3.04	3.54	3.5
Locus_1147	AT3G19390.1	Granulin repeat cysteine protease family protein	1	0.75	0.91	0.25	0.59	0.53	-1.54	-1.75	-1.9
Locus_11470	AT4G23160.1	cysteine-rich RLK (RECEPTOR-like protein kinase) 8	1	-0.11	-0.68	-1.16	-0.92	-1.05	-1.31	-1.48	-1.1
Locus_11471	AT2G45670.1	calcineurin B subunit-related	1	-0.08	-0.98	-2.66	-2.7	-2.42	-0.59	-0.98	-1.01
Locus_11472	AT5G53760.2	Seven transmembrane MLO family protein	1	-0.79	-1.56	-2.85	-2.99	-2.36	-2.27	-1.69	-2.22
Locus_11473	AT1G31480.1	shoot gravitropism 2 (SGR2)	1	-1.45	-2.1	-2.14	-2.1	-2.02	-2.91	-2.65	-3.03
Locus_11474	AT1G58190.1	receptor like protein 9	1	0.62	1.04	1.56	1.62	1.45	0.93	0.75	0.69
Locus_11475	AT1G34180.1	NAC domain containing protein 16	1	-0.17	-0.34	-0.39	-0.45	-0.37	0.95	1.67	2.38
Locus_11476	AT1G11340.1	S-locus lectin protein kinase family protein	1	0.91	1.14	1.66	2.02	2.1	1.53	1.49	1.67
Locus_11478	AT3G25190.1	Vacuolar iron transporter (VIT) family protein	1	-0.3	-0.58	-0.73	-1.11	-1.09	-0.8	-1.34	-0.75
Locus_1148	AT2G15620.1	nitrite reductase 1	1	0.98	1.47	1.22	1.75	1.76	1.62	1.61	1.68
Locus_11480	AT1G14660.1	Na+/H+ exchanger 8	1	-0.9	-1.28	-1.17	-1.79	-1.62	-1.73	-1.06	-0.94
Locus_11481	AT3G54050.2	high cyclic electron flow 1	1	-1.04	-1.51	0.23	-0.13	-0.16	-0.22	0.01	-0.14
Locus_11482	AT1G17820.1	Putative integral membrane protein conserved region (DUF2404)	1	-0.68	-1.22	-4.25	-4.29	-2.73	-1.24	-0.65	-0.28
Locus_11483	AT5G37450.1	Leucine-rich repeat protein kinase family protein	1	-1.4	-2.58	-2.54	-3.21	-2.87	-2.58	-2.83	-2.6
Locus_11484	AT1G56050.1	GTP-binding protein-related	1	-0.23	-0.33	1.14	0.53	0.52	-0.69	-1.01	-0.66
Locus_11486	AT5G07740.1	actin binding	1	0.06	-0.07	-1.1	-0.85	-1.07	-1.2	-1.17	-1.38
Locus_11487	AT3G04160.1	unknown protein; Has 1711 Blast hits to 1353 proteins in 195 species: Archae - 0; Bacteria - 64; Metazoa - 693; Fungi - 201; Plants - 207; Viruses - 0; Other Eukaryotes - 546 (source: NCBI BLink).	1	-0.21	-0.99	-2.29	-2.22	-2.53	-1.15	-1.99	-2.01
Locus_11488	AT5G24030.1	SLAC1 homologue 3	1	0.93	1.14	1.56	1.88	1.82	-0.86	-0.55	-0.03
Locus_11490	AT1G05250.1	Peroxidase superfamily protein	1	0.58	1.1	0.98	1.06	1.12	0.66	0.93	0.89
Locus_11491	AT3G60530.1	GATA transcription factor 4	1	0.18	0.75	0.95	1.14	1.24	1.28	1.47	1.57
Locus_11492			1	-1.48	-0.76	0.91	1.37	1.02	1.21	1.91	1.15
Locus_11493	AT4G21710.1	DNA-directed RNA polymerase family protein	1	-1.47	-2.63	-2.14	-2.56	-2.53	-4.12	-4.01	-4.45
Locus_11497	AT4G19985.1	Acyl-CoA N-acyltransferases (NAT) superfamily protein	1	-2.24	-2.75	-2.18	-2.31	-3.39	-1.64	-2.04	-2.22
Locus_11498	AT4G19100.1	Protein of unknown function (DUF3464)	1	-1.77	-2.56	-1.23	-2.02	-1.34	-5.26	-3.24	-4.12
Locus_115	AT1G45231.2	S-adenosyl-L-methionine-dependent methyltransferases superfamily protein	1	-2.3	-3.12	-3.15	-3.54	-3.41	-3.4	-3.12	-3.37
Locus_1150	AT3G19030.1	unknown protein; FUNCTIONS IN: molecular_function unknown; INVOLVED IN: pyridoxine biosynthetic process, homoserine biosynthetic process; LOCATED IN: endomembrane system; EXPRESSED IN: 19 plant structures; EXPRESSED DURING: 9 growth stages; BEST Arabidopsis thaliana protein match is: unknown protein (TAIR:AT1G49500.1); Has 22 Blast hits to 22 proteins in 2 species: Archae - 0; Bacteria - 0; Metaz…	1	0.51	0.81	0.51	1.08	1.16	1.94	2.4	2.06
Locus_11501	AT5G08130.5	basic helix-loop-helix (bHLH) DNA-binding superfamily protein	1	0.92	1.63	2.65	3.05	2.98	2.11	1.98	1.88
Locus_11502	AT1G14650.2	SWAP (Suppressor-of-White-APricot)/surp domain-containing protein / ubiquitin family protein	1	0.36	0.54	0.6	-0.17	-0.03	0.62	1.33	0.78
Locus_11503	AT4G38070.1	basic helix-loop-helix (bHLH) DNA-binding superfamily protein	1	0.65	1.58	2.55	2.79	2.78	1.84	1.37	1.35
Locus_11505	AT3G06490.1	myb domain protein 108	1	0.52	0.8	4.95	5.37	5.52	0.46	0.72	0.05
Locus_11506	AT3G26010.1	Galactose oxidase/kelch repeat superfamily protein	1	-0.32	-0.31	-1.18	-0.87	-1	-0.36	-0.03	-0.43
Locus_11507	AT4G10380.1	NOD26-like intrinsic protein 5;1	1	-0.88	-1.25	-1.49	-1.45	-1.6	-1.61	-1.85	-1.97
Locus_11508	AT5G59900.1	Pentatricopeptide repeat (PPR) superfamily protein	1	0.23	0.62	0.74	1	0.83	0.67	1.14	1.1
Locus_11509	AT3G48210.1	CONTAINS InterPro DOMAIN/s: Kinetochore-Ndc80 complex, subunit Spc25 (InterPro:IPR013255); Has 194 Blast hits to 194 proteins in 72 species: Archae - 0; Bacteria - 4; Metazoa - 72; Fungi - 39; Plants - 62; Viruses - 0; Other Eukaryotes - 17 (source: NCBI BLink).	1	-1.31	-2.65	-1.92	-2.63	-2.37	-9.29	-9.03	-8.7
Locus_1151	AT5G64570.1	beta-D-xylosidase 4	1	0.41	0.59	-2.07	-2.01	-1.92	0.36	0.41	0.47
Locus_11510	AT5G08040.1	mitochondrial import receptor subunit TOM5 homolog	1	0.84	0.99	0.74	0.64	0.66	1.42	1.19	1.13
Locus_11513	AT1G72630.1	ELF4-like 2	1	-1.1	-3.36	-1.81	-1.67	-2.79	-4.38	-3.12	-2.5
Locus_11514	AT1G10460.1	germin-like protein 7	1	0.87	0.77	1.43	1.2	1.15	0.75	0.77	1.09
Locus_11516	AT1G51355.1	unknown protein; FUNCTIONS IN: molecular_function unknown; INVOLVED IN: biological_process unknown; LOCATED IN: chloroplast; BEST Arabidopsis thaliana protein match is: unknown protein (TAIR:AT3G20898.1); Has 52 Blast hits to 52 proteins in 9 species: Archae - 0; Bacteria - 0; Metazoa - 2; Fungi - 0; Plants - 50; Viruses - 0; Other Eukaryotes - 0 (source: NCBI BLink).	1	-0.08	-0.58	-1.09	-1.54	-0.76	0.01	-0.42	-0.41
Locus_11517	AT3G51140.1	Protein of unknown function (DUF3353)	1	-0.02	-0.2	-0.03	0.35	0.42	0.44	1.07	0.65
Locus_11518			1	-0.4	-0.91	-0.91	-0.93	-1.17	-1.17	-1.56	-1.17
Locus_11519	AT1G18090.1	5'-3' exonuclease family protein	1	0.06	0.42	1.02	1.05	1.17	-0.15	-0.11	-0.4
Locus_1152	AT3G62820.1	Plant invertase/pectin methylesterase inhibitor superfamily protein	1	-1.15	-1.32	1.04	1.92	1.92	3.47	3.91	3.52
Locus_11520			1	-0.87	-1.62	-0.85	-1.14	-1.35	-1.71	-1.82	-1.84
Locus_11521	AT5G67400.1	root hair specific 19	1	0.1	0.11	-1.07	-1.25	-0.79	-1.33	-1.2	-1.26
Locus_11522	AT5G16320.1	FRIGIDA like 1	1	-0.16	0.28	-1.09	-1.18	-0.81	-2.03	-1.77	-1.57
Locus_11523	AT1G75010.1	GTP binding	1	-1.06	-1.1	2.06	1.45	1.17	-1.12	-0.45	-0.25
Locus_11524	AT5G55820.1	CONTAINS InterPro DOMAIN/s: Inner centromere protein, ARK-binding region (InterPro:IPR005635); Has 1807 Blast hits to 1807 proteins in 277 species: Archae - 0; Bacteria - 0; Metazoa - 736; Fungi - 347; Plants - 385; Viruses - 0; Other Eukaryotes - 339 (source: NCBI BLink).	1	-1.48	-1.52	0.71	-0.33	0.64	-0.12	-0.86	-2.12
Locus_11526	AT1G72290.1	Kunitz family trypsin and protease inhibitor protein	1	0.66	2.11	2.02	2.52	2.61	3.57	3.31	3.18
Locus_11529	AT5G24740.1	Protein of unknown function (DUF1162)	1	0.32	-0.06	0.13	-0.33	-1.32	0.09	0.59	0.19
Locus_1153	AT5G66390.1	Peroxidase superfamily protein	1	0.29	0.21	4.61	3.95	3.88	2.11	2.05	2.16
Locus_11530	AT5G06220.2	LETM1-like protein	1	0.32	1.21	3.86	4.82	4.65	3.24	3.71	3.75
Locus_11533			1	-0.22	-0.4	-1.17	-0.9	-0.65	0.17	0.18	-0.22
Locus_11534	AT2G31340.1	embryo defective 1381	1	0.2	0.37	1.17	0.74	0.72	-0.74	-1.13	-1.08
Locus_11535	AT2G29670.1	Tetratricopeptide repeat (TPR)-like superfamily protein	1	-0.09	-0.16	0.55	-0.14	0.39	-0.88	-1.6	-0.88
Locus_11536	AT4G28390.1	ADP/ATP carrier 3	1	0.58	0.36	1.61	1.38	1.23	-0.71	-0.18	-0.83
Locus_11538	AT5G16010.1	3-oxo-5-alpha-steroid 4-dehydrogenase family protein	1	0.25	0.34	0.63	1.01	0.78	0.57	0.72	0.46
Locus_11539	AT4G07350.1	unknown protein; BEST Arabidopsis thaliana protein match is: unknown protein (TAIR:AT1G40129.1); Has 30201 Blast hits to 17322 proteins in 780 species: Archae - 12; Bacteria - 1396; Metazoa - 17338; Fungi - 3422; Plants - 5037; Viruses - 0; Other Eukaryotes - 2996 (source: NCBI BLink).	1	-0.4	-0.84	-3.57	-3	-2.54	0.76	0.77	1.17
Locus_11540	AT5G59550.1	zinc finger (C3HC4-type RING finger) family protein	1	-0.48	0.48	0.66	1.62	1.39	0.75	-0.23	0.13
Locus_11541	AT1G02145.3	homolog of asparagine-linked glycosylation 12	1	-0.74	-0.16	0.89	1.33	1.35	0.78	-1.13	-1.12
Locus_11542	AT3G17900.1	unknown protein; FUNCTIONS IN: molecular_function unknown; INVOLVED IN: biological_process unknown; LOCATED IN: cellular_component unknown; EXPRESSED IN: 23 plant structures; EXPRESSED DURING: 13 growth stages; Has 45 Blast hits to 44 proteins in 14 species: Archae - 0; Bacteria - 0; Metazoa - 2; Fungi - 2; Plants - 39; Viruses - 0; Other Eukaryotes - 2 (source: NCBI BLink).	1	0.01	-0.59	-0.12	-0.56	-0.49	-3.56	-3.72	-4.1
Locus_11543	AT4G17650.1	Polyketide cyclase / dehydrase and lipid transport protein	1	-0.18	0.1	-1.43	-1.41	-1.62	-0.54	-0.79	-0.98
Locus_11544	AT2G05320.1	beta-1,2-N-acetylglucosaminyltransferase II	1	0.71	1.91	2.17	2.52	2.45	2.9	3.19	2.88
Locus_11545	AT5G07300.1	Calcium-dependent phospholipid-binding Copine family protein	1	0.97	1.26	1.36	1.54	1.47	0.93	0.91	0.91
Locus_11546	AT5G57625.1	CAP (Cysteine-rich secretory proteins, Antigen 5, and Pathogenesis-related 1 protein) superfamily protein	1	0.52	-0.52	-1.29	-0.75	-1.36	1.63	0.89	0.46
Locus_11548	AT2G34520.1	mitochondrial ribosomal protein S14	1	0.19	0.28	-0.3	0.09	0.19	-1.01	-1.12	-0.93
Locus_1155	AT4G08580.1	microfibrillar-associated protein-related	1	-0.37	-0.1	0.66	0.26	0.26	-1.21	-1.62	-1.38
Locus_11550	AT5G63850.1	amino acid permease 4	1	0.1	0.18	1.38	1.08	1.16	-2.06	-1.81	-1.7
Locus_11551	AT3G24630.1	unknown protein; Has 5348 Blast hits to 3182 proteins in 353 species: Archae - 0; Bacteria - 481; Metazoa - 1959; Fungi - 405; Plants - 180; Viruses - 10; Other Eukaryotes - 2313 (source: NCBI BLink).	1	-0.44	-0.38	-0.56	-1.37	-1.14	0.94	0.51	0.6
Locus_11552	AT4G29740.2	cytokinin oxidase 4	1	-1.26	-2.09	-2.18	-2.21	-2.44	-2.15	-1.92	-2.11
Locus_11554	AT4G22770.1	AT hook motif DNA-binding family protein	1	-2.48	-2.52	0.61	-0.17	0.88	-1.54	-2.28	-1.54
Locus_11555	AT1G69890.1	Protein of unknown function (DUF569)	1	-0.06	1.03	1.96	1.94	2.47	2.02	2.21	2.53
Locus_11557	AT5G53070.1	Ribosomal protein L9/RNase H1	1	-1.65	-2.66	-2.97	-2.37	-2.65	-1.64	-1.52	-1.79
Locus_11558	AT3G55250.1	unknown protein; FUNCTIONS IN: molecular_function unknown; INVOLVED IN: biological_process unknown; LOCATED IN: mitochondrion, chloroplast, nucleus; EXPRESSED IN: 23 plant structures; EXPRESSED DURING: 13 growth stages; Has 46 Blast hits to 46 proteins in 17 species: Archae - 0; Bacteria - 0; Metazoa - 0; Fungi - 0; Plants - 46; Viruses - 0; Other Eukaryotes - 0 (source: NCBI BLink).	1	-2.32	-3.98	-3.4	-2.97	-3.43	-1.97	-2.28	-1.93
Locus_11559	AT2G26250.1	3-ketoacyl-CoA synthase 10	1	0.75	1.48	0.31	1.04	1.15	1.91	1.63	1.4
Locus_1156	AT3G51150.2	ATP binding microtubule motor family protein	1	0.27	0.98	2.09	2.01	2	1.19	1.15	1.17
Locus_11560	AT5G38990.1	Malectin/receptor-like protein kinase family protein	1	0.53	0.41	-0.14	-0.23	-0.3	-1.03	-0.82	-0.76
Locus_11561	AT5G10300.1	methyl esterase 5	1	0.81	1.89	1.25	1.14	1.43	0.1	0.62	0.51
Locus_11563	AT1G29980.1	Protein of unknown function, DUF642	1	0.31	-0.18	-3.2	-2.24	-3.27	-3.45	-3.19	-2.13
Locus_11564	AT5G14570.1	high affinity nitrate transporter 2.7	1	-1.13	-1.82	-1.21	-0.05	0.07	-0.68	0.55	0.42
Locus_11565	AT4G23100.3	glutamate-cysteine ligase	1	1.05	0.9	-1.52	-0.68	0.22	0.11	0.31	0.18
Locus_11567	AT1G76200.1	unknown protein; Has 96 Blast hits to 96 proteins in 48 species: Archae - 0; Bacteria - 0; Metazoa - 0; Fungi - 47; Plants - 38; Viruses - 0; Other Eukaryotes - 11 (source: NCBI BLink).	1	-0.08	0.53	1.03	0.89	0.9	1.67	2.03	2
Locus_11568	AT3G56940.2	dicarboxylate diiron protein, putative (Crd1)	1	-1.3	-2.44	-3.83	-4.15	-3.88	-1.92	-1.38	-1.13
Locus_1157	AT2G30100.1	pentatricopeptide (PPR) repeat-containing protein	1	0.13	-0.01	-3.33	-3.13	-2.74	-0.22	0.09	-0.11
Locus_11570			1	-0.7	-0.74	-0.78	0.03	-0.26	-2.76	-1.09	-2.35
Locus_11571	AT3G60900.1	FASCICLIN-like arabinogalactan-protein 10	1	-0.56	-0.6	-0.34	0.34	0.15	-1.86	-1.95	-2.67
Locus_11572	AT2G38580.1	Mitochondrial ATP synthase D chain-related protein	1	-1.26	-0.5	-2.05	-2.21	-3.12	-3.18	-3.45	-3.42
Locus_11573	AT5G65500.1	U-box domain-containing protein kinase family protein	1	1.03	1.42	0.81	1.55	1.74	2.14	1.98	1.76
Locus_11574			1	-1.86	-2.63	0.33	0.82	1.18	-3.24	-2.98	-3.24
Locus_11575	AT4G37750.1	Integrase-type DNA-binding superfamily protein	1	0.81	1.18	0.63	0.99	1.11	0.87	0.72	0.98
Locus_11576	AT3G12270.1	protein arginine methyltransferase 3	1	0.33	1.11	1	0.98	1.19	1.96	1.9	2.32
Locus_11577			1	1.05	1.95	2.93	3.19	2.98	3.21	3.21	3.23
Locus_11578	AT2G45130.1	SPX domain gene 3	1	0.47	0.87	1.25	1.19	0.98	0.32	0.11	0.53
Locus_11579	AT5G62550.1	unknown protein; FUNCTIONS IN: molecular_function unknown; INVOLVED IN: biological_process unknown; LOCATED IN: plasma membrane; EXPRESSED IN: 17 plant structures; EXPRESSED DURING: 9 growth stages; Has 14949 Blast hits to 9947 proteins in 971 species: Archae - 43; Bacteria - 3248; Metazoa - 4424; Fungi - 1542; Plants - 562; Viruses - 55; Other Eukaryotes - 5075 (source: NCBI BLink).	1	-2.05	-3.42	-3.51	-4.54	-4.6	-3.45	-3.33	-3.54
Locus_1158	AT2G30250.1	WRKY DNA-binding protein 25	1	0.55	0.85	0.94	1.11	1.09	0.78	0.58	0.62
Locus_11580	AT5G26740.3	Protein of unknown function (DUF300)	1	-0.05	0.91	1.05	0.3	0.55	0.48	0.73	0.48
Locus_11581	AT1G55460.1	DNA/RNA-binding protein Kin17, conserved region	1	-0.23	-0.19	1.01	0.33	0.38	-0.34	-0.36	-0.36
Locus_11582	AT2G23770.1	protein kinase family protein / peptidoglycan-binding LysM domain-containing protein	1	-0.22	1.07	-2.62	-2.66	-2.69	0.39	0.49	-0.05
Locus_11583	AT5G62730.1	Major facilitator superfamily protein	1	-0.22	0.93	0.61	0.15	0.19	-3.44	-3.18	-2.44
Locus_11584	AT1G66730.1	DNA LIGASE 6	1	-0.98	-1.5	-2.12	-2.44	-2.62	-1.61	-1.83	-1.78
Locus_11585	AT2G39260.1	binding;RNA binding	1	-0.45	-0.38	0.1	0.32	0.45	0.23	0.74	1
Locus_11587	AT1G24040.2	Acyl-CoA N-acyltransferases (NAT) superfamily protein	1	0.49	0.81	-1.1	-1.1	-0.46	0.55	-0.01	0.05
Locus_11588			1	-0.66	-0.26	-0.28	-1.05	-0.27	-0.7	-1.02	-0.5
Locus_11589	AT5G56510.1	pumilio 12	1	-0.59	-0.58	-0.7	-1.01	-0.63	-2.32	-2.2	-1.84
Locus_1159	AT3G13000.2	Protein of unknown function, DUF547	1	-1.97	-2.88	-3.21	-3.43	-3.48	-3.4	-2.87	-4.11
Locus_11590			1	1.07	1.84	1.93	1.78	2.22	1.84	1.75	1.36
Locus_11591	AT5G54440.1	CLUB	1	0.31	0.72	1.49	1.03	1.07	1.19	1.18	1.26
Locus_11592	AT5G66570.1	PS II oxygen-evolving complex 1	1	-1.86	-0.76	0.09	-0.71	-0.16	-3.24	-2.98	-3.24
Locus_11593	AT2G41830.1	Uncharacterized protein	1	0.06	-0.33	-0.08	0.09	-0.06	-1.7	-1.43	-1.75
Locus_11595			1	-0.05	0.55	0.76	1.46	1.36	-0.34	0.72	1.18
Locus_11597	AT4G11450.1	Protein of unknown function (DUF3527)	1	1.48	1.34	3.18	3.7	3.69	2.71	2.65	2.39
Locus_11598			1	-1.18	-2.23	-1.17	-1.07	-0.59	-1.71	-2.15	-2.1
Locus_11599	AT1G48930.1	glycosyl hydrolase 9C1	1	-0.48	-0.52	3.29	3.71	3.03	-0.54	0.72	-0.54
Locus_116			1	-0.15	1.14	1.96	1.08	0.93	0.69	-0.07	-0.01
Locus_1160			1	0.44	1.02	0.42	0.29	0.38	-2.66	-2.45	-2.06
Locus_11600	AT5G59530.1	2-oxoglutarate (2OG) and Fe(II)-dependent oxygenase superfamily protein	1	0.69	1.1	1.01	1.19	1.13	1.08	0.85	1.07
Locus_11603	AT2G36530.1	Enolase	1	0.44	0.76	0.73	0.58	0.66	1.07	1.02	0.93
Locus_11605	AT5G59840.1	Ras-related small GTP-binding family protein	1	0.05	-0.89	0.33	-0.44	-0.52	-1.35	-1.25	-1.4
Locus_11606	AT1G04680.1	Pectin lyase-like superfamily protein	1	-1.52	-2.73	-2.97	-3.01	-2.81	-2.96	-2.9	-3.26
Locus_11608	AT1G74510.1	Galactose oxidase/kelch repeat superfamily protein	1	0.89	1.59	0.27	1.26	1.07	1.58	1.68	1.93
Locus_11609	AT3G09560.3	Lipin family protein	1	1.33	1.08	0.13	0.19	0.73	1.9	1.66	1.9
Locus_1161	AT1G25440.1	B-box type zinc finger protein with CCT domain	1	0.52	0.86	0.98	1.5	1.42	1.26	1.08	1.03
Locus_11611	AT4G32610.1	copper ion binding	1	1.28	1.64	0.86	1.18	0.84	0.67	1.51	1.57
Locus_11613	AT1G61740.1	Sulfite exporter TauE/SafE family protein	1	0.32	-0.26	-2	-1.64	-2.51	0.08	-0.37	-0.4
Locus_11614	AT2G37770.2	NAD(P)-linked oxidoreductase superfamily protein	1	0.25	-0.26	-1.56	-0.87	-1.35	-2.28	-2.46	-1.76
Locus_11615			1	0.36	0.82	1	1.48	1.39	1.02	1.09	1.14
Locus_11617	AT1G24490.2	OxaA/YidC-like membrane insertion protein	1	0.3	0.63	1.59	2.07	2.09	3.35	3.36	3.41
Locus_11618	AT2G44640.1	FUNCTIONS IN: molecular_function unknown; INVOLVED IN: biological_process unknown; LOCATED IN: mitochondrion, chloroplast, plasma membrane, plastid, chloroplast envelope; EXPRESSED IN: 23 plant structures; EXPRESSED DURING: 13 growth stages; CONTAINS InterPro DOMAIN/s: Protein of unknown function DUF3769 (InterPro:IPR022244); BEST Arabidopsis thaliana protein match is: pigment defective 320 (TAIR…	1	0.06	0.19	0.41	0.51	0.28	0.58	0.79	1.02
Locus_11619	AT4G22350.2	Ubiquitin C-terminal hydrolases superfamily protein	1	-0.22	-0.73	-0.66	-1.7	-1.14	-0.39	-0.36	-0.15
Locus_11621	AT3G12140.3	Emsy N Terminus (ENT)/ plant Tudor-like domains-containing protein	1	-0.55	-0.75	-2.03	0.7	-0.04	-3.86	-3.6	-3.86
Locus_11622	AT2G36120.1	Glycine-rich protein family	1	0.13	1.16	2.59	2.52	2.47	1.96	1.8	1.72
Locus_11623	AT4G18070.4	unknown protein; BEST Arabidopsis thaliana protein match is: unknown protein (TAIR:AT1G29530.1); Has 30201 Blast hits to 17322 proteins in 780 species: Archae - 12; Bacteria - 1396; Metazoa - 17338; Fungi - 3422; Plants - 5037; Viruses - 0; Other Eukaryotes - 2996 (source: NCBI BLink).	1	-0.48	0.48	3.56	3.19	3.72	1.46	1.31	1.05
Locus_11624	AT1G71840.1	transducin family protein / WD-40 repeat family protein	1	0.52	0.48	2.44	1.78	2.63	3.27	3.22	4.37
Locus_11626			1	-1.05	-1.18	-2.63	-2.67	-2.22	-0.72	-0.32	-0.77
Locus_11629	AT5G51120.1	polyadenylate-binding protein 1	1	-0.02	0.87	1.29	1.99	2.1	1.05	1.11	1.55
Locus_1163	AT1G68520.1	B-box type zinc finger protein with CCT domain	1	0.9	0.79	1.98	2.08	2.06	1.09	0.94	1.05
Locus_11630	AT3G09830.2	Protein kinase superfamily protein	1	0.74	0.9	0.28	0.33	0.36	-1.81	-1.97	-2.1
Locus_11632	AT3G20920.1	translocation protein-related	1	0.11	0.8	-0.29	2.13	0.64	1.63	1.31	2.16
Locus_11633			1	-0.3	0.04	1.37	1.14	1.13	-0.35	-0.6	-0.94
Locus_11634	AT3G07080.1	EamA-like transporter family	1	0.61	-0.37	-0.66	0.38	0.59	1.47	2.54	2.79
Locus_11636			1	-1	-1.13	0.58	0.14	0.32	0.61	0.69	0.46
Locus_11637	AT3G56730.2	Putative endonuclease or glycosyl hydrolase	1	0.71	1.42	0.83	1.24	1.21	2.02	2.12	2.06
Locus_11638	AT1G56070.1	Ribosomal protein S5/Elongation factor G/III/V family protein	1	0.43	-0.04	0.17	-0.27	-0.02	0.6	1.06	1.14
Locus_1164	AT5G57035.1	U-box domain-containing protein kinase family protein	1	0.56	1.01	0.83	0.92	0.92	0.78	0.68	0.7
Locus_11640	AT4G17000.1	unknown protein; Has 2862 Blast hits to 2331 proteins in 349 species: Archae - 6; Bacteria - 408; Metazoa - 833; Fungi - 223; Plants - 134; Viruses - 7; Other Eukaryotes - 1251 (source: NCBI BLink).	1	0.2	0.97	1.91	2.15	1.84	1.89	0.4	0.95
Locus_11641	AT3G27400.1	Pectin lyase-like superfamily protein	1	0.11	-0.14	1.43	1.04	1.36	0.05	0.57	0.05
Locus_11642	AT1G21450.1	SCARECROW-like 1	1	0.52	-1.1	2.12	2.6	2.14	0.68	1.6	-0.54
Locus_11643	AT4G29550.1	Protein of unknown function (DUF626)	1	-0.95	-1.57	-2.06	-3.35	-4.07	-2.49	-1.96	-1.86
Locus_11644			1	-0.06	-0.31	1.19	1.1	0.91	0.3	0.33	0.37
Locus_11645	AT5G63800.1	Glycosyl hydrolase family 35 protein	1	-0.54	-1.16	-0.96	-0.9	-1.38	-1.08	-1.12	-1.28
Locus_11646	AT1G73180.1	Eukaryotic translation initiation factor eIF2A family protein	1	-0.31	0.9	0.79	0.11	0.18	1.76	1.7	1.88
Locus_11647	AT1G08580.1	unknown protein; Has 39 Blast hits to 39 proteins in 15 species: Archae - 0; Bacteria - 0; Metazoa - 0; Fungi - 0; Plants - 35; Viruses - 0; Other Eukaryotes - 4 (source: NCBI BLink).	1	-2.54	-5.94	-6.31	-6.35	-6.38	-5.55	-6.29	-5.55
Locus_11648	AT2G23530.1	Zinc-finger domain of monoamine-oxidase A repressor R1	1	0.63	1	0.83	0.8	0.87	1.18	1.4	1.31
Locus_1165	AT3G12920.1	SBP (S-ribonuclease binding protein) family protein	1	0.94	2.08	2.09	2.46	2.33	2.2	2.31	2.21
Locus_11651	AT2G40690.1	NAD-dependent glycerol-3-phosphate dehydrogenase family protein	1	0.49	1.6	3.05	3.44	3.35	-0.09	-0.04	-0.25
Locus_11652	AT1G11960.1	ERD (early-responsive to dehydration stress) family protein	1	-0.48	-0.52	2.41	2.57	-0.36	1.46	2.18	2.05
Locus_11655	AT3G10260.3	Reticulon family protein	1	1.04	1.17	1.83	1.22	1.29	0.3	0.56	0.78
Locus_11656	AT3G12260.1	LYR family of Fe/S cluster biogenesis protein	1	-2.07	0.22	3.44	2.6	2.66	0.33	0.46	-0.12
Locus_11657			1	1.2	1.62	4.01	3.77	3.88	2.05	1.79	2.09
Locus_11658	AT1G11950.1	Transcription factor jumonji (jmjC) domain-containing protein	1	-0.84	-0.03	-0.75	-0.66	-0.57	-2.72	-2.35	-1.56
Locus_1166	AT1G36730.1	Translation initiation factor IF2/IF5	1	0.04	0.32	-1.06	-1.48	-1.23	0.09	0.2	0.21
Locus_11660	AT3G59630.1	diphthamide synthesis DPH2 family protein	1	-2.25	-2.02	-2.38	-1.42	-2.45	-0.63	-0.12	-0.1
Locus_11661	AT5G14130.1	Peroxidase superfamily protein	1	-0.41	0.81	1.69	0.92	0.68	-1.59	-1.28	-1.1
Locus_11663	AT4G26690.1	PLC-like phosphodiesterase family protein	1	-0.3	-1.27	-3.5	-2.22	-3.99	1.69	0.64	0.25
Locus_11664	AT2G36970.1	UDP-Glycosyltransferase superfamily protein	1	0.38	0.64	1.79	2	1.61	1.79	1.58	1.82
Locus_11667	AT2G47260.1	WRKY DNA-binding protein 23	1	-0.65	-0.55	-0.11	-0.2	0.27	2.1	1.94	2.1
Locus_11668	AT1G48090.1	calcium-dependent lipid-binding family protein	1	0.99	1.46	1.32	1.36	1.52	1.59	1.47	1.6
Locus_1167			1	-2.37	-3.42	-3.16	-3.7	-3.62	-2.57	-2.38	-2.35
Locus_11670	AT5G35620.1	Eukaryotic initiation factor 4E protein	1	-1.81	-2.48	-3.78	-3.6	-2.85	-1.96	-1.93	-2.14
Locus_11671	AT4G21710.1	DNA-directed RNA polymerase family protein	1	-1.86	-2.22	0.81	-1.04	-0.74	-1.65	-1.39	-1.43
Locus_11672	AT4G04880.1	adenosine/AMP deaminase family protein	1	0.42	-0.2	-0.99	-0.24	-0.42	0.95	1.77	1.74
Locus_11673			1	0.29	0.86	1.67	1.65	1.62	1.22	1.31	1.26
Locus_11674	AT2G01180.1	phosphatidic acid phosphatase 1	1	-0.06	0.24	0.49	0.49	0.56	-0.87	-1.52	-1.44
Locus_11675	AT1G68690.1	Protein kinase superfamily protein	1	0.76	1.18	1.28	1.32	1.41	1.44	1.28	1.27
Locus_11677	AT5G13570.1	decapping 2	1	-0.45	-0.13	0.39	0.43	0.52	1.44	0.92	1.02
Locus_11678	AT4G18425.1	Protein of unknown function (DUF679)	1	1.99	0.48	-5.22	-5.26	-5.29	-3.15	-4.21	-5.47
Locus_11679	AT5G58770.1	Undecaprenyl pyrophosphate synthetase family protein	1	0.86	0.75	-0.57	-1.1	-0.36	1.05	0.84	1.18
Locus_1168	AT1G54010.1	GDSL-like Lipase/Acylhydrolase superfamily protein	1	0.23	0.74	1.11	1.12	1.05	2.09	2.18	2.05
Locus_11680	AT2G29110.1	glutamate receptor 2.8	1	-0.2	-0.65	-1.9	-2.26	-2.21	-0.42	-0.79	-0.88
Locus_11681	AT4G02780.1	Terpenoid cyclases/Protein prenyltransferases superfamily protein	1	-4.08	-7.58	-7.35	-7.39	-7.42	-7.6	-7.34	-4.6
Locus_11682	AT5G06710.1	homeobox from Arabidopsis thaliana	1	0.45	-0.14	-2.62	-1.66	-2.69	0.05	0.1	0.14
Locus_11685	AT5G07920.1	diacylglycerol kinase1	1	-0.54	-1.4	-2.88	-3.92	-2.95	-3.54	-3.28	-2.54
Locus_11688	AT1G10030.1	homolog of yeast ergosterol28	1	0.87	1.39	1.01	1.44	1.53	1.39	1.62	1.64
Locus_1169	AT3G14230.2	related to AP2 2	1	-0.04	0.19	0.67	0.99	1.08	0.7	0.74	0.26
Locus_11690	AT3G25230.2	rotamase FKBP 1	1	0.52	1.03	1.61	1.18	1.55	1.62	1.47	1.5
Locus_11691	AT1G21590.1	Protein kinase protein with adenine nucleotide alpha hydrolases-like domain	1	0.97	1.11	0.97	1.25	1.22	1.48	1.42	1.49
Locus_11693	AT4G37580.1	Acyl-CoA N-acyltransferases (NAT) superfamily protein	1	-1.21	-4.66	-2.56	-4.06	-2.77	-4.68	-3.68	-5.27
Locus_11694	AT2G27810.1	nucleobase-ascorbate transporter 12	1	-1.27	-0.26	2.13	1.92	2.03	2.62	2.21	2.21
Locus_11696	AT1G18160.1	Protein kinase superfamily protein	1	-1.95	-3.52	-1.25	-1.37	-1.04	-0.8	-0.99	-1.39
Locus_11697	AT5G10920.1	L-Aspartase-like family protein	1	0.39	0.68	0.95	0.64	0.46	0.99	1.13	0.83
Locus_11698	AT2G04890.1	SCARECROW-like 21	1	-0.66	-1.58	-1.31	-1.71	-1.5	-1.21	-1.43	-1.13
Locus_11699	AT2G29690.1	anthranilate synthase 2	1	0.68	0.91	0.77	1.05	0.93	1.91	1.91	1.85
Locus_117	AT1G42970.1	glyceraldehyde-3-phosphate dehydrogenase B subunit	1	-0.03	-0.2	-1.6	-1.94	-1.36	0.4	-0.06	0.45
Locus_11700	AT4G02550.3	unknown protein; BEST Arabidopsis thaliana protein match is: unknown protein (TAIR:AT4G02210.2); Has 35333 Blast hits to 34131 proteins in 2444 species: Archae - 798; Bacteria - 22429; Metazoa - 974; Fungi - 991; Plants - 531; Viruses - 0; Other Eukaryotes - 9610 (source: NCBI BLink).	1	-2.49	-4.61	-4.15	-4.34	-4.43	-3.79	-3.88	-3.96
Locus_11701	AT3G18830.1	polyol/monosaccharide transporter 5	1	-1.54	-2.55	-1.29	-1.74	-2.09	-1.34	-1.31	-1.43
Locus_11702	AT2G37940.1	Arabidopsis Inositol phosphorylceramide synthase 2	1	0.2	1.07	2.29	1.15	2.07	2.23	2.31	2.5
Locus_11703	AT2G29060.1	GRAS family transcription factor	1	-0.46	-0.41	1.81	1.46	1.65	-0.79	-1.4	-0.82
Locus_11708	AT2G36010.1	E2F transcription factor 3	1	-0.48	-0.52	4.41	2.67	1.81	1.27	1.53	-0.54
Locus_1171	AT3G44990.1	xyloglucan endo-transglycosylase-related 8	1	0.32	0.7	1.03	1.37	1.38	1.22	1.31	1.17
Locus_11710	AT4G16120.1	COBRA-like protein-7 precursor	1	0.28	1.27	2.17	3.24	3.08	-1.15	-0.81	0.15
Locus_11711			1	-0.75	-1.79	-4.15	-4.19	-4.22	-4.4	-4.14	-4.4
Locus_11712	AT5G29000.4	Homeodomain-like superfamily protein	1	0.92	1.81	2.44	2.25	2.28	2.1	1.85	1.96
Locus_11713	AT4G38190.1	cellulose synthase like D4	1	-0.9	-0.06	0.17	0.75	-0.56	-1.54	-0.96	-0.22
Locus_11716	AT3G14660.1	cytochrome P450, family 72, subfamily A, polypeptide 13	1	0.02	0.72	0.24	0.34	0.39	1.48	1.45	1.3
Locus_11718	AT2G41370.1	Ankyrin repeat family protein / BTB/POZ domain-containing protein	1	-0.47	-1.83	-1.54	-1.99	-1.9	-1.45	-1.56	-1.24
Locus_11719	AT3G60090.1	VQ motif-containing protein	1	0.44	0.84	0.96	1.32	1.36	3.26	2.86	2.95
Locus_1172	AT4G33380.1	unknown protein; Has 194 Blast hits to 189 proteins in 23 species: Archae - 0; Bacteria - 0; Metazoa - 0; Fungi - 0; Plants - 184; Viruses - 0; Other Eukaryotes - 10 (source: NCBI BLink).	1	0.52	0.95	1.19	1.43	1.27	0.96	0.86	0.93
Locus_11723	AT4G00740.1	S-adenosyl-L-methionine-dependent methyltransferases superfamily protein	1	-2.06	1.99	2.68	2.84	2.61	0.58	0.31	-0.12
Locus_11724	AT5G54390.1	HAL2-like	1	-0.19	-0.55	-0.02	-0.6	-0.77	-0.99	-1.46	-1.61
Locus_11725	AT1G08620.2	Transcription factor jumonji (jmj) family protein / zinc finger (C5HC2 type) family protein	1	-0.36	-0.29	-0.36	-0.58	-0.15	1.06	1.13	1.26
Locus_11726	AT1G26520.1	Cobalamin biosynthesis CobW-like protein	1	0.45	0.42	-2.17	-2.21	-1.24	-0.54	-2.74	-1.19
Locus_11727	AT2G19950.2	golgin candidate 1	1	0.18	0.12	-3.13	-3.52	-3.55	-6.18	-4.92	-4.6
Locus_11728	AT3G12140.3	Emsy N Terminus (ENT)/ plant Tudor-like domains-containing protein	1	0.43	0.57	-0.74	-1.29	-1.38	0.4	-0.38	-0.18
Locus_1173	AT1G47128.1	Granulin repeat cysteine protease family protein	1	0.61	1.27	1.78	1.82	1.86	2.01	1.91	1.87
Locus_11730	AT3G19810.1	Protein of unknown function (DUF177)	1	-1.06	-1.1	2.71	2.61	2.7	-1.12	-0.86	-1.12
Locus_11731	AT1G70550.1	Protein of Unknown Function (DUF239)	1	-0.55	-0.91	0.1	-0.46	-0.61	-0.5	-0.6	-1.2
Locus_11733	AT5G47940.1	unknown protein; Has 1807 Blast hits to 1807 proteins in 277 species: Archae - 0; Bacteria - 0; Metazoa - 736; Fungi - 347; Plants - 385; Viruses - 0; Other Eukaryotes - 339 (source: NCBI BLink).	1	1.04	1.6	0.46	1.16	1.12	1.28	1.76	1.87
Locus_11735	AT5G67190.1	DREB and EAR motif protein 2	1	0.28	0.38	1.57	1.5	1.42	0.32	0.27	0.21
Locus_11736	AT3G23540.1	alpha/beta-Hydrolases superfamily protein	1	1.02	1.52	1.96	2.05	2.19	-0.63	-0.77	-0.48
Locus_11737	AT5G42140.1	Regulator of chromosome condensation (RCC1) family with FYVE zinc finger domain	1	-0.2	0.1	0.38	-0.21	-0.53	0.86	0.84	1.19
Locus_11738			1	0.65	0.54	-0.02	0.25	0.58	1.07	1.16	1.3
Locus_11739			1	1.09	1.29	0.76	1.18	0.73	1.54	1.46	1.4
Locus_1174	AT4G34135.1	UDP-glucosyltransferase 73B2	1	0.53	1.12	0.25	0.57	0.64	1.59	1.89	1.74
Locus_11741	AT1G76050.2	Pseudouridine synthase family protein	1	-0.06	1.4	1.71	1.74	1.32	1.46	1.87	2.34
Locus_11742	AT3G49930.1	C2H2 and C2HC zinc fingers superfamily protein	1	-0.27	-0.71	-2.4	-2.44	-2.32	-1.86	-1.99	-2.2
Locus_11743			1	0.33	0.59	1.12	1.06	0.85	-0.54	-0.68	-0.65
Locus_11747	AT5G20720.3	chaperonin 20	1	0.89	0.89	0.55	1.66	1.22	0.59	1.21	1.51
Locus_11748	AT5G07470.1	peptidemethionine sulfoxide reductase 3	1	-0.6	-1.55	-2.16	-2.73	-2.4	-1.09	-0.95	-0.71
Locus_11749	AT1G20960.2	U5 small nuclear ribonucleoprotein helicase, putative	1	0.9	1.01	0.37	0.41	0.42	0.32	-0.15	0.26
Locus_1175	AT3G60750.1	Transketolase	1	0.48	0.93	1.13	1.11	1.1	0.81	0.64	0.74
Locus_11750	AT5G59000.1	RING/FYVE/PHD zinc finger superfamily protein	1	-0.48	-0.42	-0.87	-1.16	-0.76	0.1	0.32	-0.01
Locus_11751	AT5G09760.1	Plant invertase/pectin methylesterase inhibitor superfamily	1	0.42	1.22	2.18	2.11	2.01	1.69	1.45	1.61
Locus_11752	AT5G50410.1	unknown protein; Has 1807 Blast hits to 1807 proteins in 277 species: Archae - 0; Bacteria - 0; Metazoa - 736; Fungi - 347; Plants - 385; Viruses - 0; Other Eukaryotes - 339 (source: NCBI BLink).	1	0.48	1.97	1.74	1.47	1.65	2.53	2.22	2.12
Locus_11753	AT1G01480.1	1-amino-cyclopropane-1-carboxylate synthase 2	1	0.04	1.02	0.96	1.22	1.31	2.25	2.08	2.47
Locus_11754	AT3G52590.1	ubiquitin extension protein 1	1	-0.58	-1.21	-1	-1.05	-1.14	-1.09	-1.11	-1.24
Locus_11755	AT1G22040.1	Galactose oxidase/kelch repeat superfamily protein	1	-1.9	-0.93	0.79	-0.53	-0.78	-2.54	-2.28	-2.54
Locus_11756			1	-1.34	-1.74	-0.9	-0.93	-1.08	-3.38	-3	-3.38
Locus_11757	AT2G37925.1	copper transporter 4	1	0.63	0.64	1.14	1.36	1.55	-2.24	-2.4	0.15
Locus_11758	AT1G30845.1	unknown protein; Has 120 Blast hits to 120 proteins in 67 species: Archae - 0; Bacteria - 0; Metazoa - 35; Fungi - 37; Plants - 23; Viruses - 0; Other Eukaryotes - 25 (source: NCBI BLink).	1	1.84	1.42	1.44	1.94	0.96	0.58	0.31	-0.8
Locus_11759	AT2G39490.1	F-box family protein	1	-0.46	-1.45	-1.21	-1.45	-1.7	-1.07	-0.96	-1.11
Locus_11760			1	-1.1	-1.82	-2.86	-2.76	-2.16	-6.42	-6.16	-6.42
Locus_11761	AT5G56740.1	histone acetyltransferase of the GNAT family 2	1	-0.38	-0.81	-1.07	-1.08	-0.82	-0.32	-0.34	-0.12
Locus_11763			1	-0.44	0	-0.49	-0.98	-1.48	-0.33	-0.61	-0.87
Locus_11764	AT5G09870.1	cellulose synthase 5	1	-3.62	-3.66	0.04	0.66	0.51	2	1.84	1.48
Locus_11766	AT3G26600.1	armadillo repeat only 4	1	0.27	-0.04	-4.09	-3.89	-3.49	-1.12	-1.51	-1.54
Locus_11767	AT2G40130.2	Double Clp-N motif-containing P-loop nucleoside triphosphate hydrolases superfamily protein	1	-0.04	1.07	0.86	1.54	1.81	1.55	1.23	1.01
Locus_11769	AT4G12560.2	F-box and associated interaction domains-containing protein	1	0.82	0.85	0.56	0.52	0.6	1.45	1.58	1.64
Locus_1177	AT5G20250.4	Raffinose synthase family protein	1	0.32	0.13	0.21	-0.15	0.03	-0.75	-1.38	-1.7
Locus_11771	AT5G05800.2	unknown protein; FUNCTIONS IN: molecular_function unknown; INVOLVED IN: biological_process unknown; LOCATED IN: cellular_component unknown; EXPRESSED IN: 24 plant structures; EXPRESSED DURING: 15 growth stages; BEST Arabidopsis thaliana protein match is: unknown protein (TAIR:AT3G11290.1); Has 881 Blast hits to 512 proteins in 30 species: Archae - 0; Bacteria - 2; Metazoa - 0; Fungi - 38; Plants …	1	-0.07	0.9	3.03	2.4	2.3	1.2	1.6	3.16
Locus_11773	AT5G46290.3	3-ketoacyl-acyl carrier protein synthase I	1	-1.44	-2.76	-2.17	-1.21	-1.5	-1.12	-2	-4
Locus_11774	AT1G32240.1	Homeodomain-like superfamily protein	1	0.77	1.27	0.1	0.19	0.04	1.54	1.53	1.58
Locus_11776	AT4G15545.1	unknown protein; BEST Arabidopsis thaliana protein match is: unknown protein (TAIR:AT1G16520.1); Has 30201 Blast hits to 17322 proteins in 780 species: Archae - 12; Bacteria - 1396; Metazoa - 17338; Fungi - 3422; Plants - 5037; Viruses - 0; Other Eukaryotes - 2996 (source: NCBI BLink).	1	2.5	4.21	-2.57	-0.38	-1.05	-4.4	-4.14	-2.81
Locus_11777			1	-4.06	-3.69	-1.47	-3.92	-3.53	-2.39	-2.86	-1.9
Locus_11778	AT1G07990.1	SIT4 phosphatase-associated family protein	1	0.75	1.02	0.5	0.71	1	1.04	1.17	1.03
Locus_11779	AT3G53540.1	unknown protein; LOCATED IN: plasma membrane; EXPRESSED IN: 24 plant structures; EXPRESSED DURING: 14 growth stages; CONTAINS InterPro DOMAIN/s: Protein of unknown function DUF3741 (InterPro:IPR022212); BEST Arabidopsis thaliana protein match is: Protein of unknown function (DUF3741) (TAIR:AT4G28760.2); Has 1710 Blast hits to 868 proteins in 206 species: Archae - 2; Bacteria - 409; Metazoa - 304;…	1	-0.35	-0.75	-1.88	-1.41	-0.96	-1.26	-1.11	-1.03
Locus_1178	AT4G32700.2	helicases;ATP-dependent helicases;nucleic acid binding;ATP binding;DNA-directed DNA polymerases;DNA binding	1	-1.86	-3.17	-2.14	-2.05	-2.23	-2.82	-2.84	-2.91
Locus_11782	AT5G20850.1	RAS associated with diabetes protein 51	1	-0.55	-1.16	-1.39	-1.22	-2.18	-2.91	-2.46	-3.31
Locus_11783	AT1G54290.1	Translation initiation factor SUI1 family protein	1	-0.32	-1.91	0.49	-0.28	-0.15	-1.43	-2.22	-1.09
Locus_11786	AT1G56050.1	GTP-binding protein-related	1	0.49	0.95	1.22	0.64	0.55	0.49	0.63	0.85
Locus_11787	AT1G05200.2	glutamate receptor 3.4	1	0.89	1.06	1.3	1.73	1.25	1.1	1.37	1.38
Locus_1179	AT1G68730.1	Zim17-type zinc finger protein	1	-0.12	-0.67	-0.13	-0.84	-0.84	-1.04	-0.92	-1.14
Locus_11790	AT2G43060.1	ILI1 binding bHLH 1	1	0.29	1.45	2.01	1.75	1.63	1	0.65	0.87
Locus_11793	AT1G61670.1	Lung seven transmembrane receptor family protein	1	-0.07	1.22	3.68	2.73	3.54	0.88	-0.28	-1.12
Locus_11794	AT3G48425.1	DNAse I-like superfamily protein	1	-0.32	0.34	0.12	1.04	1	1.69	2.05	2.05
Locus_11795	AT3G07790.1	DGCR14-related	1	-0.56	-1.34	-0.44	-0.75	-0.63	-1.81	-1.87	-1.88
Locus_11796	AT5G03860.2	malate synthase	1	2.49	2.76	3.31	4.39	4.11	3.55	4.03	4.04
Locus_11797			1	-2.54	-3.37	-4.39	-5.08	-4.6	-3.29	-4.83	-3.63
Locus_11798	AT2G46690.1	SAUR-like auxin-responsive protein family	1	-0.34	-0.76	-0.31	-1.11	-0.49	-0.89	-0.6	-1.28
Locus_11799	AT5G01220.1	sulfoquinovosyldiacylglycerol 2	1	0.64	1.48	0.58	1	0.87	0.51	0.19	-0.02
Locus_118	AT1G08465.1	Plant-specific transcription factor YABBY family protein	1	0.84	1.2	0.76	1.21	1.11	1.17	0.91	1.05
Locus_1180	AT1G18370.1	ATP binding microtubule motor family protein	1	0.85	0.72	1.31	1.29	1.16	0.54	0.23	0.41
Locus_11801	AT4G24170.1	ATP binding microtubule motor family protein	1	-0.48	0.7	-0.88	-0.92	-0.95	3.52	4.2	5.17
Locus_11802	AT3G23800.1	selenium-binding protein 3	1	1.11	1.46	0.17	0.93	1.21	2.97	3.27	3.08
Locus_11803	AT2G40530.1	unknown protein; FUNCTIONS IN: molecular_function unknown; INVOLVED IN: biological_process unknown; LOCATED IN: endomembrane system; EXPRESSED IN: leaf apex, inflorescence meristem, petal, flower; EXPRESSED DURING: 4 anthesis, petal differentiation and expansion stage; Has 5 Blast hits to 5 proteins in 2 species: Archae - 0; Bacteria - 0; Metazoa - 0; Fungi - 0; Plants - 5; Viruses - 0; Other Euk…	1	0.27	-0.76	-1.88	-2.45	-1.48	-0.65	-0.73	-1.47
Locus_11805	AT3G27560.1	Protein kinase superfamily protein	1	-1.65	-0.1	1.96	1.82	2.6	1.2	1.14	2.02
Locus_11806	AT5G16820.2	heat shock factor 3	1	0.66	0.44	-1.33	-1.02	-0.75	1.9	2.45	2.86
Locus_11807			1	0.5	0.95	0.57	1.66	1.6	1.88	1.95	1.94
Locus_11809	AT5G15230.1	GAST1 protein homolog 4	1	-0.48	-0.52	3.41	3.57	3.64	-0.54	-0.28	-0.54
Locus_11810	AT3G10550.1	Myotubularin-like phosphatases II superfamily	1	-0.48	-0.52	3.79	3.06	3.22	-0.54	-0.28	-0.54
Locus_11811			1	-1.35	-1.98	0.06	0.12	0.7	-0.09	0.96	1.78
Locus_11812	AT1G16750.1	Protein of unknown function, DUF547	1	-0.79	-1.19	-1.02	-1.14	-0.95	-1.27	-0.85	-1.12
Locus_11814	AT1G54115.1	cation calcium exchanger 4	1	0.14	0.9	0.61	1.02	0.91	0.86	0.96	0.8
Locus_11815			1	1.08	1.22	0.99	0.84	1.12	1.95	2.31	2.48
Locus_11816	AT4G26410.1	Uncharacterised conserved protein UCP022280	1	-2.65	-2.69	2.62	1.58	2.51	-1.71	-1.87	-2.71
Locus_11818			1	0.21	0.81	1.23	1.31	1.3	1.26	0.86	0.93
Locus_11819	AT1G03380.1	homolog of yeast autophagy 18 (ATG18) G	1	0.49	0.15	1	0.91	0.67	-4.12	-3.86	-4.12
Locus_1182	AT4G08395.1	unknown protein; Has 30201 Blast hits to 17322 proteins in 780 species: Archae - 12; Bacteria - 1396; Metazoa - 17338; Fungi - 3422; Plants - 5037; Viruses - 0; Other Eukaryotes - 2996 (source: NCBI BLink).	1	0.25	1.11	1.08	1.68	1.69	0.73	0.77	0.75
Locus_11820	AT1G75080.2	Brassinosteroid signalling positive regulator (BZR1) family protein	1	0.61	1.49	-1.29	-0.75	-0.62	1.42	1.83	2.17
Locus_11821	AT5G09330.4	NAC domain containing protein 82	1	-0.41	-0.72	-1.56	-1.65	-1.48	-0.28	-0.26	-0.68
Locus_11822	AT5G59670.1	Leucine-rich repeat protein kinase family protein	1	-0.31	-0.42	-0.24	-0.17	-0.36	-0.87	-0.77	-1.14
Locus_11823	AT1G06230.3	global transcription factor group E4	1	-1.08	-1.46	-1.6	-2	-1.64	-1.27	-1.04	-1.13
Locus_11824	AT3G21290.1	dentin sialophosphoprotein-related	1	0.8	1.76	2.06	2.38	2.63	2.36	2.87	2.78
Locus_11825	AT5G52780.1	Protein of unknown function (DUF3464)	1	-1.51	-3.03	-1.97	-3.05	-2.86	-2.29	-2.52	-2.34
Locus_11826	AT4G36150.1	Disease resistance protein (TIR-NBS-LRR class) family	1	1.58	2.11	1.12	1.92	1.73	2.65	2.28	2.68
Locus_11827	AT1G56450.1	20S proteasome beta subunit G1	1	-2.37	-4.19	-4.38	-4.63	-4.33	-8.79	-8.53	-8.79
Locus_11828	AT3G15534.1	unknown protein; FUNCTIONS IN: molecular_function unknown; INVOLVED IN: biological_process unknown; LOCATED IN: cellular_component unknown; BEST Arabidopsis thaliana protein match is: unknown protein (TAIR:AT1G52855.1); Has 30201 Blast hits to 17322 proteins in 780 species: Archae - 12; Bacteria - 1396; Metazoa - 17338; Fungi - 3422; Plants - 5037; Viruses - 0; Other Eukaryotes - 2996 (source: NC…	1	-0.48	2.73	1.29	1.47	2.96	1.46	2.04	1.05
Locus_11829			1	-0.99	-1.28	-0.75	-1.09	-1.26	-1.43	-1.85	-1.69
Locus_1183	AT5G45390.1	CLP protease P4	1	0.49	1.8	2.62	3.25	3.28	1.76	2.04	2.1
Locus_11830	AT1G34570.1	Essential protein Yae1, N-terminal	1	1.19	1.2	0.48	0.66	0.71	1.75	1.63	1.47
Locus_11831	AT3G14170.1	Plant protein of unknown function (DUF936)	1	-0.28	-1.43	-0.88	-2.22	-2.09	-4.15	-3.51	-2.34
Locus_11832			1	0.6	0.38	-0.51	-0.28	-0.31	2.94	3.54	3.9
Locus_11833	AT5G52110.2	Protein of unknown function (DUF2930)	1	-1.09	-1.63	1.99	0.9	1.02	-0.72	-1.07	-0.92
Locus_11836	AT2G17440.1	plant intracellular ras group-related LRR 5	1	0.52	2.86	1.08	1.47	1.81	0.78	1.72	1.72
Locus_11838	AT3G58660.1	Ribosomal protein L1p/L10e family	1	1.29	1.68	1.44	1.58	1.33	1.76	1.56	1.5
Locus_11839	AT3G17820.1	glutamine synthetase 1.3	1	-0.92	-1.61	-0.95	-1.05	-0.7	-0.95	-0.82	-0.92
Locus_1184	AT3G07510.2	unknown protein; FUNCTIONS IN: molecular_function unknown; INVOLVED IN: biological_process unknown; LOCATED IN: cellular_component unknown; EXPRESSED IN: 22 plant structures; EXPRESSED DURING: 13 growth stages; BEST Arabidopsis thaliana protein match is: unknown protein (TAIR:AT2G01580.1); Has 133 Blast hits to 133 proteins in 14 species: Archae - 0; Bacteria - 4; Metazoa - 0; Fungi - 0; Plants -…	1	1.28	1.53	0.95	1.69	1.31	2.44	2.31	2.76
Locus_11840	AT1G60160.1	Potassium transporter family protein	1	-0.39	-1.34	-1.29	-1.65	-1.69	-0.16	-0.19	-0.28
Locus_11841	AT1G26960.1	homeobox protein 23	1	1.03	1.74	2.6	2.78	2.4	2.5	2.16	2.4
Locus_11842	AT4G32570.1	TIFY domain protein 8	1	1.43	1.7	-0.41	-0.4	0.02	1.3	1.4	1.21
Locus_11844	AT3G22520.1	unknown protein; INVOLVED IN: biological_process unknown; LOCATED IN: chloroplast stroma, chloroplast, chloroplast envelope; EXPRESSED IN: 24 plant structures; EXPRESSED DURING: 13 growth stages; BEST Arabidopsis thaliana protein match is: unknown protein (TAIR:AT4G14840.1); Has 717 Blast hits to 703 proteins in 179 species: Archae - 14; Bacteria - 134; Metazoa - 141; Fungi - 74; Plants - 209; Vi…	1	0.86	1.62	2.53	2.52	2.47	2.22	1.78	1.72
Locus_11845	AT2G42570.1	TRICHOME BIREFRINGENCE-LIKE 39	1	-0.84	-1.14	-1.08	-2.08	-1.89	-1.68	-1.64	-1.66
Locus_11846	AT5G07660.1	structural maintenance of chromosomes 6A	1	0.36	-0.2	1.19	0.96	0.89	-0.47	-0.44	-0.36
Locus_11847	AT4G04210.1	plant UBX domain containing protein 4	1	1.07	0.16	-3.2	-1.92	-2.69	1.44	1.6	1.17
Locus_11848	AT1G55300.2	TBP-associated factor 7	1	-1.2	-2.43	-2.39	-2.04	-2.2	-1.98	-1.48	-2.18
Locus_11849	AT1G24160.2	unknown protein; FUNCTIONS IN: molecular_function unknown; INVOLVED IN: biological_process unknown; LOCATED IN: cellular_component unknown; EXPRESSED IN: guard cell; BEST Arabidopsis thaliana protein match is: unknown protein (TAIR:AT1G70100.3).	1	-0.85	-0.99	-0.21	-0.62	-0.66	-1.04	-0.84	-1.18
Locus_1185	AT3G22440.1	FRIGIDA-like protein	1	0.5	0.05	1.18	1.3	1.34	0.6	0.27	-0.16
Locus_11850	AT1G77240.1	AMP-dependent synthetase and ligase family protein	1	-1.62	-1.98	0.15	-0.21	-0.36	-1.68	-1.74	-1.68
Locus_11851	AT4G14000.1	Putative methyltransferase family protein	1	-0.2	-0.39	-1.44	-1.73	-1.36	-0.85	-0.47	-0.61
Locus_11853	AT4G36150.1	Disease resistance protein (TIR-NBS-LRR class) family	1	1.11	0.48	1.12	0.66	0.37	2.4	3.09	2.4
Locus_11854			1	-1.31	-2.22	-1.82	-2.09	-2.2	-2.39	-2.9	-2.76
Locus_11855	AT1G20030.1	Pathogenesis-related thaumatin superfamily protein	1	0.79	1.6	-0.48	0.04	0.12	1.76	2	2.02
Locus_11856	AT2G17840.1	Senescence/dehydration-associated protein-related	1	-1.52	-2.55	-2.42	-3.11	-2.64	-1.45	-1.56	-1.63
Locus_11859	AT1G79600.1	Protein kinase superfamily protein	1	-2.48	-1.52	2.16	0.83	0.96	0.55	-0.47	-0.96
Locus_1186	AT5G45130.1	RAB homolog 1	1	-1.26	-2.72	3.16	2.19	2.35	3.04	2.69	2.57
Locus_11860	AT5G24470.1	pseudo-response regulator 5	1	0.7	1.47	1.53	1.73	1.95	2.47	2.26	2.6
Locus_11862	AT4G01110.1	unknown protein; BEST Arabidopsis thaliana protein match is: unknown protein (TAIR:AT1G01453.1); Has 273 Blast hits to 272 proteins in 18 species: Archae - 0; Bacteria - 0; Metazoa - 0; Fungi - 0; Plants - 273; Viruses - 0; Other Eukaryotes - 0 (source: NCBI BLink).	1	-0.33	0.48	0.44	0.67	0.47	1.6	1.36	1.52
Locus_11864			1	0.92	1.39	1.66	1.57	1.54	1.74	1.66	1.71
Locus_11865	AT3G04780.1	Protein of unknown function (DUF1000)	1	-1.55	-2.26	-1.52	-1.79	-2.09	-2.21	-2.42	-2.07
Locus_11867	AT1G52630.2	O-fucosyltransferase family protein	1	-0.22	0.87	-0.16	-0.12	-0.86	2.35	1.9	1.77
Locus_11868	AT5G22140.1	FAD/NAD(P)-binding oxidoreductase family protein	1	-1.8	-4.58	-2.62	-4.98	-5.01	-0.12	-0.67	-0.9
Locus_11869			1	-0.36	-0.34	-0.88	-0.52	-0.82	-4.01	-4.75	-4.42
Locus_11870	AT5G54250.3	cyclic nucleotide-gated cation channel 4	1	-0.68	-1.67	-0.21	-0.97	-0.23	-0.41	-0.53	-1.1
Locus_11873	AT1G11660.1	heat shock protein 70 (Hsp 70) family protein	1	0.54	1.12	0.81	1.15	1.44	1.25	1.29	1.16
Locus_11875			1	0.43	0.23	-0.2	0.01	0.04	-2.13	-1.83	-1.97
Locus_11876	AT1G69800.2	Cystathionine beta-synthase (CBS) protein	1	0.94	1.29	1.12	1.21	1.26	-3.12	-2.86	-3.12
Locus_11877	AT4G11890.3	Protein kinase superfamily protein	1	0.32	0.38	0.74	1.05	1.12	0.54	-0.03	0.42
Locus_11878	AT1G29630.3	5'-3' exonuclease family protein	1	0.68	1.04	1.16	0.81	0.68	0.65	0.75	1.21
Locus_11879	AT1G22950.1	2-oxoglutarate (2OG) and Fe(II)-dependent oxygenase superfamily protein	1	0.7	0.93	0.51	0.88	0.61	1.33	1.25	1.37
Locus_1188	AT3G23430.1	phosphate 1	1	0.85	1.45	1.53	1.9	1.69	1.66	1.65	1.67
Locus_11881	AT4G33270.1	Transducin family protein / WD-40 repeat family protein	1	-0.48	-0.52	-0.29	1.47	2.54	0.05	1.72	2.63
Locus_11885	AT5G03480.1	RNA-binding (RRM/RBD/RNP motifs) family protein	1	1.43	1.95	1.56	1.51	1.34	2.48	2.55	2.56
Locus_11886	AT5G44630.1	Terpenoid cyclases/Protein prenyltransferases superfamily protein	1	1.11	0.91	1.02	1.31	0.99	0.95	0.92	1.08
Locus_11887	AT3G13280.1	Putative endonuclease or glycosyl hydrolase	1	0.41	0.69	2.53	2.79	2.64	2	2.39	2.47
Locus_11888			1	-0.67	1.01	0.71	1.57	1.28	-0.95	-0.11	0.16
Locus_11889	AT2G44040.1	Dihydrodipicolinate reductase, bacterial/plant	1	-0.58	-0.87	2.61	2.13	1.78	-2.05	-1.9	-2.02
Locus_1189	AT2G42690.1	alpha/beta-Hydrolases superfamily protein	1	0.88	1.28	1.5	1.96	1.88	1.39	1.2	1.22
Locus_11890	AT1G14800.1	Nucleic acid-binding, OB-fold-like protein	1	-1.06	-1.76	-2.16	-2.2	-1.52	-2.14	-2.96	-3.06
Locus_11892	AT4G12570.1	ubiquitin protein ligase 5	1	1.09	1.89	1.64	2.22	2.4	2.45	2.92	2.7
Locus_11893	AT1G26610.1	C2H2-like zinc finger protein	1	0.52	1.09	-0.08	0.58	0.16	0.65	0.75	0.77
Locus_11894	AT1G76510.2	ARID/BRIGHT DNA-binding domain-containing protein	1	-0.88	-0.94	-0.46	-0.39	-0.07	-2.22	-1.73	-1.89
Locus_11895	AT3G29670.1	HXXXD-type acyl-transferase family protein	1	0.05	-0.28	-0.53	-0.42	-0.29	-0.73	-0.88	-1.03
Locus_11896	AT1G22220.1	F-box family protein	1	0.63	1.29	2.06	1.88	1.98	1.59	1.03	1.3
Locus_11897	AT5G59310.1	lipid transfer protein 4	1	1.04	0.29	0.95	2.02	2.03	1.98	2.91	3.23
Locus_11898	AT5G67200.1	Leucine-rich repeat protein kinase family protein	1	0.83	0.87	0.45	0.33	0.61	1.03	0.67	0.7
Locus_1190	AT3G52100.1	RING/FYVE/PHD-type zinc finger family protein	1	0.3	0.03	1.88	1.69	1.76	-5.96	-5.7	-5.38
Locus_11900	AT2G32295.1	EXS (ERD1/XPR1/SYG1) family protein	1	1.58	2.15	0.12	0.08	0.17	-3.71	-3.45	-3.71
Locus_11902	AT1G80480.1	plastid transcriptionally active 17	1	-0.63	-1.55	-0.62	-1.08	-0.91	-2.83	-2.62	-3.17
Locus_11905	AT1G03740.1	Protein kinase superfamily protein	1	-2.23	-2.27	-3.05	-2.09	-3.12	-4.29	-4.03	-4.29
Locus_11906	AT2G34357.1	ARM repeat superfamily protein	1	-0.57	-1.02	-0.51	-0.61	-0.5	-1.45	-1.52	-1.3
Locus_11908	AT4G29090.1	Ribonuclease H-like superfamily protein	1	-0.48	0.48	3.61	4.06	2.96	1.05	0.72	-0.54
Locus_11909	AT5G64630.2	Transducin/WD40 repeat-like superfamily protein	1	-0.21	-0.75	-0.88	-1.22	-1.49	-0.69	-0.92	-0.99
Locus_1191	AT2G13680.1	callose synthase 5	1	0.65	1.09	1.19	1.52	1.57	-0.36	-0.3	-0.51
Locus_11910			1	0.26	1.33	1.73	1.46	2.07	1.05	1.51	1.05
Locus_11911	AT1G72870.1	Disease resistance protein (TIR-NBS class)	1	-2.32	-3.64	-4.5	-4.62	-5.15	-3.33	-2.72	-3.3
Locus_11913	AT1G35580.2	cytosolic invertase 1	1	0.11	1.94	1.29	1.25	1.81	2.71	2.81	3.42
Locus_11914	AT4G14660.1	RNA polymerase Rpb7-like, N-terminal domain	1	-0.02	-1.88	-3.79	-3.4	-2.99	-0.3	-0.17	-0.11
Locus_11915	AT2G01690.1	ARM repeat superfamily protein	1	-1.65	-1.36	0.93	0.58	-1.21	0.99	-0.28	0.75
Locus_11918	AT5G62770.1	Protein of unknown function (DUF1645)	1	0.31	0.52	1.03	1.15	1.37	0.48	0.79	0.95
Locus_11919	AT1G66890.1	FUNCTIONS IN: molecular_function unknown; INVOLVED IN: biological_process unknown; LOCATED IN: chloroplast; EXPRESSED IN: 22 plant structures; EXPRESSED DURING: 13 growth stages; BEST Arabidopsis thaliana protein match is: 50S ribosomal protein-related (TAIR:AT5G16200.1); Has 36 Blast hits to 36 proteins in 7 species: Archae - 0; Bacteria - 0; Metazoa - 0; Fungi - 0; Plants - 36; Viruses - 0; Oth…	1	0.74	0.51	1.01	0.57	0.77	0.74	0.34	-0.28
Locus_11920			1	-0.16	-1.1	2	1.47	1.48	2.38	2.48	2.37
Locus_11922	AT3G25790.1	myb-like transcription factor family protein	1	0.92	1.19	1.28	1.48	1.28	1.38	1.73	1.08
Locus_11923	AT5G08560.2	transducin family protein / WD-40 repeat family protein	1	-0.48	0.8	1.03	1.17	1.05	-3.12	-1.06	-1.31
Locus_11926	AT5G42470.1	CONTAINS InterPro DOMAIN/s: Brain/reproductive organ-expressed protein (InterPro:IPR010358); Has 35333 Blast hits to 34131 proteins in 2444 species: Archae - 798; Bacteria - 22429; Metazoa - 974; Fungi - 991; Plants - 531; Viruses - 0; Other Eukaryotes - 9610 (source: NCBI BLink).	1	0.52	-0.93	1.16	1.36	0.8	-1.54	-0.28	-1.54
Locus_11927	AT3G26510.4	Octicosapeptide/Phox/Bem1p family protein	1	-0.77	-2.39	-2.75	-2.79	-2.82	2.38	2.98	2.52
Locus_11929	AT2G45500.1	AAA-type ATPase family protein	1	-1.52	-1.28	-1.77	-2.81	-2.65	-1.07	-1.48	-1.66
Locus_1193	AT1G61690.1	phosphoinositide binding	1	0.41	0.82	1.91	1.85	1.89	-0.92	-1.01	-1.06
Locus_11930	AT5G65687.1	Major facilitator superfamily protein	1	0.13	-1.23	0.09	-0.77	-0.89	-2.48	-1.99	-4.06
Locus_11932	AT1G32520.1	unknown protein; FUNCTIONS IN: molecular_function unknown; INVOLVED IN: biological_process unknown; LOCATED IN: chloroplast; EXPRESSED IN: 24 plant structures; EXPRESSED DURING: 15 growth stages; Has 143 Blast hits to 142 proteins in 34 species: Archae - 0; Bacteria - 0; Metazoa - 39; Fungi - 0; Plants - 56; Viruses - 0; Other Eukaryotes - 48 (source: NCBI BLink).	1	-1.32	-2.32	-1.68	-2.34	-2.26	-1.66	-1.36	-2.06
Locus_11933	AT1G18670.1	Protein kinase superfamily protein	1	-0.05	0.13	1.47	1.71	1.43	-0.72	-1.02	-0.79
Locus_11934	AT2G35770.1	serine carboxypeptidase-like 28	1	1.11	1.07	1.06	1.37	1.25	2	0.97	1.71
Locus_11935	AT1G62990.1	KNOTTED-like homeobox of Arabidopsis thaliana 7	1	-0.11	0.7	1.32	1.15	1.02	1.21	1.26	1.73
Locus_11937	AT4G21300.1	Tetratricopeptide repeat (TPR)-like superfamily protein	1	0.39	1.14	-0.81	-0.29	-0.43	1.32	1.54	1.22
Locus_11938	AT2G02170.2	Remorin family protein	1	0.55	1.39	1.43	2.07	2.01	0.08	-0.7	-0.21
Locus_11939	AT1G18610.1	Galactose oxidase/kelch repeat superfamily protein	1	0.3	0.2	-3.1	-1.14	-2.59	-3.35	-3.09	-3.35
Locus_1194	AT2G39470.1	PsbP-like protein 2	1	0.49	1.78	2.11	2.05	2.16	0.54	0.61	0.81
Locus_11941	AT1G04950.3	TATA BOX ASSOCIATED FACTOR II 59	1	-0.24	-0.41	-0.19	-1.17	-1.03	-0.69	-0.94	-0.6
Locus_11942	AT1G60770.1	Tetratricopeptide repeat (TPR)-like superfamily protein	1	0.11	0.65	1.41	2.47	2.16	2.37	1.81	1.78
Locus_11943	AT4G01880.1	methyltransferases	1	-0.77	-1.26	-3.14	-3.87	-3.53	0.71	1.06	1.69
Locus_11944	AT1G73830.2	BR enhanced expression 3	1	0.85	1.51	2.03	2.04	2.05	1.31	1.46	1.34
Locus_11945	AT4G03100.1	Rho GTPase activating protein with PAK-box/P21-Rho-binding domain	1	0.19	0.33	0.72	0.81	0.85	-1.53	-1.99	-2.09
Locus_11946	AT2G36480.3	ENTH/VHS family protein	1	-0.62	-0.73	-0.03	-0.43	-0.59	-1.72	-2.17	-1.95
Locus_11947	AT1G47890.1	receptor like protein 7	1	-1.36	-1.32	-0.72	-1.19	-1.47	-6.65	-6.39	-6.65
Locus_11948	AT2G07050.1	cycloartenol synthase 1	1	0.77	1.01	0.11	0.52	0.7	1.34	1.09	1.18
Locus_11949	AT5G42070.1	unknown protein; FUNCTIONS IN: molecular_function unknown; INVOLVED IN: biological_process unknown; LOCATED IN: chloroplast thylakoid membrane, chloroplast; EXPRESSED IN: 21 plant structures; EXPRESSED DURING: 13 growth stages; Has 30201 Blast hits to 17322 proteins in 780 species: Archae - 12; Bacteria - 1396; Metazoa - 17338; Fungi - 3422; Plants - 5037; Viruses - 0; Other Eukaryotes - 2996 (so…	1	0.94	1.29	1.26	1.55	1.53	1.89	1.82	1.85
Locus_1195	AT2G05990.2	NAD(P)-binding Rossmann-fold superfamily protein	1	0.9	1.19	2.79	2.97	2.93	-2.43	-2.48	-2.03
Locus_11951	AT5G14950.1	golgi alpha-mannosidase II	1	-0.56	-1.07	1.1	0.37	0.56	0.86	0.76	0.38
Locus_11953	AT4G20320.2	CTP synthase family protein	1	0.91	1.08	0.65	0.67	0.78	1.63	1.74	1.85
Locus_11954	AT1G02730.1	cellulose synthase-like D5	1	-0.33	-1.1	0.12	0.3	-0.53	-1.39	-1.13	-2.71
Locus_11955	AT2G41835.1	zinc finger (C2H2 type, AN1-like) family protein	1	-0.34	-1.04	-2.46	-2.09	-1.87	-1.41	-1.2	-1.08
Locus_11956	AT3G62550.1	Adenine nucleotide alpha hydrolases-like superfamily protein	1	0.77	1.05	0.8	1.15	0.91	0.86	0.85	1.06
Locus_11957	AT1G77660.1	Histone H3 K4-specific methyltransferase SET7/9 family protein	1	0.52	-0.38	-2.62	-2.66	-2.69	0.31	-0.43	-1.28
Locus_11958	AT1G74270.1	Ribosomal protein L35Ae family protein	1	-1.8	-2.84	1.74	0.51	-0.69	-0.54	0.49	0.66
Locus_11959	AT5G51510.1	unknown protein; CONTAINS InterPro DOMAIN/s: Protein of unknown function DUF1352 (InterPro:IPR009787); Has 30201 Blast hits to 17322 proteins in 780 species: Archae - 12; Bacteria - 1396; Metazoa - 17338; Fungi - 3422; Plants - 5037; Viruses - 0; Other Eukaryotes - 2996 (source: NCBI BLink).	1	-1.06	-1.71	-4.88	-2.22	-2.95	-3.8	-1.96	-2.42
Locus_1196	AT1G18270.3	ketose-bisphosphate aldolase class-II family protein	1	0.86	1.49	1.86	2.27	2.48	1.56	1.75	2.19
Locus_11960	AT3G19950.1	RING/U-box superfamily protein	1	0	0.35	0.01	-0.22	-0.16	1.14	1.85	1.8
Locus_11963	AT3G59670.1	unknown protein; BEST Arabidopsis thaliana protein match is: unknown protein (TAIR:AT4G37440.2); Has 77 Blast hits to 77 proteins in 14 species: Archae - 0; Bacteria - 0; Metazoa - 0; Fungi - 0; Plants - 73; Viruses - 0; Other Eukaryotes - 4 (source: NCBI BLink).	1	0.23	0.5	1.1	0.7	0.86	-0.62	-1.09	-0.86
Locus_11964	AT5G59260.1	Concanavalin A-like lectin protein kinase family protein	1	1.19	1.67	1.55	1.81	1.97	1.13	1.44	1.42
Locus_11965	AT5G47520.1	RAB GTPase homolog A5A	1	-0.48	-0.52	4.64	4.82	4.31	-0.54	-0.28	-0.54
Locus_11966	AT5G44050.1	MATE efflux family protein	1	0.94	1.41	0.13	0.47	0.49	0.88	1.01	0.87
Locus_1197	AT4G18205.1	Nucleotide-sugar transporter family protein	1	0.65	1.26	1.43	1.93	1.64	1.61	1.84	1.6
Locus_11970	AT2G22240.2	myo-inositol-1-phosphate synthase 2	1	1.03	2.31	2.49	2.92	2.76	2.03	2.05	2.11
Locus_11972	AT2G28380.1	dsRNA-binding protein 2	1	-2.87	-4.69	-3.17	-2.28	-3.49	-2.8	-3.35	-2.92
Locus_11974	AT2G01660.1	plasmodesmata-located protein 6	1	-2.48	-1.52	0.51	-0.16	1.1	-0.95	-2.28	-1.54
Locus_11975			1	-0.41	-0.7	0.47	0.47	0.55	-1.31	-0.84	-0.94
Locus_11976	AT5G51430.1	conserved oligomeric Golgi complex component-related / COG complex component-related	1	0.37	0.31	-0.01	-0.24	0.1	2.34	2.37	2.55
Locus_11977	AT1G22410.1	Class-II DAHP synthetase family protein	1	-0.34	-0.81	-0.58	-0.83	-0.93	-2.29	-2.13	-2.43
Locus_11978	AT5G48830.1	unknown protein; FUNCTIONS IN: molecular_function unknown; INVOLVED IN: biological_process unknown; LOCATED IN: chloroplast; EXPRESSED IN: 22 plant structures; EXPRESSED DURING: 13 growth stages; Has 30201 Blast hits to 17322 proteins in 780 species: Archae - 12; Bacteria - 1396; Metazoa - 17338; Fungi - 3422; Plants - 5037; Viruses - 0; Other Eukaryotes - 2996 (source: NCBI BLink).	1	-0.04	-0.57	-0.35	-0.23	-0.65	1.28	1.5	1.44
Locus_1198	AT1G78380.1	glutathione S-transferase TAU 19	1	0.85	1.42	0.9	0.91	1.11	1.4	0.94	1.04
Locus_11980	AT4G25700.1	beta-hydroxylase 1	1	1.04	1.89	2.02	2.36	2.4	2.57	2.51	2.59
Locus_11981	AT1G55310.1	SC35-like splicing factor 33	1	0.68	0.71	1.05	1.18	1.11	-0.46	-0.54	-0.61
Locus_11982	AT5G23190.1	cytochrome P450, family 86, subfamily B, polypeptide 1	1	-0.48	1.65	2.17	1.25	1.44	2.55	1.53	2.16
Locus_11983			1	-0.43	-1.09	-0.15	-0.52	-0.36	-0.25	-0.52	-0.51
Locus_11986	AT4G00520.2	Acyl-CoA thioesterase family protein	1	0.01	0.77	1.8	1.7	1.88	1.93	2.01	1.9
Locus_11987	AT1G16710.2	histone acetyltransferase of the CBP family 12	1	0.52	0.16	5.71	5.13	5.07	1.04	0.57	0.13
Locus_11988	AT1G60000.1	RNA-binding (RRM/RBD/RNP motifs) family protein	1	0.43	0.31	0.79	1.25	1.37	-0.68	-0.93	-0.74
Locus_11989	AT1G79190.1	ARM repeat superfamily protein	1	-1.01	-2.03	-2.22	-2.74	-1.83	-1.34	-1.32	-1.61
Locus_1199	AT1G06900.1	Insulinase (Peptidase family M16) family protein	1	0.66	0.96	2.29	2.56	2.5	1.41	1.05	1.08
Locus_11990	AT5G46630.2	Clathrin adaptor complexes medium subunit family protein	1	-0.18	0.35	-1.09	-1.3	-0.96	-1.09	-0.62	-1.23
Locus_11991	AT1G08050.1	Zinc finger (C3HC4-type RING finger) family protein	1	0.93	1.42	0.03	0.5	0.54	1.5	1.2	1.26
Locus_11993	AT4G25800.2	Calmodulin-binding protein	1	0.71	0.93	1.51	1.61	1.56	1.44	1.6	1.66
Locus_11994	AT5G66390.1	Peroxidase superfamily protein	1	0.54	1.83	1.33	1.64	1.41	1.42	1.19	1.04
Locus_11995	AT3G58510.3	DEA(D/H)-box RNA helicase family protein	1	0.24	-0.54	0.55	0.48	0.74	1.31	1.17	1.32
Locus_11996	AT5G15550.1	Transducin/WD40 repeat-like superfamily protein	1	-0.75	-1.18	-1.07	-0.97	-0.96	-1.44	-1.49	-1.69
Locus_11997	AT4G00590.1	N-terminal nucleophile aminohydrolases (Ntn hydrolases) superfamily protein	1	2.22	3.18	2.51	1.67	1.64	4.48	4.37	2.99
Locus_11998	AT5G18430.1	GDSL-like Lipase/Acylhydrolase superfamily protein	1	-0.93	-2.27	-0.42	-0.07	-0.16	-0.13	-0.05	-0.17
Locus_11999	AT4G11240.1	Calcineurin-like metallo-phosphoesterase superfamily protein	1	-0.48	-0.52	6.18	6.32	6.45	-0.54	-0.28	-0.54
Locus_1200	AT1G14170.3	RNA-binding KH domain-containing protein	1	0.89	0.13	-0.94	-1.02	-0.74	-0.31	-0.7	-0.45
Locus_12001	AT1G12410.1	CLP protease proteolytic subunit 2	1	-0.62	-0.19	1.17	0.83	1	0.04	0.9	0.91
Locus_12003			1	0.89	1.7	1.97	2.42	2.94	1.27	1.85	1.57
Locus_12004	AT3G12550.2	XH/XS domain-containing protein	1	0.35	1.12	0.91	0.82	0.74	1.42	0.96	0.57
Locus_12006	AT1G14040.1	EXS (ERD1/XPR1/SYG1) family protein	1	2.18	3.61	3.42	4.2	3.88	2.46	2.92	2.43
Locus_12008	AT2G39220.1	PATATIN-like protein 6	1	0.98	0.99	1.19	1.19	0.3	2.1	2.56	3.16
Locus_12009	AT5G11530.1	embryonic flower 1 (EMF1)	1	-1.29	-1.74	0.36	0.95	0.41	-2.35	-2.09	-2.35
Locus_12010	AT5G16560.1	Homeodomain-like superfamily protein	1	0.46	1.73	-0.56	0.25	-0.36	-3.12	-2.86	-3.12
Locus_12011	AT3G15380.1	Plasma-membrane choline transporter family protein	1	0.02	-0.14	-1.59	-1.99	-1.71	-1.48	-1.67	-1.72
Locus_12012	AT5G47730.1	Sec14p-like phosphatidylinositol transfer family protein	1	-1.53	-2.38	-1.97	-2.27	-2.38	-2.32	-2.53	-2.26
Locus_12013	AT5G10070.2	RNase L inhibitor protein-related	1	1	0.92	0.37	0.47	1.09	2.22	1.91	1.98
Locus_12017	AT4G16141.1	GATA type zinc finger transcription factor family protein	1	-1.73	-1.65	1.2	1.31	1.37	0.34	0.56	0.57
Locus_12018	AT1G19220.1	auxin response factor 19	1	-0.48	-0.52	4.86	3.88	4.16	-0.54	-0.28	-0.54
Locus_12019	AT5G07130.1	laccase 13	1	0.01	0.41	1.15	0.79	0.82	0.52	0.07	0.06
Locus_1202	AT4G08395.1	unknown protein; Has 30201 Blast hits to 17322 proteins in 780 species: Archae - 12; Bacteria - 1396; Metazoa - 17338; Fungi - 3422; Plants - 5037; Viruses - 0; Other Eukaryotes - 2996 (source: NCBI BLink).	1	-2.2	-4.14	-3.44	-4.27	-4.23	-10.81	-10.55	-10.81
Locus_12020	AT5G54390.1	HAL2-like	1	0.46	1.25	2.31	2.08	2.11	1.06	0.99	0.75
Locus_12021	AT2G28130.1	unknown protein; FUNCTIONS IN: molecular_function unknown; INVOLVED IN: biological_process unknown; LOCATED IN: cellular_component unknown; EXPRESSED IN: 25 plant structures; EXPRESSED DURING: 13 growth stages; Has 35333 Blast hits to 34131 proteins in 2444 species: Archae - 798; Bacteria - 22429; Metazoa - 974; Fungi - 991; Plants - 531; Viruses - 0; Other Eukaryotes - 9610 (source: NCBI BLink).	1	1.24	1.81	1.45	1.44	1.41	0.98	1	1.33
Locus_12023			1	-0.47	-0.79	0.2	-0.05	0.07	-4.53	-4.85	-4.24
Locus_12024	AT4G00900.1	ER-type Ca2+-ATPase 2	1	0.52	1.18	0.29	1.13	1.64	0.46	2.11	1.55
Locus_12025	AT1G01430.1	TRICHOME BIREFRINGENCE-LIKE 25	1	-0.22	2.12	3.96	4.6	5.08	3.02	3.63	4.52
Locus_12027	AT2G02080.1	indeterminate(ID)-domain 4	1	-0.52	-0.83	-2.75	-2.35	-2.87	-1.59	-1.56	-1.44
Locus_12028	AT4G32200.1	DNA-binding HORMA family protein	1	-0.89	1.18	2.69	2.29	2.34	-0.22	-0.28	-0.63
Locus_12029			1	0.89	0.92	0.97	1.06	1.01	1.25	1.06	0.77
Locus_1203			1	1.04	2.04	3.21	3.78	3.64	1.73	2.08	2.37
Locus_12030	AT4G13620.1	Integrase-type DNA-binding superfamily protein	1	-0.01	-0.56	-0.43	-0.03	-0.18	-0.56	-1.14	-1.25
Locus_12031	AT1G48210.2	Protein kinase superfamily protein	1	-0.09	-0.54	-1.25	-1.32	-1.16	-0.99	-0.95	-0.76
Locus_12032			1	-0.16	0.98	0.37	1.08	1.01	1.05	1.69	1.37
Locus_12033	AT5G54380.1	protein kinase family protein	1	0.92	1.63	0.69	1.38	1.55	-0.24	0.6	1.11
Locus_12035	AT1G18850.1	unknown protein; FUNCTIONS IN: molecular_function unknown; INVOLVED IN: biological_process unknown; LOCATED IN: nucleolus; EXPRESSED IN: 22 plant structures; EXPRESSED DURING: 13 growth stages; Has 40 Blast hits to 40 proteins in 13 species: Archae - 0; Bacteria - 0; Metazoa - 0; Fungi - 0; Plants - 40; Viruses - 0; Other Eukaryotes - 0 (source: NCBI BLink).	1	0.76	1.46	1.6	2.14	1.71	0.42	0.35	0.66
Locus_12036	AT2G26100.1	Galactosyltransferase family protein	1	0.64	1.04	1.07	1.07	0.74	0.77	0.76	0.71
Locus_12038			1	-1.05	-2.49	-2.53	-2.05	-2.46	-1.97	-1.67	-1.93
Locus_12041	AT5G06470.1	Glutaredoxin family protein	1	-1.1	-1.34	-3.82	-3.86	-3.89	-1.74	-0.9	-0.74
Locus_12044	AT1G26760.1	SET domain protein 35	1	1.02	1.3	1.27	1.43	1.4	1.6	1.49	1.44
Locus_12045	AT2G34860.2	DnaJ/Hsp40 cysteine-rich domain superfamily protein	1	-0.03	0.52	0.83	1.14	0.94	0.24	0.59	0.07
Locus_12046	AT2G03550.1	alpha/beta-Hydrolases superfamily protein	1	0.78	1.26	0.79	1.07	1.05	1.09	1.07	0.99
Locus_12047	AT1G66880.1	Protein kinase superfamily protein	1	-0.88	-2.84	-2.35	-2.17	-2.42	-3.6	-2.34	-2.01
Locus_12048	AT5G59440.3	P-loop containing nucleoside triphosphate hydrolases superfamily protein	1	0.19	1.35	1.43	1.63	1.7	2.2	1.96	1.81
Locus_12049	AT5G52900.1	unknown protein; Has 30201 Blast hits to 17322 proteins in 780 species: Archae - 12; Bacteria - 1396; Metazoa - 17338; Fungi - 3422; Plants - 5037; Viruses - 0; Other Eukaryotes - 2996 (source: NCBI BLink).	1	-0.52	-1.17	-0.83	-0.54	-0.18	-2.54	-2.01	-1.63
Locus_1205	AT3G27190.1	uridine kinase-like 2	1	0.97	1.38	2.21	2.41	2.47	0.44	0.95	0.37
Locus_12050	AT3G15090.1	GroES-like zinc-binding alcohol dehydrogenase family protein	1	0.73	0.63	-0.49	-0.15	-0.21	0.63	0.64	1.16
Locus_12051	AT4G02620.1	vacuolar ATPase subunit F family protein	1	0.64	0.76	1.54	1.67	1.7	0.53	0.8	0.52
Locus_12052	AT5G12370.3	exocyst complex component sec10	1	0.14	-0.37	-3.26	-2.57	-4.33	-0.51	-0.34	-0.6
Locus_12057	AT1G02090.3	Proteasome component (PCI) domain protein	1	-0.48	0.53	1.48	1.28	1.15	-0.54	-1.5	-1.35
Locus_12058	AT4G23660.2	polyprenyltransferase 1	1	0.22	0.61	-0.14	-0.26	0.09	1.02	1.13	1.02
Locus_1206	AT3G14650.1	cytochrome P450, family 72, subfamily A, polypeptide 11	1	0.83	0.67	0.6	0.64	0.71	-3.15	-3.29	-3.88
Locus_12060	AT3G62200.1	Putative endonuclease or glycosyl hydrolase	1	0.82	0.16	2.97	2.57	2.66	-1.62	-0.84	-1.13
Locus_12061	AT1G10930.1	DNA helicase (RECQl4A)	1	-0.22	-0.34	-1.07	-0.54	-0.97	0.7	0.38	0.37
Locus_12063	AT1G09150.1	pseudouridine synthase and archaeosine transglycosylase (PUA) domain-containing protein	1	-0.33	0.02	-0.4	-0.2	-0.38	-1.03	-0.89	-1.18
Locus_12064	AT5G59160.3	type one serine/threonine protein phosphatase 2	1	0.26	1.14	1	0.58	0.86	-1.29	-1.76	-2.12
Locus_12065			1	0.65	1.63	2.87	3.12	3.1	1.64	2.17	1.85
Locus_12067	AT5G22340.2	unknown protein; FUNCTIONS IN: molecular_function unknown; INVOLVED IN: biological_process unknown; LOCATED IN: chloroplast; EXPRESSED IN: 22 plant structures; EXPRESSED DURING: 13 growth stages; Has 43 Blast hits to 43 proteins in 15 species: Archae - 0; Bacteria - 0; Metazoa - 0; Fungi - 0; Plants - 42; Viruses - 0; Other Eukaryotes - 1 (source: NCBI BLink).	1	0.59	0.59	-0.06	0.55	0.26	1	1.1	1.2
Locus_12068	AT4G28190.2	Developmental regulator, ULTRAPETALA	1	0.46	2.01	1.95	2.51	2.37	1.37	2.02	1.27
Locus_12069	AT5G07950.1	unknown protein; FUNCTIONS IN: molecular_function unknown; INVOLVED IN: biological_process unknown; LOCATED IN: chloroplast; EXPRESSED IN: 20 plant structures; EXPRESSED DURING: 9 growth stages; Has 30201 Blast hits to 17322 proteins in 780 species: Archae - 12; Bacteria - 1396; Metazoa - 17338; Fungi - 3422; Plants - 5037; Viruses - 0; Other Eukaryotes - 2996 (source: NCBI BLink).	1	-1.45	-4.29	2.56	2.37	2.34	0.33	0.61	-0.11
Locus_1207	AT2G28000.1	chaperonin-60alpha	1	0.84	0.9	-1.18	-1.04	-1.03	-0.44	-0.75	-0.75
Locus_12070	AT3G54460.1	SNF2 domain-containing protein / helicase domain-containing protein / F-box family protein	1	-1.16	-0.43	1.23	1.19	2.4	0.78	0.72	1.37
Locus_12071	AT5G24350.2	FUNCTIONS IN: molecular_function unknown; INVOLVED IN: biological_process unknown; LOCATED IN: cellular_component unknown; EXPRESSED IN: 23 plant structures; EXPRESSED DURING: 13 growth stages; CONTAINS InterPro DOMAIN/s: Secretory pathway Sec39 (InterPro:IPR013244).	1	0.03	0.08	-0.53	-1.05	-1.22	-0.37	-0.23	0.2
Locus_12072	AT3G07390.1	auxin-responsive family protein	1	0.63	1.05	1.02	1.12	0.99	0.89	0.74	0.94
Locus_12073	AT1G78940.2	Protein kinase protein with adenine nucleotide alpha hydrolases-like domain	1	0.11	1.65	-1.29	-0.33	-1.36	1.37	1.72	-1.54
Locus_12075	AT5G43180.1	Protein of unknown function, DUF599	1	-1.73	-3.35	-2.53	-3.12	-3.24	-3.77	-3.82	-3.7
Locus_12076	AT3G19830.2	Calcium-dependent lipid-binding (CaLB domain) family protein	1	0.84	1.07	0.82	1.25	1.14	1.63	1.6	2.96
Locus_12077	AT5G46110.4	Glucose-6-phosphate/phosphate translocator-related	1	0.08	0.8	1.85	1.73	1.54	1.19	1.32	1.17
Locus_12078	AT3G06020.1	Protein of unknown function (DUF3049)	1	0.8	0.6	0.38	0.57	0.38	1.03	0.65	0.69
Locus_12079	AT5G61650.1	CYCLIN P4;2	1	0.78	0.93	0.7	0.92	0.74	1.48	1.22	1.32
Locus_1208	AT1G01355.1	Putative endonuclease or glycosyl hydrolase	1	2.47	3.28	4.62	4.62	5.05	5.46	5.62	5.41
Locus_12080	AT1G24440.1	RING/U-box superfamily protein	1	-1.48	-1.52	1.61	1.37	1.88	1.16	1.89	0.63
Locus_12081	AT3G42170.1	BED zinc finger ;hAT family dimerisation domain	1	0.25	0.51	1.5	1.16	1.37	1.62	1.43	1.61
Locus_12082	AT5G05200.1	Protein kinase superfamily protein	1	0.26	1.01	1.86	2.43	2.37	0.88	0.64	1.54
Locus_12083	AT1G18610.1	Galactose oxidase/kelch repeat superfamily protein	1	0.24	0.44	1.27	0.69	0.84	-0.88	-1.19	-0.9
Locus_12084	AT5G57100.1	Nucleotide/sugar transporter family protein	1	0.44	0.64	-0.12	-0.13	-0.16	0.99	1.53	1.99
Locus_12085	AT3G07568.1	unknown protein; Has 9 Blast hits to 9 proteins in 5 species: Archae - 0; Bacteria - 0; Metazoa - 0; Fungi - 0; Plants - 9; Viruses - 0; Other Eukaryotes - 0 (source: NCBI BLink).	1	0.68	0.63	0.46	0.48	0.54	0.83	0.6	1.18
Locus_12087	AT3G17900.1	unknown protein; FUNCTIONS IN: molecular_function unknown; INVOLVED IN: biological_process unknown; LOCATED IN: cellular_component unknown; EXPRESSED IN: 23 plant structures; EXPRESSED DURING: 13 growth stages; Has 45 Blast hits to 44 proteins in 14 species: Archae - 0; Bacteria - 0; Metazoa - 2; Fungi - 2; Plants - 39; Viruses - 0; Other Eukaryotes - 2 (source: NCBI BLink).	1	0.76	1.42	0.96	0.96	0.78	1.71	1.71	1.86
Locus_12088	AT1G01460.1	Phosphatidylinositol-4-phosphate 5-kinase, core	1	-0.82	-1.96	-0.37	-1.26	-0.91	-0.7	-0.36	-2.79
Locus_12089	AT1G63930.1	from the Czech 'roh' meaning 'corner'	1	0.78	0.92	2.95	2.61	2.84	1.7	0.57	0.39
Locus_12090	AT1G63930.1	from the Czech 'roh' meaning 'corner'	1	-1.48	-0.52	3.56	2.62	2.8	-0.95	-1.28	-0.96
Locus_12091	AT4G35020.3	RAC-like 3	1	-0.48	1.07	-0.29	0.67	1.22	1.46	1.72	3.05
Locus_12094	AT1G59510.1	Carbohydrate-binding protein	1	2.11	2.68	1.34	2.61	2.67	2.78	2.83	2.69
Locus_12095	AT1G64230.2	ubiquitin-conjugating enzyme 28	1	0.74	1.43	1.94	2.18	2.1	1.66	1.6	1.93
Locus_12096	AT2G42350.1	RING/U-box superfamily protein	1	-1.34	-2.59	-1.45	-1.37	-1.73	-1.61	-1.72	-2.5
Locus_12099	AT2G02020.2	Major facilitator superfamily protein	1	-2.06	-2.1	3.35	2.91	2.22	-2.12	-1.86	-2.12
Locus_1210	AT2G17200.1	ubiquitin family protein	1	1.08	2.4	2.14	2.75	2.62	2.68	3.02	3.1
Locus_12101	AT5G09840.1	Putative endonuclease or glycosyl hydrolase	1	0.45	0.94	0.61	1.07	0.96	1.05	1.03	0.94
Locus_12102	AT5G62165.3	AGAMOUS-like 42	1	-0.85	-0.36	1.35	0.5	0.55	0.75	0.32	0.81
Locus_12105	AT3G05680.2	embryo defective 2016	1	0.34	0.25	1.8	1.76	1.63	-1.72	-2.12	-3.96
Locus_12106	AT3G22480.1	prefoldin 2	1	1.12	1.28	2.05	2.14	2.21	2.11	2.16	2.08
Locus_12107			1	-0.48	-1.41	-1.41	-1.23	0.52	1.43	1.11	1.43
Locus_12108	AT5G14310.1	carboxyesterase 16	1	-1.55	-2.52	-2.56	-2.68	-2.98	-2.69	-2.48	-2.29
Locus_12109	AT4G28270.1	RING membrane-anchor 2	1	-0.48	-0.52	4.32	4.25	4.79	5.75	6.27	6.43
Locus_1211	AT1G04160.1	myosin XI B	1	0.68	0.94	1.5	1.42	1.41	-0.15	-0.26	-0.23
Locus_12110	AT2G14530.1	TRICHOME BIREFRINGENCE-LIKE 13	1	-2	-2.69	-2.47	-2.46	-2.52	-2.79	-2.59	-2.85
Locus_12112	AT2G40460.1	Major facilitator superfamily protein	1	0.16	-0.78	2.74	1.94	1.96	0.65	-0.36	0.42
Locus_12114	AT5G08050.1	Protein of unknown function (DUF1118)	1	-0.48	-0.52	2.17	2.25	-0.36	4.84	3.58	2.27
Locus_12115	AT5G56840.1	myb-like transcription factor family protein	1	-0.48	-0.52	3.03	-0.33	1.22	3.55	3.31	4.08
Locus_12116	AT1G12550.1	D-isomer specific 2-hydroxyacid dehydrogenase family protein	1	1.52	1.8	2.79	2.99	2.96	0.46	1.89	1.78
Locus_12118			1	-1.12	-1.43	-1.61	-1.23	-1.14	-0.88	-0.53	-0.89
Locus_1212	AT2G19480.3	nucleosome assembly protein 1;2	1	0.23	0.44	-0.91	-0.23	-0.14	1.35	1.34	0.98
Locus_12120	AT4G31440.1	unknown protein; BEST Arabidopsis thaliana protein match is: unknown protein (TAIR:AT2G24530.1); Has 210 Blast hits to 209 proteins in 55 species: Archae - 0; Bacteria - 72; Metazoa - 2; Fungi - 6; Plants - 128; Viruses - 0; Other Eukaryotes - 2 (source: NCBI BLink).	1	-0.7	0.38	1.48	1.35	1.87	0.61	0.5	0.61
Locus_12121	AT3G10680.1	HSP20-like chaperones superfamily protein	1	1.07	-0.01	-2.88	-0.11	-0.04	-3.12	-2.86	-3.12
Locus_12122	AT3G24340.1	chromatin remodeling 40	1	-0.34	-0.47	1.11	0.73	0.59	-1.98	-2.03	-2.1
Locus_12123	AT4G34880.1	Amidase family protein	1	-0.73	-0.89	-0.73	-0.95	-1.11	-2.34	-1.88	-1.61
Locus_12124	AT5G20380.1	phosphate transporter 4;5	1	-0.37	-0.63	-0.19	-3.03	-1.74	-1.65	-2.98	-3.24
Locus_12129	AT5G46600.1	Aluminium activated malate transporter family protein	1	-1.94	-3.57	-3.18	-4.02	-3.72	-3.85	-3.92	-4.05
Locus_1213	AT1G78060.1	Glycosyl hydrolase family protein	1	0.44	0.54	1.31	1.29	1.32	0.74	0.29	-0.09
Locus_12131	AT5G19980.1	golgi nucleotide sugar transporter 4	1	0.14	0.49	0.1	0.36	0.17	1.02	1.2	1.06
Locus_12132	AT4G04540.1	cysteine-rich RLK (RECEPTOR-like protein kinase) 39	1	0.52	1.27	1.23	1.51	1.34	1.05	1.06	0.83
Locus_12135	AT2G42120.1	DNA polymerase delta small subunit	1	-0.74	-0.01	0.15	1.1	1.01	0.86	1.2	1.22
Locus_12136			1	1.84	2.39	3.88	4.09	4.77	3.59	2.97	2.85
Locus_12138	AT5G36228.1	nucleic acid binding;zinc ion binding	1	-0.48	-0.52	5.31	5.09	5.13	5.28	5.25	5.52
Locus_12139	AT5G20670.1	Protein of unknown function (DUF1677)	1	-0.66	-1.21	-0.29	-0.05	-0.03	-3.12	-3.09	-3.61
Locus_12141	AT1G04945.3	HIT-type Zinc finger family protein	1	-0.09	0.64	0.43	-0.11	0.02	-2.23	-1.76	-2.18
Locus_12143	AT5G61780.1	TUDOR-SN protein 2	1	0.45	1.25	1.17	1.36	1.24	1.62	1.4	1.51
Locus_12144	AT3G55620.1	Translation initiation factor IF6	1	0.48	1.87	1.56	1.57	1.63	2.23	2.12	2.17
Locus_12145	AT4G02740.1	F-box/RNI-like superfamily protein	1	0.24	0.31	0.34	0.68	0.69	0.91	1.42	1.24
Locus_12146	AT5G07740.1	actin binding	1	0.51	0.93	3.06	2.51	2.56	2.48	2.19	2.23
Locus_12148	AT2G31510.1	IBR domain-containing protein	1	0.03	0.37	-0.26	-0.27	0.1	-1.39	-0.56	-0.64
Locus_1215	AT5G48230.2	acetoacetyl-CoA thiolase 2	1	-1.29	-2.11	-2.45	-2.15	-1.87	-2.32	-2.27	-2.69
Locus_12150	AT2G39890.2	proline transporter 1	1	-1.71	-2.51	-4.35	-4.72	-5.43	-2.43	-2.71	-2.6
Locus_12151	AT1G32210.1	Defender against death (DAD family) protein	1	-1.59	-3.24	-0.55	-2.05	-1.87	-1.28	-1.84	-1.34
Locus_12152	AT3G24310.1	myb domain protein 305	1	0.52	0.92	1.7	2.31	2.44	1.6	1.44	1.71
Locus_12153	AT4G15760.1	monooxygenase 1	1	-0.06	-0.35	-1.18	-0.55	-0.43	-0.28	0.73	0.51
Locus_12154	AT5G58510.1	unknown protein; FUNCTIONS IN: molecular_function unknown; INVOLVED IN: biological_process unknown; LOCATED IN: chloroplast; EXPRESSED IN: 23 plant structures; EXPRESSED DURING: 14 growth stages; BEST Arabidopsis thaliana protein match is: unknown protein (TAIR:AT5G55060.2); Has 30201 Blast hits to 17322 proteins in 780 species: Archae - 12; Bacteria - 1396; Metazoa - 17338; Fungi - 3422; Plants …	1	-2.18	0.1	-0.19	0.49	0.46	-3.24	-2.98	-0.43
Locus_12155	AT1G78560.1	Sodium Bile acid symporter family	1	0.85	1.47	1.77	1.83	1.72	1.86	1.62	1.74
Locus_12156	AT5G11380.2	1-deoxy-D-xylulose 5-phosphate synthase 3	1	0.56	1.15	1.25	1.46	1.42	0.88	0.89	0.81
Locus_12157	AT5G15730.2	Protein kinase superfamily protein	1	-1.48	-1.52	0.03	0.91	-0.78	-2.54	-0.96	-2.54
Locus_12158	AT5G21274.1	calmodulin 6	1	-0.6	-0.84	0.15	-0.12	0.48	-0.18	-1.01	-0.14
Locus_12159	AT1G57540.3	unknown protein; FUNCTIONS IN: molecular_function unknown; INVOLVED IN: biological_process unknown; LOCATED IN: cellular_component unknown; EXPRESSED IN: 23 plant structures; EXPRESSED DURING: 13 growth stages; Has 29 Blast hits to 29 proteins in 11 species: Archae - 0; Bacteria - 0; Metazoa - 0; Fungi - 0; Plants - 29; Viruses - 0; Other Eukaryotes - 0 (source: NCBI BLink).	1	-0.63	-1.5	-2.41	-1.5	-2.06	-1.17	-0.19	-0.48
Locus_1216	AT3G20920.1	translocation protein-related	1	0.28	0.77	0.54	0.84	1	1.25	1.18	0.97
Locus_12161	AT5G43310.1	COP1-interacting protein-related	1	-2.29	-2.33	0.07	-0.14	0.29	1.11	-0.5	-0.18
Locus_12162	AT4G21180.1	DnaJ / Sec63 Brl domains-containing protein	1	-0.23	-1.87	-2.6	-2.39	-3.08	-2.52	-2.58	-2.32
Locus_12164	AT3G61630.1	cytokinin response factor 6	1	-1.66	-0.4	0.45	-0.33	0.07	-0.98	-1.78	-0.42
Locus_12165	AT5G57190.1	phosphatidylserine decarboxylase 2	1	-1.45	-1.76	-0.85	-0.69	-0.82	-2.25	-1.03	-0.93
Locus_12166			1	-0.76	-1.74	-1.27	-1.88	-2.08	-2.95	-2.54	-2.21
Locus_12167	AT3G07740.1	homolog of yeast ADA2 2A	1	-0.66	-1.31	-1.42	-1.9	-2.42	-3.91	-4.33	-4.59
Locus_1217	AT3G27690.1	photosystem II light harvesting complex gene 2.3	1	1.16	1.57	1.43	1.34	1.28	1.27	1.21	1.25
Locus_12170	AT3G54830.1	Transmembrane amino acid transporter family protein	1	-0.4	-0.78	0.16	-0.23	-0.2	-1.31	-1.08	-1.29
Locus_12172	AT1G04910.1	O-fucosyltransferase family protein	1	0.89	2.37	2.25	2.04	2.51	4.18	4.28	4.41
Locus_12173	AT1G32730.1	unknown protein; LOCATED IN: chloroplast; EXPRESSED IN: 12 plant structures; EXPRESSED DURING: 6 growth stages; CONTAINS InterPro DOMAIN/s: Protein of unknown function DUF702 (InterPro:IPR007818); Has 120 Blast hits to 118 proteins in 39 species: Archae - 0; Bacteria - 8; Metazoa - 63; Fungi - 4; Plants - 33; Viruses - 0; Other Eukaryotes - 12 (source: NCBI BLink).	1	-1.89	-3.57	-1.86	-3.29	-3.14	-2.39	-2.33	-2.75
Locus_12175	AT3G50620.1	P-loop containing nucleoside triphosphate hydrolases superfamily protein	1	-0.9	-1.63	-1.36	-1.06	-0.84	-2.92	-1.73	-2.5
Locus_12176	AT4G27010.2	INVOLVED IN: biological_process unknown; LOCATED IN: cellular_component unknown; EXPRESSED IN: 20 plant structures; EXPRESSED DURING: 10 growth stages; CONTAINS InterPro DOMAIN/s: Ribosome 60S biogenesis N-terminal (InterPro:IPR021714); BEST Arabidopsis thaliana protein match is: unknown protein (TAIR:AT1G72270.1); Has 312 Blast hits to 226 proteins in 103 species: Archae - 0; Bacteria - 2; Metaz…	1	-0.6	-0.31	0.33	1.29	1.2	0.08	0.31	0.05
Locus_12177	AT5G65320.1	basic helix-loop-helix (bHLH) DNA-binding superfamily protein	1	-0.16	-1.58	-3.41	-2.86	-3.3	-4.65	-4.07	-3.65
Locus_12178	AT1G60030.1	nucleobase-ascorbate transporter 7	1	-2.23	-3.35	-5.29	-5.33	-5.36	-2.45	-3.69	-2.95
Locus_12179	AT5G63710.1	Leucine-rich repeat protein kinase family protein	1	-0.3	-0.61	0.09	0.53	0.59	-1.41	-1.37	-1.65
Locus_1218			1	0.66	0.82	1.7	1.44	1.78	1.33	1.54	1.54
Locus_12181			1	1.02	1.05	-0.3	-0.09	-0.14	-0.61	-1.25	-1.39
Locus_12182	AT5G06490.1	RING/U-box superfamily protein	1	-0.41	-1.2	-0.91	-1.36	-1.46	-1.35	-1.33	-1.03
Locus_12183	AT4G32860.1	unknown protein; Has 46 Blast hits to 46 proteins in 10 species: Archae - 0; Bacteria - 0; Metazoa - 0; Fungi - 0; Plants - 46; Viruses - 0; Other Eukaryotes - 0 (source: NCBI BLink).	1	1.08	1.89	1.73	2.13	2.28	2.29	2.2	2.91
Locus_12187	AT2G46590.2	Dof-type zinc finger DNA-binding family protein	1	0.38	1.13	0.46	-0.63	0.16	-1.37	-1.11	0.78
Locus_12189	AT1G51980.2	Insulinase (Peptidase family M16) protein	1	0.67	0.48	0.12	0.4	0.99	3.2	2.72	2.48
Locus_1219	AT4G19210.1	RNAse l inhibitor protein 2	1	-0.96	-1.25	-2.53	-2.11	-2.2	-1.61	-1.27	-1.46
Locus_12190	AT5G61980.1	ARF-GAP domain 1	1	-1.32	-1.52	-0.75	-1.13	-1.26	-1.51	-1.28	-1.65
Locus_12191			1	0.88	1.36	-1.12	-0.66	-0.57	1.4	1.36	1.26
Locus_12194	AT5G02160.1	unknown protein; FUNCTIONS IN: molecular_function unknown; INVOLVED IN: biological_process unknown; LOCATED IN: chloroplast thylakoid membrane; EXPRESSED IN: 23 plant structures; EXPRESSED DURING: 13 growth stages; Has 121 Blast hits to 121 proteins in 17 species: Archae - 0; Bacteria - 0; Metazoa - 0; Fungi - 0; Plants - 121; Viruses - 0; Other Eukaryotes - 0 (source: NCBI BLink).	1	-0.29	-0.77	-0.88	-1.84	-1.03	-0.46	-1.3	-1.46
Locus_12195	AT3G08800.1	ARM repeat superfamily protein	1	0.4	1.19	1.34	0.93	1.07	1.52	1.65	1.35
Locus_12196	AT1G72220.1	RING/U-box superfamily protein	1	-0.03	-0.68	0.19	-0.89	-1.08	1.76	1.7	1.99
Locus_12197	AT3G11100.1	sequence-specific DNA binding transcription factors	1	-0.28	-0.32	-1.88	-2.09	-0.95	-4.29	-4.03	-4.29
Locus_12198	ATCG00120.1	ATP synthase subunit alpha	1	-0.48	-0.52	4.35	2.84	2.34	-0.54	-0.28	-0.54
Locus_12199	AT3G12240.1	serine carboxypeptidase-like 15	1	0.86	1.01	0.84	1.2	1.39	1.14	1.21	1.11
Locus_122	AT4G16765.1	2-oxoglutarate (2OG) and Fe(II)-dependent oxygenase superfamily protein	1	0.64	1.24	0.93	1.42	1.38	0.84	0.72	0.76
Locus_12201	AT3G24255.1	RNA-directed DNA polymerase (reverse transcriptase)-related family protein	1	-0.07	-2.12	-5.36	-5.4	-5.43	-2.02	-2.54	-3.6
Locus_12202	AT5G63700.1	zinc ion binding;DNA binding	1	-0.48	-0.52	2.71	3.37	3.68	-0.54	-0.28	-0.54
Locus_12203	AT1G55280.1	Lipase/lipooxygenase, PLAT/LH2 family protein	1	-0.64	-0.59	-1	-1.24	-1.15	-1.73	-1.35	-1.34
Locus_12204	AT1G73340.1	Cytochrome P450 superfamily protein	1	0.82	0.97	0.74	0.8	0.96	1.24	1.16	1.02
Locus_12206	AT2G02040.1	peptide transporter 2	1	-0.48	0.48	1.03	1.99	-0.36	2.71	2.18	2.63
Locus_12207	AT1G20900.1	Predicted AT-hook DNA-binding family protein	1	0.62	0.65	1.4	1.45	1.52	1.19	0.97	1.25
Locus_12208			1	0.23	-0.11	0.45	-0.35	-0.31	-3.59	-4.07	-4.92
Locus_12209	AT1G49410.1	translocase of the outer mitochondrial membrane 6	1	0.84	1.79	1.52	1.96	1.99	1.49	1.49	1.64
Locus_1221	AT4G04890.1	protodermal factor 2	1	0.89	1.7	2.32	2.49	2.73	2.14	2.18	2.19
Locus_12212	AT1G68500.1	unknown protein; BEST Arabidopsis thaliana protein match is: unknown protein (TAIR:AT1G25422.1); Has 16 Blast hits to 16 proteins in 6 species: Archae - 0; Bacteria - 0; Metazoa - 0; Fungi - 0; Plants - 16; Viruses - 0; Other Eukaryotes - 0 (source: NCBI BLink).	1	-2.37	-3.73	-2.74	-3.55	-3	-6.08	-5.82	-6.08
Locus_12213	AT1G03840.2	C2H2 and C2HC zinc fingers superfamily protein	1	-1.48	-2.61	-1.98	-3.11	-3.12	-2.82	-2.76	-2.8
Locus_12214	AT4G16070.1	Mono-/di-acylglycerol lipase, N-terminal;Lipase, class 3	1	-1.4	-1.15	-2.8	-2.1	-1.28	-3.04	-3.37	-3.05
Locus_12215			1	0.63	1.03	-1.91	-0.85	-1.1	0.09	0.69	-0.25
Locus_12216	AT1G18470.1	Transmembrane Fragile-X-F-associated protein	1	1.11	-0.52	3.99	2.99	2.96	4.87	4.85	5.09
Locus_12217	AT1G62800.2	aspartate aminotransferase 4	1	0.08	0.82	0.37	-0.16	0.62	1.29	1.31	1.2
Locus_12218	AT3G53510.1	ABC-2 type transporter family protein	1	0.52	-0.2	0.03	-0.53	0.22	0.85	0.89	1.27
Locus_12219	AT5G66320.2	GATA transcription factor 5	1	-0.02	-0.56	-1.77	-1.35	-2.07	-0.18	-0.17	-0.03
Locus_1222	AT5G08190.1	nuclear factor Y, subunit B12	1	0.61	0.65	-0.29	-0.01	-0.78	1.99	1.42	0.99
Locus_12220	AT4G18830.1	ovate family protein 5	1	-0.02	-0.87	-1.31	-0.85	-1.13	-0.5	-0.53	-0.79
Locus_12221			1	-0.5	-0.03	1.14	1.58	1.36	0.52	1.1	0.67
Locus_12222	AT2G47240.2	AMP-dependent synthetase and ligase family protein	1	0.79	1.68	0.62	1.41	1.07	1.66	1.49	1.68
Locus_12223	AT3G19950.1	RING/U-box superfamily protein	1	1.12	1.65	0.99	1.46	1.39	1.94	1.68	1.81
Locus_12225	AT2G45880.1	beta-amylase 7	1	-1.03	-1.5	-1.93	-1.7	-1.63	-1.57	-1.15	-1.59
Locus_12227	AT2G19730.3	Ribosomal L28e protein family	1	0.29	1.55	1.71	1.49	1.55	1.36	0.96	0.8
Locus_12228	AT4G01550.2	NAC domain containing protein 69	1	1.54	2.12	1.38	1.78	1.71	-1.04	0.15	0.41
Locus_1223			1	-0.36	-0.36	1.82	2.67	2.53	-6.74	-6.48	-6.74
Locus_12230	AT5G17980.1	C2 calcium/lipid-binding plant phosphoribosyltransferase family protein	1	-1.28	-2.47	-0.21	-1.52	-1.5	0.51	0.17	0.65
Locus_12231	AT3G57340.2	Heat shock protein DnaJ, N-terminal with domain of unknown function (DUF1977)	1	-0.71	-1.34	-1.88	-1.62	-1.54	-1.57	-1.08	-1.33
Locus_12232	AT3G47570.1	Leucine-rich repeat protein kinase family protein	1	0.63	0.4	-0.43	0.36	-0.07	1.5	1.53	1.43
Locus_12233	AT1G26930.1	Galactose oxidase/kelch repeat superfamily protein	1	0.25	-0.3	-0.21	-0.97	-0.9	-3.03	-5.54	-5.12
Locus_12234	AT5G60620.1	glycerol-3-phosphate acyltransferase 9	1	0.73	1.4	0.92	0.85	1.26	2.37	2.54	1.98
Locus_12235	AT5G43130.2	TBP-associated factor 4	1	-0.48	-0.52	1.41	0.25	-0.36	2.67	1.18	1.16
Locus_12236	AT4G35030.3	Protein kinase superfamily protein	1	-0.48	-0.52	2.51	3.99	3.39	-0.54	-0.28	-0.54
Locus_12237	AT1G70940.1	Auxin efflux carrier family protein	1	-0.03	0.12	1.25	0.2	0.27	0.83	0.87	0.7
Locus_12239	AT1G10950.1	transmembrane nine 1	1	-1.8	-1.84	0.29	0.25	0.01	-0.05	-0.02	-0.4
Locus_1224	AT2G43610.1	Chitinase family protein	1	0.57	0.76	1.02	1.37	1.41	0.88	0.64	0.81
Locus_12241	AT1G60990.3	Glycine cleavage T-protein family	1	0.71	1.01	1.09	0.81	1.08	0.96	0.57	0.59
Locus_12242	AT1G12350.1	4-phospho-panto-thenoylcysteine synthetase	1	-0.54	-0.84	-0.59	-0.26	-0.35	-1.04	-0.93	-0.72
Locus_12245	AT3G14160.1	2-oxoglutarate-dependent dioxygenase family protein	1	-2.29	-3.34	-2.59	-3.37	-3	-4.49	-4.67	-3.93
Locus_12246	AT1G49920.1	MuDR family transposase	1	1.61	2.1	1.79	2.02	1.85	2.22	2.21	2.05
Locus_12247	AT1G13260.1	related to ABI3/VP1 1	1	-0.48	-0.52	5.47	4.91	5.08	-0.54	-0.28	0.46
Locus_12248	AT3G61570.1	GRIP-related ARF-binding domain-containing protein 1	1	0.35	1	-1.16	-0.86	-0.74	0.42	0.99	0.79
Locus_12250			1	-0.92	-1.75	-3.39	-3.4	-3.03	-3.43	-2.75	-2.91
Locus_12254	AT5G44170.1	S-adenosyl-L-methionine-dependent methyltransferases superfamily protein	1	0.4	0.56	-1.42	-0.98	-0.78	-0.21	-0.29	-0.19
Locus_12255	AT5G08610.1	P-loop containing nucleoside triphosphate hydrolases superfamily protein	1	0.48	0.25	-2.34	-1.13	-1.65	-0.37	-0.8	-0.94
Locus_12256	AT1G71960.1	ATP-binding casette family G25	1	-0.69	-0.37	1.76	2.12	2.22	-1.86	-1.78	-1.61
Locus_12257	AT5G45080.1	phloem protein 2-A6	1	-0.03	-0.2	-1.82	-2.11	-1.67	0.09	-0.02	0.08
Locus_12258	AT3G05880.1	Low temperature and salt responsive protein family	1	-0.48	1.65	0.71	2.47	2.44	-0.54	1.31	1.05
Locus_1226	AT1G61100.2	disease resistance protein (TIR class), putative	1	-0.37	-0.9	0.48	0.01	-0.05	-1.57	-1.23	-1.41
Locus_12261			1	1.67	1.69	0.75	1.42	1.22	2.22	2.6	1.82
Locus_12262	AT2G31800.1	Integrin-linked protein kinase family	1	-0.49	-0.92	-0.94	-1.27	-0.99	-2.03	-2.04	-2.56
Locus_12263	AT3G59950.1	Peptidase family C54 protein	1	-1.82	-2.93	-5.37	-4.67	-5.02	-3.11	-2.85	-3.88
Locus_12266			1	0.42	1.16	-1.36	0.36	0.18	0.7	0.92	1.02
Locus_12267	AT1G47056.1	VIER F-box proteine 1	1	-0.49	-0.73	-3.07	-3.6	-3.36	-1.13	-1.65	-1.94
Locus_12268	AT1G80370.1	Cyclin A2;4	1	0.52	2.65	2.88	2.25	2.72	0.46	-0.28	1.05
Locus_12269	AT1G17840.1	white-brown complex homolog protein 11	1	-0.43	-0.55	-1.06	-1.39	-1.69	-0.23	0.39	0.85
Locus_12270	AT5G48740.1	Leucine-rich repeat protein kinase family protein	1	-0.48	-0.52	-0.29	1.84	-0.36	3.42	3.77	3.98
Locus_12271	AT3G03950.3	evolutionarily conserved C-terminal region 1	1	0.91	2.12	1.58	2.07	1.98	0.5	0.79	0.5
Locus_12272	AT3G53000.1	phloem protein 2-A15	1	-0.35	-0.87	-0.9	-1.39	-1.27	-0.98	-0.94	-0.87
Locus_12274	AT5G39500.1	GNOM-like 1	1	1.03	0.82	-1.59	-0.79	-0.66	0.58	0.53	0.3
Locus_12275	AT5G07740.1	actin binding	1	-0.29	0.48	0.94	0.99	1.29	1.94	2.42	1.83
Locus_12278	AT3G22310.1	putative mitochondrial RNA helicase 1	1	0.84	-0.52	3.46	3.31	3.64	-0.54	0.31	-0.54
Locus_12279	AT4G23420.2	NAD(P)-binding Rossmann-fold superfamily protein	1	-0.58	-1.59	-2.56	-3.1	-2.87	-2.97	-2.72	-2.58
Locus_1228	AT4G26750.1	hydroxyproline-rich glycoprotein family protein	1	0.31	1.1	0.26	0.67	0.73	1.7	0.81	2.14
Locus_12280	AT3G60620.1	cytidinediphosphate diacylglycerol synthase 5	1	-2	-3.22	-0.68	-1.33	-1.33	-2.78	-2.62	-3
Locus_12281			1	-1.76	-3.65	-3.67	-3.58	-2.74	-6.37	-4.53	-4.05
Locus_12282			1	1.01	0.97	-0.23	-0.18	-0.18	1.26	1.22	1.09
Locus_12283	AT1G08050.1	Zinc finger (C3HC4-type RING finger) family protein	1	0.74	0.92	1.8	2.12	1.89	0.85	0.61	0.64
Locus_12285	AT2G46430.2	cyclic nucleotide gated channel 3	1	0.7	1.09	-0.24	0.72	0.74	0.1	0.39	0.5
Locus_12288	AT2G18220.1	Noc2p family	1	0	-0.37	0.14	-0.42	-0.39	-1.07	-1.44	-1.31
Locus_12289	AT2G40900.1	nodulin MtN21 /EamA-like transporter family protein	1	-0.57	-1.25	-1.56	-1.64	-1.15	-1.16	-1.15	-1.67
Locus_1229	AT5G11520.1	aspartate aminotransferase 3	1	-1.48	-2.78	-4.07	-4.07	-3.77	-3.32	-3.4	-2.78
Locus_12292	AT5G18270.1	Arabidopsis NAC domain containing protein 87	1	-0.22	-0.42	-0.8	-2.09	-1.71	-0.83	-0.65	-0.69
Locus_12294	AT5G11890.1	FUNCTIONS IN: molecular_function unknown; LOCATED IN: plasma membrane; EXPRESSED IN: 12 plant structures; EXPRESSED DURING: 6 growth stages; BEST Arabidopsis thaliana protein match is: Late embryogenesis abundant (LEA) hydroxyproline-rich glycoprotein family (TAIR:AT1G17620.1); Has 1807 Blast hits to 1807 proteins in 277 species: Archae - 0; Bacteria - 0; Metazoa - 736; Fungi - 347; Plants - 385;…	1	0.52	0.07	2.1	2.19	2.34	-1.54	1.53	1.71
Locus_12295	AT4G31210.1	DNA topoisomerase, type IA, core	1	-0.44	-0.62	-0.01	-0.55	-0.51	-1.23	-1.27	-1.16
Locus_12296	AT1G30820.1	CTP synthase family protein	1	-0.48	-0.52	5.58	3.67	3.81	2.55	2.18	3.05
Locus_12297	AT3G25290.2	Auxin-responsive family protein	1	-1.7	-1.52	-0.19	-0.56	0.22	-1.76	-3.09	-1.35
Locus_12298	AT1G35470.2	SPla/RYanodine receptor (SPRY) domain-containing protein	1	0.09	0.51	0.63	-0.19	0.33	1.29	0.86	0.98
Locus_12299			1	0.43	0.72	-0.02	0.13	-0.38	0.87	0.64	1.03
Locus_123	AT3G46660.1	UDP-glucosyl transferase 76E12	1	0.95	1.31	0.63	1.16	1.14	1.31	1.18	1.34
Locus_1230	AT1G20620.1	catalase 3	1	-2.46	-3.56	-3.25	-3.61	-3.69	-3.4	-3.43	-3.71
Locus_12300	AT3G18600.1	P-loop containing nucleoside triphosphate hydrolases superfamily protein	1	0.78	0.95	0.74	1.09	1	0.41	0.56	0.35
Locus_12301	AT1G48480.1	receptor-like kinase 1	1	-1.02	-0.89	0.46	-0.4	-0.17	-2.44	-1.38	-2.12
Locus_12302	AT1G13780.1	F-box/RNI-like/FBD-like domains-containing protein	1	-1.44	-2.04	-3.07	-3.23	-3.11	-2.38	-3.02	-2.72
Locus_12303	AT1G66760.2	MATE efflux family protein	1	-2.35	-2.98	-1.17	0.01	-0.82	-3	-1.15	-3
Locus_12304	AT1G77610.1	EamA-like transporter family protein	1	-0.4	-0.95	-1.18	-0.79	-1.22	-0.68	-1.44	-0.46
Locus_12305	AT2G46810.1	basic helix-loop-helix (bHLH) DNA-binding superfamily protein	1	-1.07	-0.37	-2.47	-1.92	-1.95	-0.9	-1.45	0.2
Locus_12306	AT2G37060.3	nuclear factor Y, subunit B8	1	-0.93	-1.71	-2.06	-2.89	-1.78	-3.35	-3.28	-2.3
Locus_12308	AT5G54280.2	myosin 2	1	-0.39	-1.22	-1.2	-0.76	-0.76	0.55	-0.02	0.28
Locus_12311	AT2G29060.1	GRAS family transcription factor	1	0.61	1.32	0.93	1.58	1.31	1.79	1.78	1.76
Locus_12314	AT5G49030.3	tRNA synthetase class I (I, L, M and V) family protein	1	0.11	0.51	2.06	2.15	2.11	0.43	1	1.26
Locus_12315			1	0.04	0.07	-3.1	-2.14	-1.59	1.44	1.16	0.74
Locus_12316	AT2G39200.1	Seven transmembrane MLO family protein	1	-0.29	0.41	0.69	0.67	0.29	-1.23	-1.67	-1.76
Locus_12317	AT2G18010.1	SAUR-like auxin-responsive protein family	1	0.91	1.18	0.04	0.09	0.22	0.09	-0.32	-0.29
Locus_12318	AT2G36190.1	cell wall invertase 4	1	0.75	0.22	0.71	1.54	1.22	1.88	-0.28	1.2
Locus_12319	AT4G37370.1	cytochrome P450, family 81, subfamily D, polypeptide 8	1	0.33	0.71	1.31	0.39	0.22	0.63	0.44	0.75
Locus_1232	AT1G20620.1	catalase 3	1	0.54	0.13	-0.68	-1.06	-0.72	-1	-1	-1.3
Locus_12320	AT4G02130.3	galacturonosyltransferase 6	1	-1.11	-1.57	-1.33	-1.77	-1.81	-1.24	-1.21	-1.2
Locus_12322	AT5G57625.1	CAP (Cysteine-rich secretory proteins, Antigen 5, and Pathogenesis-related 1 protein) superfamily protein	1	0.03	-0.46	-1	-3.04	-0.98	-0.92	-0.28	-0.92
Locus_12323	AT5G13050.1	5-formyltetrahydrofolate cycloligase	1	0.85	0.73	0.96	1.8	1.38	2.28	1.84	1.41
Locus_12326	AT3G07130.1	purple acid phosphatase 15	1	-2.48	-1.52	-4.62	-3.66	-4.1	-2.27	-2.6	-1.86
Locus_12327	AT2G45160.1	GRAS family transcription factor	1	0.16	1.12	-1.88	0.3	-0.07	6.39	6.58	6.86
Locus_12329	AT4G15540.1	EamA-like transporter family	1	0.53	1.05	1.65	1.47	1.66	1.62	1.67	1.67
Locus_12330	AT5G49950.1	alpha/beta-Hydrolases superfamily protein	1	-0.21	-0.18	-2.54	-2.57	-2.23	0.58	0.79	0.57
Locus_12331	AT1G22090.1	Protein of unknown function (DUF626)	1	-0.66	-0.6	-0.06	1.04	-0.13	0.33	0.03	0.33
Locus_12332	AT5G05230.1	RING/U-box superfamily protein	1	0.11	-0.52	3.1	2.75	2.34	3.61	3.18	2.85
Locus_12333	AT5G03910.1	ABC2 homolog 12	1	0.78	0.8	2.73	2.56	2.47	2.58	2.48	2.36
Locus_12335	AT1G68550.2	Integrase-type DNA-binding superfamily protein	1	0.38	1.1	2.02	2.27	2.26	1.59	1.59	1.58
Locus_12336	AT1G11200.1	Protein of unknown function (DUF300)	1	0.74	0.89	0.73	1.24	1.01	0.53	0.93	0.77
Locus_12337	AT1G76800.1	Vacuolar iron transporter (VIT) family protein	1	0.64	0.81	1.11	1.23	1.29	0.87	0.45	0.7
Locus_12338	AT3G11910.1	ubiquitin-specific protease 13	1	0.2	-0.32	-2.03	-1.66	-1.04	0.6	0.18	0.57
Locus_12339	AT4G15890.1	binding	1	-1.41	-1.87	-2.08	-2.21	-2.25	-1.64	-1.78	-1.81
Locus_1234	AT1G20620.5	catalase 3	1	0.06	0.07	2.5	2.63	2.97	2.29	2.04	2.56
Locus_12340	AT5G26670.1	Pectinacetylesterase family protein	1	0.92	0.92	0.17	0.83	0.35	1.28	0.84	0.81
Locus_12342	AT5G11310.1	Pentatricopeptide repeat (PPR) superfamily protein	1	-1.75	-1.47	-1.34	-0.15	-0.32	-0.4	0.29	0.46
Locus_12343			1	-1.06	0.7	0.93	0.99	1.14	-1.12	0.6	-0.12
Locus_12344	AT5G53540.1	P-loop containing nucleoside triphosphate hydrolases superfamily protein	1	0.26	0.86	1.07	1.02	1.17	-0.12	-0.13	-0.83
Locus_12345	AT4G02180.1	DC1 domain-containing protein	1	0.95	1.28	1.42	1.31	1.15	1.24	1.18	0.9
Locus_12346	AT3G18295.1	Protein of unknown function (DUF1639)	1	-0.83	-1.09	-1.07	-1.17	-1.26	-1.24	-0.95	-0.95
Locus_12348	AT2G28110.1	Exostosin family protein	1	0.33	1.57	2.54	2.6	1.88	1.65	1.45	1.85
Locus_12349	AT2G31350.1	glyoxalase 2-5	1	0.94	0.82	2.22	0.89	1.28	1.62	1.6	1.74
Locus_1235	AT5G53460.3	NADH-dependent glutamate synthase 1	1	0.37	0.71	2.59	3.38	3.63	3.07	2.94	3.03
Locus_12350	AT2G44340.1	VQ motif-containing protein	1	0.83	1.31	0.89	1.1	1.3	2.14	1.8	1.71
Locus_12351	AT5G02410.1	DIE2/ALG10 family	1	0.4	0.66	1.21	1.19	1.25	-4.07	-4.55	-4.81
Locus_12353	AT2G37020.1	Translin family protein	1	0.11	-0.52	-1.29	-0.33	-1.36	2.05	0.53	1.05
Locus_12354	AT1G12420.1	ACT domain repeat 8	1	0.4	1.55	1.93	2	1.82	0.81	0.8	0.91
Locus_12356	AT4G16650.1	O-fucosyltransferase family protein	1	1.23	1.7	2.39	2.05	2.43	2.42	1.93	1.38
Locus_12357	AT1G55250.3	histone mono-ubiquitination 2	1	0.71	1.21	1.23	1.4	1.58	1.06	1.11	1.2
Locus_12359	AT3G15760.1	unknown protein; FUNCTIONS IN: molecular_function unknown; INVOLVED IN: biological_process unknown; LOCATED IN: endomembrane system; EXPRESSED IN: 22 plant structures; EXPRESSED DURING: 10 growth stages; BEST Arabidopsis thaliana protein match is: unknown protein (TAIR:AT1G52565.1); Has 42 Blast hits to 42 proteins in 10 species: Archae - 0; Bacteria - 0; Metazoa - 0; Fungi - 0; Plants - 42; Viru…	1	-0.48	-0.52	7.63	6.61	6.85	7.12	6.73	7.2
Locus_1236	AT5G17530.3	phosphoglucosamine mutase family protein	1	-0.01	0.24	0.93	0.14	0.37	0.91	1.2	1.05
Locus_12361			1	1.11	-0.52	0.03	-0.33	-1.36	-1.54	1.04	1.85
Locus_12362	AT1G76250.1	unknown protein; INVOLVED IN: biological_process unknown; LOCATED IN: endomembrane system; EXPRESSED IN: 6 plant structures; EXPRESSED DURING: 4 anthesis, petal differentiation and expansion stage; Has 74 Blast hits to 74 proteins in 16 species: Archae - 0; Bacteria - 0; Metazoa - 1; Fungi - 0; Plants - 69; Viruses - 0; Other Eukaryotes - 4 (source: NCBI BLink).	1	-0.57	0.15	0.03	0.24	-0.08	-1.58	-1.55	-0.87
Locus_12363	AT3G53470.2	unknown protein; FUNCTIONS IN: molecular_function unknown; INVOLVED IN: biological_process unknown; LOCATED IN: chloroplast thylakoid membrane, chloroplast; EXPRESSED IN: 22 plant structures; EXPRESSED DURING: 13 growth stages; Has 35 Blast hits to 35 proteins in 13 species: Archae - 0; Bacteria - 0; Metazoa - 0; Fungi - 0; Plants - 35; Viruses - 0; Other Eukaryotes - 0 (source: NCBI BLink).	1	-1.36	-1.4	-1.29	-2.33	-1.95	0.16	-0.4	-0.17
Locus_12364	AT2G25690.2	Protein of unknown function (DUF581)	1	1.61	1.54	1.29	2.09	2	1.91	1.8	2.35
Locus_12366	AT5G40690.1	CONTAINS InterPro DOMAIN/s: EF-Hand 1, calcium-binding site (InterPro:IPR018247); BEST Arabidopsis thaliana protein match is: unknown protein (TAIR:AT2G41730.1); Has 1807 Blast hits to 1807 proteins in 277 species: Archae - 0; Bacteria - 0; Metazoa - 736; Fungi - 347; Plants - 385; Viruses - 0; Other Eukaryotes - 339 (source: NCBI BLink).	1	0.84	0.82	0.6	0.87	0.71	0.95	1.15	0.83
Locus_12367	AT5G14450.1	GDSL-like Lipase/Acylhydrolase superfamily protein	1	-1.57	0.15	0.53	0.83	0.41	-2.31	-0.66	-2.63
Locus_12368	AT4G13235.1	embryo sac development arrest 21	1	0.66	-0.14	1.74	1.7	2.2	-1.28	-1.02	-0.4
Locus_12369	AT5G39990.1	Core-2/I-branching beta-1,6-N-acetylglucosaminyltransferase family protein	1	0.57	2.34	0.8	0.97	0.82	2.69	2.34	2.2
Locus_1237	AT5G59420.1	OSBP(oxysterol binding protein)-related protein 3C	1	0.67	1.15	0.14	0.57	0.61	1.46	1.27	1.44
Locus_12370	AT2G33510.1	CONTAINS InterPro DOMAIN/s: WW/Rsp5/WWP (InterPro:IPR001202); BEST Arabidopsis thaliana protein match is: unknown protein (TAIR:AT1G28070.1); Has 3898 Blast hits to 1138 proteins in 179 species: Archae - 0; Bacteria - 40; Metazoa - 2353; Fungi - 242; Plants - 298; Viruses - 92; Other Eukaryotes - 873 (source: NCBI BLink).	1	0.86	0.89	0.54	0.31	0.1	1.62	2.11	1.67
Locus_12371	AT5G27430.1	Signal peptidase subunit	1	-1.48	0.36	1.29	1.67	1.37	0.05	-1.86	-0.31
Locus_12372	AT3G48970.1	Heavy metal transport/detoxification superfamily protein	1	0.49	0.9	0.95	0.89	1.07	0.6	0.63	0.55
Locus_12375	AT4G30490.1	AFG1-like ATPase family protein	1	-1.13	-2.17	-2.97	-2.84	-3.01	-2.77	-2.59	-2.48
Locus_12377			1	0.87	0.48	1.8	0.29	0.88	0.39	-0.74	0.52
Locus_12379	AT1G27310.1	nuclear transport factor 2A	1	-0.09	-0.03	0.21	-0.31	-0.1	1.49	2.18	2.44
Locus_1238	AT5G46940.1	Plant invertase/pectin methylesterase inhibitor superfamily protein	1	-1.26	-0.56	0.8	1.14	0.84	-1.32	-1.2	-0.95
Locus_12381			1	0.43	0.74	1.73	1.32	1.32	0.43	0.29	0.44
Locus_12382	AT3G21330.1	basic helix-loop-helix (bHLH) DNA-binding superfamily protein	1	0.87	0.83	-1.66	-1.2	-1.23	0.21	0.55	0.64
Locus_12383	AT1G27050.1	homeobox protein 54	1	0.06	-0.06	-0.63	-0.86	-0.48	-2.76	-4.61	-3.55
Locus_12384	AT5G29000.2	Homeodomain-like superfamily protein	1	0.65	0.47	1.61	1.41	1.55	1.49	1.58	1.64
Locus_12386	AT1G06900.1	Insulinase (Peptidase family M16) family protein	1	-1.48	-1.52	4.73	4.95	4.72	-1.54	-1.28	-1.54
Locus_12387	AT1G31820.1	Amino acid permease family protein	1	-1.17	-1.39	-1.29	-1.31	-0.71	-3.71	-2.8	-3.06
Locus_12388	AT4G18490.2	unknown protein; FUNCTIONS IN: molecular_function unknown; INVOLVED IN: biological_process unknown; LOCATED IN: cellular_component unknown; EXPRESSED IN: shoot, shoot apex, embryo, flower, seed; EXPRESSED DURING: petal differentiation and expansion stage, E expanded cotyledon stage; Has 30201 Blast hits to 17322 proteins in 780 species: Archae - 12; Bacteria - 1396; Metazoa - 17338; Fungi - 3422;…	1	1.21	0.62	-1.13	0.19	0.03	-0.09	0.09	0.73
Locus_12389			1	1.12	2.05	1.13	2.02	2.04	0.57	0.74	1.06
Locus_1239	AT5G35430.1	Tetratricopeptide repeat (TPR)-like superfamily protein	1	-0.4	-0.43	0.42	0.4	0.42	-9.18	-8.92	-9.18
Locus_12391	AT5G14340.1	myb domain protein 40	1	1.25	1.99	0.59	0.95	0.84	1.69	1.68	1.77
Locus_12392	AT4G05160.1	AMP-dependent synthetase and ligase family protein	1	-0.05	0.1	1.12	0.55	0.41	-1.73	-2.14	-2.17
Locus_12394	AT3G24760.1	Galactose oxidase/kelch repeat superfamily protein	1	0.26	0.48	-1.9	-1.5	-0.97	0.11	-0.32	-0.46
Locus_12395	AT4G36740.1	homeobox protein 40	1	1.07	1.77	1.38	1.6	1.65	1.99	1.62	1.74
Locus_12397	AT3G16870.1	GATA transcription factor 17	1	-0.06	0.7	-1	-0.67	-0.61	-0.65	-1.66	-1.18
Locus_12398	AT3G01440.1	PsbQ-like 1	1	-0.48	-0.52	3.56	3.13	2.96	-0.54	-0.28	-0.54
Locus_124	AT3G17800.1	Protein of unknown function (DUF760)	1	-0.18	-0.61	-1.06	-0.49	-0.49	-0.17	-0.51	-0.34
Locus_1240	AT2G47330.1	P-loop containing nucleoside triphosphate hydrolases superfamily protein	1	-0.58	-1.52	-4.82	-2.86	-4.89	1.07	2.65	3.37
Locus_12400	AT5G51810.1	gibberellin 20 oxidase 2	1	0.58	1.85	2.81	2.92	2.76	2.5	2.8	2.85
Locus_12401	AT5G53160.2	regulatory components of ABA receptor 3	1	-1.11	-1.5	-1.9	-2.62	-2.33	-1.96	-1.44	-1.72
Locus_12403	AT4G34650.1	squalene synthase 2	1	0.17	0.52	1.17	1.04	0.98	1.09	1.17	0.98
Locus_12404	AT3G60130.2	beta glucosidase 16	1	1.61	2.22	3.06	3.47	3.05	1.83	1.92	2.18
Locus_12405	AT5G13020.1	Emsy N Terminus (ENT)/ plant Tudor-like domains-containing protein	1	-1.13	-2.04	-1.38	-1.34	-1.13	-1.19	-0.73	-1.13
Locus_12406	AT2G26140.1	FTSH protease 4	1	-0.96	-1.74	2.15	2.44	2.69	-1.03	-1.5	-1.35
Locus_12407	AT5G47260.1	ATP binding;GTP binding;nucleotide binding;nucleoside-triphosphatases	1	0.84	1.23	6.17	6.01	5.97	6.45	6.52	6.57
Locus_12408	AT1G49410.1	translocase of the outer mitochondrial membrane 6	1	-0.56	-0.77	-0.68	-0.49	-0.81	-1.9	-1.42	-1.29
Locus_12409	AT1G32240.1	Homeodomain-like superfamily protein	1	0.63	0.77	0.11	0.49	0.37	1.19	1.03	1.04
Locus_1241	AT3G63180.2	TIC-like	1	1.1	1.62	0.91	1.25	1.93	0.39	0.21	1
Locus_12410	AT4G28010.1	Tetratricopeptide repeat (TPR)-like superfamily protein	1	-0.48	-0.52	6.77	7.25	7.28	-0.54	-0.28	-0.54
Locus_12411	AT2G03750.1	P-loop containing nucleoside triphosphate hydrolases superfamily protein	1	-0.79	-1.53	-1.05	-1.57	-1.8	-1.49	-1.54	-1.64
Locus_12413			1	0.34	1.07	0.01	-0.12	0.06	0.62	0.9	0.53
Locus_12414	AT1G53390.1	P-loop containing nucleoside triphosphate hydrolases superfamily protein	1	0.79	0.8	0.56	1.13	1.13	1.1	0.48	0.78
Locus_12415	AT5G21482.1	cytokinin oxidase 7	1	-0.33	-0.5	0.71	0.66	0.67	-1	-1.8	-1.12
Locus_12416	AT3G25680.1	FUNCTIONS IN: molecular_function unknown; INVOLVED IN: biological_process unknown; LOCATED IN: chloroplast; EXPRESSED IN: 21 plant structures; EXPRESSED DURING: 13 growth stages; CONTAINS InterPro DOMAIN/s: S-layer homology domain (InterPro:IPR001119); BEST Arabidopsis thaliana protein match is: unknown protein (TAIR:AT5G23890.1); Has 2454 Blast hits to 2065 proteins in 355 species: Archae - 39; …	1	-0.28	0.03	-1.56	-1.09	-1.06	-0.63	-0.36	-0.41
Locus_12418	AT1G56600.1	galactinol synthase 2	1	0.04	0.7	0.76	1.06	1.01	0.84	0.87	0.92
Locus_12419	AT4G23430.3	NAD(P)-binding Rossmann-fold superfamily protein	1	-0.81	-1.08	-2	-2.53	-2.26	-3.37	-3.1	-2.12
Locus_1242	AT5G59970.1	Histone superfamily protein	1	1.29	1.36	0.21	0.75	0.83	-0.37	0.09	0.09
Locus_12420	AT5G23100.1	Protein of unknown function, DUF617	1	0.67	1.08	1.1	1.34	1.3	0.9	0.9	0.94
Locus_12421			1	0.26	1.07	-0.71	0.25	0.14	1.52	1.42	1.58
Locus_12422	AT5G28885.1	unknown protein; CONTAINS InterPro DOMAIN/s: Protein of unknown function DUF223 (InterPro:IPR003871); Has 30201 Blast hits to 17322 proteins in 780 species: Archae - 12; Bacteria - 1396; Metazoa - 17338; Fungi - 3422; Plants - 5037; Viruses - 0; Other Eukaryotes - 2996 (source: NCBI BLink).	1	-0.74	-0.86	-0.9	-1.51	-0.8	-1.66	-1.46	-1.38
Locus_12423	AT5G59980.2	Polymerase/histidinol phosphatase-like	1	-1.8	-1.84	0.97	-0.33	0.48	-1.27	0.72	-0.54
Locus_12424	AT1G15390.1	peptide deformylase 1A	1	-2.06	-1.52	-1.07	-1.11	-0.04	-0.67	-0.06	-2.13
Locus_12425	AT3G59820.1	LETM1-like protein	1	-1.63	-1.52	0.18	-1.16	-0.23	-1.85	-3.23	-4.91
Locus_12427	AT4G33090.1	aminopeptidase M1	1	-1.75	-2.6	-1.84	-2.55	-2.72	-2.71	-2.63	-2.97
Locus_1243	AT3G27090.1	DCD (Development and Cell Death) domain protein	1	-0.48	-0.52	8.75	8.88	8.65	-0.54	-0.28	-0.54
Locus_12431	AT2G30920.1	coenzyme Q 3	1	-0.8	0.46	-0.29	0.37	0.05	-1.36	-1.02	-0.86
Locus_12433	AT5G16420.1	Pentatricopeptide repeat (PPR-like) superfamily protein	1	0.18	0.01	-5.91	-4.36	-4.39	-3.99	-3.57	-2.91
Locus_12434	AT3G53710.2	ARF-GAP domain 6	1	0.59	1.12	1.51	1.68	1.68	1.33	1.11	1.34
Locus_12438	AT5G12260.1	BEST Arabidopsis thaliana protein match is: glycosyltransferase family protein 2 (TAIR:AT5G60700.1); Has 1807 Blast hits to 1807 proteins in 277 species: Archae - 0; Bacteria - 0; Metazoa - 736; Fungi - 347; Plants - 385; Viruses - 0; Other Eukaryotes - 339 (source: NCBI BLink).	1	-0.94	-1.47	-5.25	-6.61	-6.64	-1.66	-2.16	-1.98
Locus_1244	AT5G42390.1	Insulinase (Peptidase family M16) family protein	1	-1.08	-1.41	-1.7	-1.65	-1.57	-1.46	-1.19	-1.47
Locus_12442	AT1G61560.1	Seven transmembrane MLO family protein	1	-0.48	-0.52	4.88	5.11	5.24	3.63	3.93	4.05
Locus_12443	AT4G29090.1	Ribonuclease H-like superfamily protein	1	0.52	-0.25	0.08	-2.66	-2.1	-0.69	-2.01	-0.05
Locus_12444	AT5G25170.1	PPPDE putative thiol peptidase family protein	1	-0.19	-0.11	-0.66	-0.68	-0.45	-1.16	-1.45	-1.35
Locus_12445	AT4G37330.1	cytochrome P450, family 81, subfamily D, polypeptide 4	1	0.2	0.97	0.01	0.67	0.65	-1.77	-1.69	-1.6
Locus_12448	AT2G33240.1	myosin XI D	1	-0.63	-1.26	-1.95	-2.03	-1.82	-8.13	-7.87	-8.13
Locus_12449	AT3G07600.1	Heavy metal transport/detoxification superfamily protein	1	-1.77	-3.03	-1.53	-1.5	-1.47	-5.19	-4.93	-5.37
Locus_1245	AT1G78780.2	pathogenesis-related family protein	1	0.76	0.98	1.03	1.17	1.3	0.82	0.8	0.67
Locus_12450	AT3G21250.2	multidrug resistance-associated protein 6	1	-0.39	0.82	-0.11	0.01	-0.27	-2.12	-0.73	-0.36
Locus_12451	AT3G26420.1	RNA-binding (RRM/RBD/RNP motifs) family protein with retrovirus zinc finger-like domain	1	0.82	1.27	1.66	1.61	1.46	2.28	2.15	2.05
Locus_12452	AT1G07640.3	Dof-type zinc finger DNA-binding family protein	1	-0.48	0.07	1.29	1.66	1.81	3.67	3.04	2.63
Locus_12453	AT5G47140.1	GATA transcription factor 27	1	2.33	1.48	3.03	1.99	2.72	1.05	2.53	1.46
Locus_12455	AT1G04690.1	potassium channel beta subunit 1	1	-0.28	-1.41	-2.91	-2.94	-2.92	-1.24	-0.55	-0.92
Locus_12456	AT5G63030.1	Thioredoxin superfamily protein	1	-0.48	-0.52	5.28	3.95	3.77	-0.54	-0.28	-0.54
Locus_12457	AT1G27530.1	CONTAINS InterPro DOMAIN/s: Ubiquitin-conjugating enzyme/RWD-like (InterPro:IPR016135), Ubiquitin-fold modifier-conjugating enzyme 1 (InterPro:IPR014806); Has 269 Blast hits to 269 proteins in 110 species: Archae - 0; Bacteria - 0; Metazoa - 175; Fungi - 0; Plants - 42; Viruses - 0; Other Eukaryotes - 52 (source: NCBI BLink).	1	-0.77	-0.9	-1.3	-1.06	-1.07	-0.95	-0.23	-0.13
Locus_12458	AT4G30150.1	CONTAINS InterPro DOMAIN/s: Nucleolar 27S pre-rRNA processing, Urb2/Npa2 (InterPro:IPR018849); Has 58 Blast hits to 49 proteins in 21 species: Archae - 0; Bacteria - 2; Metazoa - 2; Fungi - 0; Plants - 44; Viruses - 3; Other Eukaryotes - 7 (source: NCBI BLink).	1	-0.65	-1.37	-1.46	0.5	-2.53	-1.12	-0.45	-1.12
Locus_12459	AT3G01950.1	Protein of unknown function (DUF 3339)	1	-0.74	0.07	2.32	2.2	2.64	1.22	1.36	1.05
Locus_12460	AT2G43080.1	P4H isoform 1	1	0.02	0.87	0.74	0.68	1.02	-0.85	-1.39	-0.77
Locus_12462	AT1G14360.1	UDP-galactose transporter 3	1	-0.23	0.24	4	3.72	3.74	4.45	4.13	4.2
Locus_12463	AT4G25500.4	arginine/serine-rich splicing factor 35	1	-0.04	0.87	0.98	1.52	1.26	0.37	-0.04	0.42
Locus_12465	AT4G38940.1	Galactose oxidase/kelch repeat superfamily protein	1	-1.66	-2.68	-0.53	-1.48	-1.49	-5.63	-4.9	-7.33
Locus_12466	AT2G01180.1	phosphatidic acid phosphatase 1	1	0.18	0.07	-1.29	0.99	1.05	-0.42	0.22	0.27
Locus_12467			1	-0.84	0.84	1.46	1.28	0.98	1.23	1.74	0.95
Locus_12468	AT5G51820.1	phosphoglucomutase	1	-0.5	-2.8	-3.26	-2.71	-2.33	-2.82	-2.17	-2.18
Locus_1247	ATCG00900.1	Ribosomal protein S7p/S5e family protein	1	-1.21	-1.97	-3.59	-3.66	-3.87	-1.95	-2.33	-2.35
Locus_12471	AT2G31400.1	genomes uncoupled 1	1	1.45	2.01	2.36	2.73	2.79	2.28	2.22	2.31
Locus_12475	AT1G34010.1	unknown protein; BEST Arabidopsis thaliana protein match is: unknown protein (TAIR:AT1G22790.2); Has 74 Blast hits to 74 proteins in 12 species: Archae - 0; Bacteria - 0; Metazoa - 0; Fungi - 0; Plants - 74; Viruses - 0; Other Eukaryotes - 0 (source: NCBI BLink).	1	-0.48	-0.52	6.16	6.15	6.06	6.15	6.23	6.15
Locus_12476	AT5G22630.1	arogenate dehydratase 5	1	-0.36	-0.57	0.43	-0.09	0.09	-0.95	-1.42	-1.9
Locus_12477	AT4G34630.1	unknown protein; Has 30 Blast hits to 30 proteins in 10 species: Archae - 0; Bacteria - 2; Metazoa - 0; Fungi - 0; Plants - 24; Viruses - 0; Other Eukaryotes - 4 (source: NCBI BLink).	1	-0.71	-0.91	-0.8	-1.22	-1.73	-0.65	-0.56	-0.46
Locus_12479			1	-1.07	-1.45	-1.28	-1.36	-1.19	1.17	2.03	2.05
Locus_1248	AT4G20320.2	CTP synthase family protein	1	1.03	1.11	1.68	1.51	1.7	-1.14	0.4	0.08
Locus_12480	AT2G42800.1	receptor like protein 29	1	1.07	1.11	0.58	0.17	0.22	1.12	1.75	1.16
Locus_12481	AT5G44260.1	Zinc finger C-x8-C-x5-C-x3-H type family protein	1	0.8	1.4	3.03	3.22	2.91	3.22	2.89	2.99
Locus_12482	AT5G40770.1	prohibitin 3	1	-1.16	-1.23	-0.88	-2.98	-2.01	-1.33	-1.69	-1.52
Locus_12483			1	-0.95	-1.24	-1.23	-2.13	-2.11	-0.46	-0.03	0.47
Locus_12484	AT2G35190.1	novel plant snare 11	1	-1.57	-3.15	-2.39	-3.29	-3.19	-3.19	-2.99	-3.76
Locus_12485	AT1G76610.1	Protein of unknown function, DUF617	1	0.3	0.55	0.46	0.91	0.93	2.25	2.06	2.05
Locus_12487	AT2G47990.1	transducin family protein / WD-40 repeat family protein	1	0.04	0.57	0.93	0.72	0.73	1.07	0.84	1.19
Locus_12490			1	-1.06	-2.92	-2.58	-2.25	-2.32	-4.41	-4.15	-5
Locus_12492	AT4G05400.2	copper ion binding	1	0.58	0.7	0.93	0.91	0.81	1.2	1.03	1.37
Locus_12493	AT5G40660.1	ATP12 protein-related	1	0.21	0.48	-1.99	0.92	0.94	-3.24	-2.98	-3.24
Locus_12494	AT5G24740.1	Protein of unknown function (DUF1162)	1	-0.48	0.48	2.17	3.62	4.25	-0.54	0.72	0.05
[truncated: 25,879 more rows]
