# Supplementary material for: Intracellular Ca2+ and K+ concentration in Brassica oleracea leaf induces differential expression of transporter and stress-related genes
Source: BMC Genomics. 2016 Mar 9;17:211. doi: 10.1186/s12864-016-2512-x (PMC4784358; doi:10.1186/s12864-016-2512-x)
Supplement: Additional file 5: Table S3. — Expression changes of tip-bun related phenotype-specific genes. (XLSX 179 kb) [file 12864_2016_2512_MOESM5_ESM.xlsx]

## Sheet: cluster1
Supplementary Table S3. Expression changes of tip-bun related phenotype-specific genes
Brassica oleracea ID	Arabidopsis locus	Annotation	Tip-burn susceptible			Tip-burn resistance			Kale
			LA	LM	LB	LA	LM	LB	LA	LM	LB
Locus_12859	AT5G18636.1	unknown protein; BEST Arabidopsis thaliana protein match is: unknown protein (TAIR:AT5G25200.1); Has 35333 Blast hits to 34131 proteins in 2444 species: Archae - 798; Bacteria - 22429; Metazoa - 974; Fungi - 991; Plants - 531; Viruses - 0; Other Eukaryotes - 9610 (source: NCBI BLink).	1	2.39	2.98	0.12	1.4	0.63	-1.12	-0.86	-1.12
Locus_15720	AT1G29050.1	TRICHOME BIREFRINGENCE-LIKE 38	1	2.69	3.48	-0.29	-0.33	-0.36	-0.54	-0.28	-0.54
Locus_19617			1	2	2.26	0.71	-0.34	0.64	0.82	1.72	1.41
Locus_22208	AT5G56900.2	CwfJ-like family protein / zinc finger (CCCH-type) family protein	1	2.43	2.18	-0.29	0.67	-0.36	-0.54	1.89	1.05
Locus_23760	AT5G16850.1	telomerase reverse transcriptase	1	3.04	2.18	0.71	1.99	1.44	-0.54	0.72	1.05
Locus_35801	AT1G36370.1	serine hydroxymethyltransferase 7	1	2.74	2.35	0.44	-0.92	0.86	-0.12	-0.86	-1.12
Locus_36256	AT1G10870.1	ARF-GAP domain 4	1	2.74	2.42	-0.88	-0.92	-0.95	-1.12	-0.86	-1.12
Locus_36273	AT4G17460.1	Homeobox-leucine zipper protein 4 (HB-4) / HD-ZIP protein	1	2.58	2.85	-1.88	-1.92	-1.95	0.2	-0.06	1.12
Locus_38380	AT3G15540.1	indole-3-acetic acid inducible 19	1	2.27	3.32	0.97	1.15	1.44	0.39	1.4	0.84
Locus_38400			1	2.22	3.01	-0.71	-1.33	-0.36	-0.54	-1.28	-1.54
Locus_39365	AT5G16910.1	cellulose-synthase like D2	1	2.43	3.01	0.71	1.67	0.22	-0.54	1.31	0.46
Locus_40656	AT5G61060.2	histone deacetylase 5	1	2.61	2.36	0.71	1.31	1.59	-0.54	0.72	-0.95
Locus_41099			1	2.11	3.29	-0.29	1.47	0.64	-0.54	-0.28	-0.54
Locus_41361	AT5G46830.1	NACL-inducible gene 1	1	2.33	2.39	-0.29	-0.33	-0.36	1.05	0.72	1.63
Locus_45161			1	2.02	2.09	-1.14	0.4	-0.95	0.94	-0.86	0.54
Locus_45191	AT1G08200.1	UDP-D-apiose/UDP-D-xylose synthase 2	1	2.55	2.57	0.93	1.54	0.96	-0.32	0.94	0.05

## Sheet: cluster2
Supplementary Table S3. Expression changes of tip-bun related phenotype-specific genes
Brassica oleracea ID	Arabidopsis locus	Annotation	Tip-burn susceptible			Tip-burn resistance			Kale
			LA	LM	LB	LA	LM	LB	LA	LM	LB
Locus_10079	AT4G35310.1	calmodulin-domain protein kinase 5	1	-0.48	0.07	7.35	7.15	7.09	5.98	5.46	5.84
Locus_10080	AT4G11360.1	RING-H2 finger A1B	1	0.66	1.2	3.11	3.93	3.98	3.86	4.8	4.71
Locus_1012	AT1G61010.3	cleavage and polyadenylation specificity factor 73-I	1	0.08	1.18	5.17	4.67	4.61	2.64	2.76	2.39
Locus_10130			1	-1.62	0.55	2.03	2.4	2.84	3.35	3.18	3.47
Locus_1023	AT4G37310.1	cytochrome P450, family 81, subfamily H, polypeptide 1	1	0.33	1.39	3.61	4.6	4.41	2.27	3.91	3.75
Locus_10267	AT4G31160.1	DDB1-CUL4 associated factor 1	1	-1.48	-1.52	3.68	4.56	4.08	8.08	8.55	8.41
Locus_10270	AT1G12560.1	expansin A7	1	-0.77	0.48	3.34	3.71	3.47	3.26	3.43	3.25
Locus_10388			1	-1.16	-1.52	4.15	4.17	3.86	4.01	3.86	4.04
Locus_10400	AT5G46690.1	beta HLH protein 71	1	1.01	1.59	2.74	2.91	2.91	3.3	3.23	3.25
Locus_10452	AT3G07270.2	GTP cyclohydrolase I	1	-0.48	-0.52	5.05	4.52	4.61	4.77	4.31	4.44
Locus_10454	AT1G63350.1	Disease resistance protein (CC-NBS-LRR class) family	1	1.37	1.85	2.8	2.62	2.78	3.24	3.56	3.28
Locus_10464	AT4G26200.1	1-amino-cyclopropane-1-carboxylate synthase 7	1	0.33	0.48	3.49	4.06	4.16	2.82	3.99	3.55
Locus_10470	AT2G39810.1	ubiquitin-protein ligases	1	0.52	0.07	2.61	3.06	3.22	4.13	3.85	3.98
Locus_10508	AT1G78700.1	BES1/BZR1 homolog 4	1	0.46	1.18	2.12	2.06	2.22	2.49	2.49	2.49
Locus_10521	AT2G01400.1	unknown protein; Has 19 Blast hits to 19 proteins in 6 species: Archae - 0; Bacteria - 0; Metazoa - 0; Fungi - 0; Plants - 19; Viruses - 0; Other Eukaryotes - 0 (source: NCBI BLink).	1	-0.3	0.31	2.5	2.25	2.05	2.35	2.42	2.28
Locus_10526	AT5G15610.2	Proteasome component (PCI) domain protein	1	-1.06	-0.52	4.92	4.65	5.16	4.84	5.2	5.07
Locus_10575	AT2G37930.1	Protein of unknown function (DUF3527)	1	1.33	1.73	3.32	3.45	4.75	3.9	4.81	4.46
Locus_10589	AT3G20640.1	basic helix-loop-helix (bHLH) DNA-binding superfamily protein	1	-1.06	-0.52	4.65	4.59	4.94	3.4	3.04	2.58
Locus_10591	AT2G21160.1	Translocon-associated protein (TRAP), alpha subunit	1	-0.48	1.8	3.56	3.47	4.28	2.85	3.63	2.99
Locus_1064	AT2G33150.1	peroxisomal 3-ketoacyl-CoA thiolase 3	1	-0.33	-0.83	2.81	2.3	2.3	2.31	2.39	2.22
Locus_10652	AT1G67960.1	CONTAINS InterPro DOMAIN/s: Membrane protein,Tapt1/CMV receptor (InterPro:IPR008010); Has 447 Blast hits to 428 proteins in 176 species: Archae - 0; Bacteria - 0; Metazoa - 190; Fungi - 133; Plants - 49; Viruses - 0; Other Eukaryotes - 75 (source: NCBI BLink).	1	-0.48	-0.52	6.46	6.16	6.46	6.35	6.39	6.28
Locus_10669	AT4G16970.1	Protein kinase superfamily protein	1	1.02	1.84	2.1	2.33	2.19	2.33	2.26	2.51
Locus_10740	AT2G19180.1	unknown protein; BEST Arabidopsis thaliana protein match is: unknown protein (TAIR:AT1G16840.1); Has 64 Blast hits to 64 proteins in 12 species: Archae - 0; Bacteria - 0; Metazoa - 0; Fungi - 0; Plants - 64; Viruses - 0; Other Eukaryotes - 0 (source: NCBI BLink).	1	0.78	1.25	4.33	3.74	2.77	3.12	4	4.15
Locus_10758	AT5G19000.2	BTB-POZ and MATH domain 1	1	-0.48	0.48	6.3	6.1	6.12	5.16	4.81	4.11
Locus_10830	AT4G20880.1	ethylene-responsive nuclear protein / ethylene-regulated nuclear protein (ERT2)	1	0.52	0.58	2.2	2.37	2.83	2.05	2.2	2.45
Locus_10851	AT5G15630.1	COBRA-like extracellular glycosyl-phosphatidyl inositol-anchored protein family	1	-0.48	-0.52	6.59	5.92	6.14	4.97	5.53	5.2
Locus_10895			1	-0.56	0.48	5.19	4.94	4.78	5.04	4.64	4.14
Locus_1100	AT3G03300.3	dicer-like 2	1	0.6	1.37	4.15	3.87	3.86	3.06	2.95	2.5
Locus_11022	AT1G34340.1	alpha/beta-Hydrolases superfamily protein	1	0.45	0.74	4.63	4.37	4.48	3.1	2.82	2.43
Locus_1103			1	0.2	1.21	2.43	2.85	2.93	2.25	2.38	2.48
Locus_11052	AT3G50900.1	unknown protein; BEST Arabidopsis thaliana protein match is: unknown protein (TAIR:AT5G66490.1); Has 45 Blast hits to 45 proteins in 7 species: Archae - 0; Bacteria - 0; Metazoa - 0; Fungi - 0; Plants - 45; Viruses - 0; Other Eukaryotes - 0 (source: NCBI BLink).	1	0.28	-1.52	3.42	3.29	3.48	3.03	2.67	2.8
Locus_11086			1	0.35	1.7	3.9	4.64	4.8	4.89	5.84	5.7
Locus_11094	AT3G27020.1	YELLOW STRIPE like 6	1	-0.48	-0.52	3.29	3.31	2.64	2.98	3.72	2.63
Locus_11136	AT4G33140.1	Haloacid dehalogenase-like hydrolase (HAD) superfamily protein	1	-0.07	-0.48	2.08	2.26	2.22	2.87	2.91	3.01
Locus_11256	AT3G06590.2	basic helix-loop-helix (bHLH) DNA-binding superfamily protein	1	-0.48	0.07	2.79	3.91	3.72	3.05	4.24	4.85
Locus_11280	AT2G33435.1	RNA-binding (RRM/RBD/RNP motifs) family protein	1	-0.48	-0.52	3.56	3.71	3.1	3.51	3.67	4.27
Locus_11318			1	1.33	1.36	2.37	2.21	2.28	2.24	2.47	2.53
Locus_11387	AT3G06540.1	Rab escort protein	1	0.52	0.48	3.56	4.02	3.72	4.16	3.58	3.32
Locus_11462	AT1G28330.4	dormancy-associated protein-like 1	1	-0.48	-0.52	6.83	6.72	6.96	6.73	7.03	6.88
Locus_1153	AT5G66390.1	Peroxidase superfamily protein	1	0.29	0.21	4.61	3.95	3.88	2.11	2.05	2.16
Locus_11530	AT5G06220.2	LETM1-like protein	1	0.32	1.21	3.86	4.82	4.65	3.24	3.71	3.75
Locus_11544	AT2G05320.1	beta-1,2-N-acetylglucosaminyltransferase II	1	0.71	1.91	2.17	2.52	2.45	2.9	3.19	2.88
Locus_11577			1	1.05	1.95	2.93	3.19	2.98	3.21	3.21	3.23
Locus_11597	AT4G11450.1	Protein of unknown function (DUF3527)	1	1.48	1.34	3.18	3.7	3.69	2.71	2.65	2.39
Locus_11824	AT3G21290.1	dentin sialophosphoprotein-related	1	0.8	1.76	2.06	2.38	2.63	2.36	2.87	2.78
Locus_11841	AT1G26960.1	homeobox protein 23	1	1.03	1.74	2.6	2.78	2.4	2.5	2.16	2.4
Locus_11887	AT3G13280.1	Putative endonuclease or glycosyl hydrolase	1	0.41	0.69	2.53	2.79	2.64	2	2.39	2.47
Locus_11980	AT4G25700.1	beta-hydroxylase 1	1	1.04	1.89	2.02	2.36	2.4	2.57	2.51	2.59
Locus_12106	AT3G22480.1	prefoldin 2	1	1.12	1.28	2.05	2.14	2.21	2.11	2.16	2.08
Locus_12109	AT4G28270.1	RING membrane-anchor 2	1	-0.48	-0.52	4.32	4.25	4.79	5.75	6.27	6.43
Locus_12138	AT5G36228.1	nucleic acid binding;zinc ion binding	1	-0.48	-0.52	5.31	5.09	5.13	5.28	5.25	5.52
Locus_12146	AT5G07740.1	actin binding	1	0.51	0.93	3.06	2.51	2.56	2.48	2.19	2.23
Locus_1221	AT4G04890.1	protodermal factor 2	1	0.89	1.7	2.32	2.49	2.73	2.14	2.18	2.19
Locus_12216	AT1G18470.1	Transmembrane Fragile-X-F-associated protein	1	1.11	-0.52	3.99	2.99	2.96	4.87	4.85	5.09
Locus_12296	AT1G30820.1	CTP synthase family protein	1	-0.48	-0.52	5.58	3.67	3.81	2.55	2.18	3.05
Locus_12332	AT5G05230.1	RING/U-box superfamily protein	1	0.11	-0.52	3.1	2.75	2.34	3.61	3.18	2.85
Locus_12333	AT5G03910.1	ABC2 homolog 12	1	0.78	0.8	2.73	2.56	2.47	2.58	2.48	2.36
Locus_1234	AT1G20620.5	catalase 3	1	0.06	0.07	2.5	2.63	2.97	2.29	2.04	2.56
Locus_1235	AT5G53460.3	NADH-dependent glutamate synthase 1	1	0.37	0.71	2.59	3.38	3.63	3.07	2.94	3.03
Locus_12359	AT3G15760.1	unknown protein; FUNCTIONS IN: molecular_function unknown; INVOLVED IN: biological_process unknown; LOCATED IN: endomembrane system; EXPRESSED IN: 22 plant structures; EXPRESSED DURING: 10 growth stages; BEST Arabidopsis thaliana protein match is: unknown protein (TAIR:AT1G52565.1); Has 42 Blast hits to 42 proteins in 10 species: Archae - 0; Bacteria - 0; Metazoa - 0; Fungi - 0; Plants - 42; Viru…	1	-0.48	-0.52	7.63	6.61	6.85	7.12	6.73	7.2
Locus_12400	AT5G51810.1	gibberellin 20 oxidase 2	1	0.58	1.85	2.81	2.92	2.76	2.5	2.8	2.85
Locus_12407	AT5G47260.1	ATP binding;GTP binding;nucleotide binding;nucleoside-triphosphatases	1	0.84	1.23	6.17	6.01	5.97	6.45	6.52	6.57
Locus_12442	AT1G61560.1	Seven transmembrane MLO family protein	1	-0.48	-0.52	4.88	5.11	5.24	3.63	3.93	4.05
Locus_12462	AT1G14360.1	UDP-galactose transporter 3	1	-0.23	0.24	4	3.72	3.74	4.45	4.13	4.2
Locus_12475	AT1G34010.1	unknown protein; BEST Arabidopsis thaliana protein match is: unknown protein (TAIR:AT1G22790.2); Has 74 Blast hits to 74 proteins in 12 species: Archae - 0; Bacteria - 0; Metazoa - 0; Fungi - 0; Plants - 74; Viruses - 0; Other Eukaryotes - 0 (source: NCBI BLink).	1	-0.48	-0.52	6.16	6.15	6.06	6.15	6.23	6.15
Locus_12481	AT5G44260.1	Zinc finger C-x8-C-x5-C-x3-H type family protein	1	0.8	1.4	3.03	3.22	2.91	3.22	2.89	2.99
Locus_12541	AT5G50240.1	protein-l-isoaspartate methyltransferase 2	1	-0.89	-0.52	5.39	5.28	5.37	4.6	4.55	4.39
Locus_12574	AT1G70550.1	Protein of Unknown Function (DUF239)	1	-0.41	0.04	2.96	3.2	3.13	3.99	3.6	3.8
Locus_12633			1	-0.08	-0.24	3.13	2.12	2.35	2.25	2.61	2.26
Locus_12638	AT4G02405.1	S-adenosyl-L-methionine-dependent methyltransferases superfamily protein	1	-0.48	-0.52	4.54	4.13	3.59	4.11	3.04	3.22
Locus_12673	AT1G04350.1	2-oxoglutarate (2OG) and Fe(II)-dependent oxygenase superfamily protein	1	-0.48	-0.52	3.75	3.52	2.81	4.19	4.39	4.42
Locus_12713	AT3G18000.1	S-adenosyl-L-methionine-dependent methyltransferases superfamily protein	1	0.04	0.85	3.15	3.53	3.66	3.64	3.08	3.34
Locus_12739			1	0.74	0.48	2.79	3.17	3.67	5.94	5.45	5.44
Locus_12775	AT3G50410.1	OBF binding protein 1	1	-0.48	-0.02	2.86	2.67	2.81	2.4	2.53	2.45
Locus_12794	AT2G32680.1	receptor like protein 23	1	-0.48	-0.52	3.03	2.13	3.44	2.63	2.72	2.99
Locus_12806	AT1G15490.1	alpha/beta-Hydrolases superfamily protein	1	0.66	1.41	3.63	4.05	4.2	4.21	4.6	4.36
Locus_12811	AT5G19151.1	unknown protein; FUNCTIONS IN: molecular_function unknown; INVOLVED IN: biological_process unknown; LOCATED IN: endomembrane system; Has 30201 Blast hits to 17322 proteins in 780 species: Archae - 12; Bacteria - 1396; Metazoa - 17338; Fungi - 3422; Plants - 5037; Viruses - 0; Other Eukaryotes - 2996 (source: NCBI BLink).	1	0.86	1.37	2.73	3.05	3.18	2.18	2.16	2.62
Locus_12838	AT4G29670.1	atypical CYS HIS rich thioredoxin 2	1	1.16	1.67	3.08	2.66	3.04	2.59	2.32	2.28
Locus_12865	AT2G26860.2	FBD, F-box and Leucine Rich Repeat domains containing protein	1	0.8	1.54	3.25	3.74	3.58	2.84	2.91	2.97
Locus_12873	AT5G45275.1	Major facilitator superfamily protein	1	-0.48	-0.52	2.61	3.13	3.81	4.99	3.89	4.87
Locus_12926	AT3G04060.1	NAC domain containing protein 46	1	-1.48	1.18	2.95	3.06	3.25	3.11	3.28	3.11
Locus_12941			1	0.52	1.07	3.97	4.22	3.86	3.8	3.85	3.55
Locus_13051	AT1G51340.2	MATE efflux family protein	1	1.26	1.8	4.05	4.71	5.05	3.99	3.89	4.25
Locus_13113			1	0.1	0.07	5.08	4.86	4.31	3.46	2.72	2.55
Locus_13172			1	-0.06	0.22	4.07	3.6	3.79	3.67	3.77	3.73
Locus_13188	AT1G30890.2	Integral membrane HRF1 family protein	1	0.52	1.07	3.51	2.67	2.81	2.78	2.81	2.55
Locus_1320	AT5G50000.1	Protein kinase superfamily protein	1	0.77	1.55	3.68	3.49	3.54	3.12	2.93	2.82
Locus_13246	AT5G64770.1	Encodes a root meristem growth factor (RGF). Belongs to a family of functionally redundant homologous peptides that are secreted, tyrosine-sulfated, and expressed mainly in the stem cell area and the innermost layer of central columella cells. RGFs are required for maintenance of the root stem cell niche and transit amplifying cell proliferation. Members of this family include: At5g60810 (RGF1), …	1	-0.48	-0.52	3.35	2.84	3.22	5.93	6.18	5.9
Locus_13248	AT2G30040.1	mitogen-activated protein kinase kinase kinase 14	1	0.8	1.83	2.51	3.52	3.45	3.63	3.75	4.06
Locus_13254	AT3G25510.1	disease resistance protein (TIR-NBS-LRR class), putative	1	-0.48	0.48	3.92	4.57	4.54	2.85	3.42	3.63
Locus_13272	AT5G37890.1	Protein with RING/U-box and TRAF-like domains	1	1.72	1.63	2.85	3.49	3.14	3.02	3.29	3.37
Locus_13307			1	-1.07	-1.1	4.29	4.44	4.68	4.27	3.34	3.46
Locus_13364	AT3G61770.1	Acid phosphatase/vanadium-dependent haloperoxidase-related protein	1	0.84	0.48	3.56	4.39	5.03	3.46	4.04	4.08
Locus_13374	AT4G15180.1	SET domain protein 2	1	0.83	1.59	2.32	2.76	2.77	2.11	2.41	2.28
Locus_13398	AT2G16030.1	S-adenosyl-L-methionine-dependent methyltransferases superfamily protein	1	-1.29	-0.52	2.48	2.94	2.63	3.7	3.69	3.62
Locus_13412	AT5G16560.1	Homeodomain-like superfamily protein	1	-0.48	-0.52	5.01	4.52	4.7	4.85	4.95	4.61
Locus_13435	AT1G34110.1	Leucine-rich receptor-like protein kinase family protein	1	-0.74	-0.29	4.9	4.73	5.27	5.06	5.44	5.07
Locus_13439	AT1G68410.2	Protein phosphatase 2C family protein	1	-0.14	0.19	2.18	2.6	2.19	2.8	2.41	2.47
Locus_13497	AT2G24640.1	ubiquitin-specific protease 19	1	-0.8	-1.25	4.78	4.71	4.52	3.75	3.46	3.2
Locus_13510	AT5G02130.1	Tetratricopeptide repeat (TPR)-like superfamily protein	1	0.31	1.67	2.14	2.3	2.49	2.35	2.61	2.61
Locus_13536	AT1G17180.1	glutathione S-transferase TAU 25	1	0.6	0.89	2.36	2.52	2.32	2	2.26	2.2
Locus_1355	AT1G04120.1	multidrug resistance-associated protein 5	1	0.24	0.59	3.1	3.66	3.63	4	4.12	3.87
Locus_13564	AT2G30160.1	Mitochondrial substrate carrier family protein	1	0.84	1.07	5.46	4.99	5.18	4.77	4.63	4.95
Locus_13599	AT5G23910.1	ATP binding microtubule motor family protein	1	-0.48	-0.52	4.61	4.62	4.68	3.51	3.63	3.37
Locus_13717	AT4G18975.4	Pentatricopeptide repeat (PPR) superfamily protein	1	0.84	0.48	4.77	4.64	5.29	3.27	4.25	3.42
Locus_13775	AT1G57700.1	Protein kinase superfamily protein	1	-0.48	-0.52	2.88	2.57	3.16	4.24	4.18	3.99
Locus_13880	AT5G15890.1	TRICHOME BIREFRINGENCE-LIKE 21	1	-0.48	1.8	4.59	4.25	4.77	3.32	3.53	3.27
Locus_13914	AT3G03000.1	EF hand calcium-binding protein family	1	-0.48	-0.52	4.23	4.25	4.7	4.32	4.18	4.16
Locus_13915	AT4G34810.1	SAUR-like auxin-responsive protein family	1	-0.48	-0.52	3.79	3.91	4.61	6.08	6.32	6.16
Locus_13966			1	0.84	1.5	2.77	3.04	2.9	2.53	2.71	2.61
Locus_14014			1	-0.48	-0.52	4.9	4.28	4.64	5.81	5.03	5.24
Locus_14063	AT5G11980.1	conserved oligomeric Golgi complex component-related / COG complex component-related	1	0.75	1.07	3.61	2.47	2.3	4.2	4.2	4.33
Locus_14081	AT2G37340.1	arginine/serine-rich zinc knuckle-containing protein 33	1	-0.48	-0.52	4.17	4.09	3.85	4.99	4.7	4.63
Locus_14189	AT3G19460.1	Reticulon family protein	1	-0.48	-0.52	7.55	7.42	7.32	7.49	7.65	7.62
Locus_14203	AT3G61830.1	auxin response factor 18	1	-1.8	-1.25	2.34	2.15	2.77	2.56	2.1	2.81
Locus_1433			1	-0.69	-1.3	3.62	3.93	4.04	5.34	5.71	5.22
Locus_14348	AT1G13080.1	cytochrome P450, family 71, subfamily B, polypeptide 2	1	-0.48	-0.52	4.59	4.09	3.88	5.24	5.08	4.77
Locus_14385	AT3G23960.1	F-box and associated interaction domains-containing protein	1	0.06	0.48	2.95	3.18	2.75	4.81	4.65	4.86
Locus_14416	AT3G28455.1	CLAVATA3/ESR-RELATED 25	1	-0.48	-0.52	2.71	3.19	3.03	3.27	2.04	2.92
Locus_14426	AT3G09640.2	ascorbate peroxidase 2	1	-0.48	-0.52	4.1	3.67	3.34	2.63	2.89	2.55
Locus_14437	AT5G43130.2	TBP-associated factor 4	1	0.87	1.63	3.03	3.01	3.12	2.52	2.53	2.65
Locus_14515	AT1G14620.1	decoy	1	0.11	-0.35	3.82	3.93	4.2	3.83	3.4	3.53
Locus_14542	AT5G60930.1	P-loop containing nucleoside triphosphate hydrolases superfamily protein	1	1.01	-1.84	3.09	2.51	2.71	2.92	2.72	2.84
Locus_14589			1	1.1	0.48	5.36	5.5	5.42	5.81	5.74	5.53
Locus_14641	AT5G64750.1	Integrase-type DNA-binding superfamily protein	1	-0.48	-0.52	4.93	4.82	4.57	5.31	5.18	5.55
Locus_14678	AT3G24535.1	unknown protein; Has 28 Blast hits to 27 proteins in 8 species: Archae - 0; Bacteria - 0; Metazoa - 0; Fungi - 2; Plants - 26; Viruses - 0; Other Eukaryotes - 0 (source: NCBI BLink).	1	1.57	1.93	2.14	2.24	2.33	3.57	4.14	4.78
Locus_14716	AT4G36520.1	Chaperone DnaJ-domain superfamily protein	1	-0.48	-0.52	2.61	3.13	2.88	3.55	2.97	2.98
Locus_14718	AT3G08780.1	unknown protein; FUNCTIONS IN: molecular_function unknown; INVOLVED IN: biological_process unknown; LOCATED IN: cellular_component unknown; EXPRESSED IN: male gametophyte, cultured cell; EXPRESSED DURING: L mature pollen stage, M germinated pollen stage; Has 129 Blast hits to 129 proteins in 38 species: Archae - 0; Bacteria - 0; Metazoa - 96; Fungi - 0; Plants - 31; Viruses - 0; Other Eukaryotes …	1	-1.7	0	2.68	2.72	2.83	3.21	2.96	3.24
Locus_14819	AT3G19200.1	unknown protein; BEST Arabidopsis thaliana protein match is: unknown protein (TAIR:AT4G34419.1); Has 51 Blast hits to 51 proteins in 10 species: Archae - 0; Bacteria - 0; Metazoa - 0; Fungi - 0; Plants - 51; Viruses - 0; Other Eukaryotes - 0 (source: NCBI BLink).	1	-0.48	-0.52	3.29	3.25	3.34	4.16	3.11	3.82
Locus_14820	AT5G11500.1	unknown protein; CONTAINS InterPro DOMAIN/s: Protein of unknown function DUF814 (InterPro:IPR008532); Has 1807 Blast hits to 1807 proteins in 277 species: Archae - 0; Bacteria - 0; Metazoa - 736; Fungi - 347; Plants - 385; Viruses - 0; Other Eukaryotes - 339 (source: NCBI BLink).	1	-0.48	-0.52	4.68	3.57	3.54	3.85	4.08	3.98
Locus_14824	AT2G26440.1	Plant invertase/pectin methylesterase inhibitor superfamily	1	-0.86	-0.05	2.89	2.61	2.85	3.85	3.63	3.68
Locus_14835			1	1.58	1.98	2.17	2.25	2.68	2.91	2.38	2.81
Locus_15067	AT3G10180.1	P-loop containing nucleoside triphosphate hydrolases superfamily protein	1	-0.21	-0.52	3.52	3.32	2.71	3.94	3.31	3.62
Locus_15079	AT4G09060.1	unknown protein; LOCATED IN: membrane; EXPRESSED IN: leaf; BEST Arabidopsis thaliana protein match is: unknown protein (TAIR:AT1G14680.1); Has 8168 Blast hits to 6036 proteins in 601 species: Archae - 151; Bacteria - 570; Metazoa - 4684; Fungi - 544; Plants - 345; Viruses - 91; Other Eukaryotes - 1783 (source: NCBI BLink).	1	-0.48	-0.52	5.72	5.61	5.87	6.02	6.22	6.11
Locus_15085	AT5G44370.1	phosphate transporter 4;6	1	-0.48	-0.52	3.75	2.67	2.22	4.11	2.97	3.55
Locus_15099	AT5G19650.1	ovate family protein 8	1	-0.48	-0.52	5.43	4.77	4.61	5.98	5.37	5.69
Locus_15100	AT3G17630.1	cation/H+ exchanger 19	1	-0.48	-0.52	3.61	4.09	3.72	3.16	3.11	3.75
Locus_15120			1	0.95	1.27	2.47	3.54	2.91	2.35	2.62	2.32
Locus_15121	AT3G42170.1	BED zinc finger ;hAT family dimerisation domain	1	-1.33	0.48	4.08	3.85	3.85	3.35	3.31	3.47
Locus_15156	AT1G12700.1	ATP binding;nucleic acid binding;helicases	1	0.85	0.8	3.61	4.22	4.36	2.16	2.42	3.05
Locus_15278	AT3G57320.1	unknown protein; Has 30 Blast hits to 30 proteins in 13 species: Archae - 0; Bacteria - 0; Metazoa - 2; Fungi - 0; Plants - 28; Viruses - 0; Other Eukaryotes - 0 (source: NCBI BLink).	1	-1.48	-0.78	5.3	4.67	4.61	2.23	2.31	2.01
Locus_1530	AT3G03880.1	Protein of unknown function (DUF1639)	1	-1.07	0.22	4.29	4.37	4.09	2.46	2.84	2.63
Locus_15306			1	0.52	-0.52	4.71	3.95	3.92	7.4	7.09	7.17
Locus_15393	AT2G41610.1	unknown protein; Has 35333 Blast hits to 34131 proteins in 2444 species: Archae - 798; Bacteria - 22429; Metazoa - 974; Fungi - 991; Plants - 531; Viruses - 0; Other Eukaryotes - 9610 (source: NCBI BLink).	1	0.74	1.34	2.17	2.58	2.47	2.25	2.38	2.01
Locus_15412	AT3G15640.2	Rubredoxin-like superfamily protein	1	-0.48	-0.52	5.73	6.09	5.92	6.34	6.58	6.23
Locus_15533	AT3G49310.1	Major facilitator superfamily protein	1	-1.8	-0.84	2.03	2.8	2.81	4.38	4.15	3.91
Locus_15564			1	-0.48	-0.52	5.05	4.6	4.72	4.85	4.89	4.69
Locus_1563	AT2G41960.1	unknown protein; BEST Arabidopsis thaliana protein match is: unknown protein (TAIR:AT3G58050.1); Has 11991 Blast hits to 7260 proteins in 458 species: Archae - 17; Bacteria - 481; Metazoa - 5028; Fungi - 1325; Plants - 615; Viruses - 38; Other Eukaryotes - 4487 (source: NCBI BLink).	1	0.81	1.58	2.6	2.42	2.23	2.61	2.61	2.57
Locus_15659	AT5G62190.1	DEAD box RNA helicase (PRH75)	1	1.01	1.54	2.34	2.26	2.04	2.12	2.04	2.08
Locus_1577	AT1G09340.1	chloroplast RNA binding	1	-0.48	0.07	12.21	12.37	12.25	8.78	8.41	8.51
Locus_15837			1	0.1	0.07	4.68	4.73	4.9	5.56	5.44	5.39
Locus_15915			1	-0.48	-0.52	2.29	2.47	2.22	2.46	3.31	2.78
Locus_15925	AT4G19185.1	nodulin MtN21 /EamA-like transporter family protein	1	-0.48	-0.52	4.03	3.25	3.16	5.11	4.31	4.61
Locus_15953	AT1G04180.1	YUCCA 9	1	-0.48	-0.52	3.88	3.42	2.64	3.37	3.85	3.63
Locus_15960			1	-0.48	1.94	6.13	5.89	5.9	4.77	5.1	5.09
Locus_16021	AT1G80120.1	Protein of unknown function (DUF567)	1	-0.48	-0.52	5.32	4.69	4.96	5.11	4.58	4.94
Locus_16053	AT1G05200.2	glutamate receptor 3.4	1	0.81	0.65	2.21	2.61	2.66	3.15	2.8	2.79
Locus_16112			1	0.58	1.36	3.46	2.91	3.3	3.92	4.36	4.46
Locus_16116			1	-0.48	-0.52	3.79	3.52	3.96	4.44	4.48	4.67
Locus_16143			1	0.38	1.02	3.58	3.49	2.98	2.54	3.55	3.4
Locus_16144	AT2G37580.1	RING/U-box superfamily protein	1	0.36	0.26	2.24	2.41	2	2.41	2.72	2.82
Locus_16149	AT4G25300.1	2-oxoglutarate (2OG) and Fe(II)-dependent oxygenase superfamily protein	1	-0.48	-0.52	5.66	5.34	5.78	5.58	4.72	5.27
Locus_16194	AT5G03180.1	RING/U-box superfamily protein	1	-0.48	-1.1	2.16	3.01	2.44	5.4	4.97	5.16
Locus_16195	AT3G48480.1	Cysteine proteinases superfamily protein	1	-0.59	-1.9	3.13	3.83	4	3.66	4.95	5.34
Locus_16274	AT2G47130.1	NAD(P)-binding Rossmann-fold superfamily protein	1	1.26	1.71	3.12	3.54	3.3	2.46	2.72	2.05
Locus_16297	AT5G60740.1	ABC transporter family protein	1	-0.74	1.54	3.58	3.8	3.72	4.21	4.03	4.08
Locus_16302	AT5G18950.1	Tetratricopeptide repeat (TPR)-like superfamily protein	1	-0.48	-0.52	7.57	6.92	6.74	7.04	6.87	6.73
Locus_1634	AT5G09995.1	unknown protein; BEST Arabidopsis thaliana protein match is: unknown protein (TAIR:AT1G08530.1); Has 30201 Blast hits to 17322 proteins in 780 species: Archae - 12; Bacteria - 1396; Metazoa - 17338; Fungi - 3422; Plants - 5037; Viruses - 0; Other Eukaryotes - 2996 (source: NCBI BLink).	1	1.22	0.94	3.93	3.73	3.94	5.82	5.93	5.95
Locus_16346	AT3G16010.1	Pentatricopeptide repeat (PPR-like) superfamily protein	1	0.26	0.48	4.5	4.06	4.1	2.88	3.35	2.83
Locus_16388	AT2G46070.1	mitogen-activated protein kinase 12	1	0.22	0.65	2.9	2.57	2.83	4.78	5.2	5.16
Locus_16419	AT2G41740.1	villin 2	1	1.45	1.91	2.03	3.47	3.34	2.89	3.26	2.46
Locus_16426	AT4G26680.2	Tetratricopeptide repeat (TPR)-like superfamily protein	1	-0.39	1.24	2.08	2.14	2.12	3.31	3.17	3.25
Locus_16475	AT5G56050.1	FUNCTIONS IN: molecular_function unknown; INVOLVED IN: biological_process unknown; LOCATED IN: chloroplast; BEST Arabidopsis thaliana protein match is: Late embryogenesis abundant (LEA) hydroxyproline-rich glycoprotein family (TAIR:AT4G26490.1); Has 1807 Blast hits to 1807 proteins in 277 species: Archae - 0; Bacteria - 0; Metazoa - 736; Fungi - 347; Plants - 385; Viruses - 0; Other Eukaryotes - …	1	-0.89	-0.52	4.55	5.31	4.69	4.85	4.59	4.76
Locus_16513	AT1G26620.1	Plant protein of unknown function (DUF863)	1	1.48	1.88	3.15	3.31	3.1	3.34	3.38	2.8
Locus_16523	AT5G63480.1	unknown protein; Has 30201 Blast hits to 17322 proteins in 780 species: Archae - 12; Bacteria - 1396; Metazoa - 17338; Fungi - 3422; Plants - 5037; Viruses - 0; Other Eukaryotes - 2996 (source: NCBI BLink).	1	-0.48	-0.52	3.88	3.47	3.44	3.71	3.48	3.55
Locus_16544			1	0.1	0.65	3.49	2.31	2.92	3.84	3.28	3.48
Locus_16594	AT3G03970.2	ARM repeat superfamily protein	1	1.23	1.27	2.82	2.56	3.01	2.24	2.51	2.43
Locus_1662	AT5G60020.1	laccase 17	1	-0.06	1.58	3.11	3.42	3.56	3.53	3.68	3.91
Locus_16646	AT1G67800.4	Copine (Calcium-dependent phospholipid-binding protein) family	1	-0.48	-0.52	2.51	2.84	2.22	4.24	3.53	4.08
Locus_16718	AT5G53080.1	Tetratricopeptide repeat (TPR)-like superfamily protein	1	-0.48	-0.52	4.29	4.28	4.03	4.16	4.04	3.11
Locus_1673	AT3G26085.3	CAAX amino terminal protease family protein	1	0.48	1.23	2.63	2.57	2.39	2.52	2.5	2.48
Locus_16773	AT1G49710.1	fucosyltransferase 12	1	1.52	1.29	2.71	3.37	2.96	2.63	2.63	2.92
Locus_16786	AT3G20410.1	calmodulin-domain protein kinase 9	1	0.52	1.07	3.51	3.37	3.54	2.46	3.89	3.32
Locus_16816	AT3G09400.2	pol-like 3	1	0.52	-0.52	5.69	5.21	5.28	5.01	4.52	4.36
Locus_16832	AT1G13780.1	F-box/RNI-like/FBD-like domains-containing protein	1	0.52	1.77	2.77	3.43	3.14	4.76	4.98	5
Locus_1697	AT1G75310.1	auxin-like 1 protein	1	-0.48	-0.52	3.75	4.16	4.61	4.05	4.68	4.75
Locus_1699	AT2G14740.2	vaculolar sorting receptor 3	1	-0.74	-0.3	3.25	2.42	2.17	3.96	3.78	3.82
Locus_17037	AT3G13960.1	growth-regulating factor 5	1	-0.48	-0.52	4.38	4.9	4.9	3.22	3.31	3.05
Locus_17065			1	0.25	1.36	2.98	3.72	3.75	3.2	2.83	3.16
Locus_17144	AT1G63670.3	Protein of unknown function (DUF3741)	1	-0.48	-1.54	2.56	3.06	2.98	3.95	3.77	3.05
Locus_17155	AT4G39780.1	Integrase-type DNA-binding superfamily protein	1	-0.29	0.48	2.07	2.53	2.19	2.15	2.41	2.05
Locus_17183	AT1G15780.1	unknown protein; BEST Arabidopsis thaliana protein match is: unknown protein (TAIR:AT2G10440.1); Has 103701 Blast hits to 43153 proteins in 1828 species: Archae - 30; Bacteria - 7385; Metazoa - 38639; Fungi - 11531; Plants - 7727; Viruses - 307; Other Eukaryotes - 38082 (source: NCBI BLink).	1	0.26	1.76	2.68	2.54	2.93	3.23	3.04	3.89
Locus_17190	AT1G43710.1	Pyridoxal phosphate (PLP)-dependent transferases superfamily protein	1	-0.48	-0.52	2.29	3.19	2.88	4.46	3.85	4.78
Locus_17191	AT4G11530.1	cysteine-rich RLK (RECEPTOR-like protein kinase) 34	1	-0.48	-0.52	3.17	3.25	3.39	3.59	3.04	3.05
Locus_1725	AT1G22870.1	Protein kinase family protein with ARM repeat domain	1	0.57	1.06	2.97	3.16	3.2	3.27	3.33	2.97
Locus_173	AT1G73600.1	S-adenosyl-L-methionine-dependent methyltransferases superfamily protein	1	0.68	1.85	2.29	3.09	3.06	2.76	3.21	3.17
Locus_17343	AT4G29100.1	basic helix-loop-helix (bHLH) DNA-binding superfamily protein	1	1.52	1.48	2.29	3.57	3.34	4.02	4.25	3.92
Locus_17415	AT5G18210.1	NAD(P)-binding Rossmann-fold superfamily protein	1	1.14	1.57	2.93	2.57	2.2	2.76	3.03	2.64
Locus_17433	AT1G27380.1	ROP-interactive CRIB motif-containing protein 2	1	0.95	1.67	2.8	3.09	2.93	2.84	2.96	2.53
Locus_17478			1	-0.48	-0.52	5.29	4.28	4.92	5.6	5.45	5.37
Locus_17495	AT3G61850.4	Dof-type zinc finger DNA-binding family protein	1	-1.48	-0.78	3.79	2.72	3.22	4.02	3.92	3.59
Locus_17534			1	0.24	1.55	2.89	3.18	3.16	2.8	3.06	3.12
Locus_17542			1	0.37	0.86	4.32	4.46	4.31	4.31	4.38	4.23
Locus_1755	AT1G31812.1	acyl-CoA-binding protein 6	1	-0.48	0.07	4.49	4.25	4.31	3.75	3.72	3.37
Locus_17551	AT3G28940.1	AIG2-like (avirulence induced gene) family protein	1	-0.48	-0.52	3.99	2.99	2.96	4.48	4.15	4.19
Locus_1775	AT2G41740.1	villin 2	1	0.11	1.07	4.92	5.09	5.54	2.63	3.18	4.24
Locus_17788	AT5G09430.1	alpha/beta-Hydrolases superfamily protein	1	1.15	1.55	3.51	3.45	3.78	3.67	3.48	3.84
Locus_18301	AT2G44240.1	Protein of Unknown Function (DUF239)	1	0.93	1.59	2.44	2.24	2.21	2.29	2.5	2.29
Locus_1836	AT3G57150.1	homologue of NAP57	1	0.85	1.34	2.92	3.31	3.2	2.92	2.87	2.61
Locus_18400			1	-0.07	0.48	3.61	3.33	4.01	2.69	2.23	3.13
Locus_18459			1	-0.48	-0.52	2.71	2.67	3.34	4.32	4.08	3.98
Locus_18505	AT5G18570.1	GTP1/OBG family protein	1	-1.48	-1.52	4.3	3.36	3.8	3.1	2.67	3.46
Locus_18528	AT5G38200.1	Class I glutamine amidotransferase-like superfamily protein	1	-0.33	-1.69	2.8	2.76	2.53	3.34	3.31	3.09
Locus_18756	AT3G53150.1	UDP-glucosyl transferase 73D1	1	-0.48	-0.52	4.13	3.67	3.68	2.85	3.11	3.55
Locus_18806			1	0.72	1.3	2.62	2.44	2.25	2.54	2.36	2.62
Locus_1883	AT5G13740.1	zinc induced facilitator 1	1	-0.9	-0.52	3.87	3.47	3.33	3.71	3.76	3.82
Locus_18841			1	0.15	0.63	8.86	8.22	8.28	8.23	7.92	7.73
Locus_1885	AT5G25900.1	GA requiring 3	1	0.99	1.15	2.67	2.57	2.75	2.42	2.48	2.58
Locus_18890	AT3G09370.2	myb domain protein 3r-3	1	-0.48	0.81	3.99	4.28	3.81	2.71	2.81	2.85
Locus_18895			1	-0.06	-0.1	2.03	3.51	3.63	2.68	3.26	3.96
Locus_18941	AT3G19430.1	late embryogenesis abundant protein-related / LEA protein-related	1	-1.06	-1.69	3.84	3.12	3.28	2.65	2.68	2.92
Locus_19041	AT1G26180.1	unknown protein; CONTAINS InterPro DOMAIN/s: Protein of unknown function DUF2232, membrane (InterPro:IPR018710); Has 285 Blast hits to 285 proteins in 90 species: Archae - 0; Bacteria - 140; Metazoa - 0; Fungi - 0; Plants - 40; Viruses - 0; Other Eukaryotes - 105 (source: NCBI BLink).	1	-0.48	1.48	7.19	5.85	5.43	2.98	2.63	2.27
Locus_19164	AT2G13770.1	CONTAINS InterPro DOMAIN/s: Putative harbinger transposase-derived nuclease (InterPro:IPR006912); Has 451 Blast hits to 352 proteins in 33 species: Archae - 0; Bacteria - 0; Metazoa - 28; Fungi - 8; Plants - 388; Viruses - 0; Other Eukaryotes - 27 (source: NCBI BLink).	1	0.46	0.07	3.43	3.12	3.01	2.74	2.11	2.21
Locus_19310	AT1G13300.1	myb-like transcription factor family protein	1	1.11	0.8	4.35	3.99	5.11	2.92	3.04	3.16
Locus_1932	AT1G08420.1	BRI1 suppressor 1 (BSU1)-like 2	1	0.1	0.07	4.32	4.67	4.88	2.98	2.04	2.55
Locus_19457	AT1G63070.1	pentatricopeptide (PPR) repeat-containing protein	1	-0.48	-0.52	6.27	5.99	6.42	6.31	6.48	6.31
Locus_1962	AT5G66850.1	mitogen-activated protein kinase kinase kinase 5	1	1.98	1.98	4.6	4.79	5.11	4.95	4.79	4.99
Locus_19709			1	-0.48	-0.52	3.84	3.67	4.16	4.16	4.37	3.95
Locus_19779	AT5G37780.2	calmodulin 1	1	-0.9	-0.2	3.13	2.66	3.56	2.82	2.63	3.48
Locus_19838	AT3G49142.1	Tetratricopeptide repeat (TPR)-like superfamily protein	1	-0.48	-0.52	5.8	4.84	5.05	5.45	4.68	4.97
Locus_19865	AT3G20840.1	Integrase-type DNA-binding superfamily protein	1	0.72	1.4	2.16	2.13	2.27	2.31	2.08	2.18
Locus_19910			1	0.5	1.08	3.65	3.94	4.11	2.9	3.49	3.38
Locus_19914	AT3G17900.1	unknown protein; FUNCTIONS IN: molecular_function unknown; INVOLVED IN: biological_process unknown; LOCATED IN: cellular_component unknown; EXPRESSED IN: 23 plant structures; EXPRESSED DURING: 13 growth stages; Has 45 Blast hits to 44 proteins in 14 species: Archae - 0; Bacteria - 0; Metazoa - 2; Fungi - 2; Plants - 39; Viruses - 0; Other Eukaryotes - 2 (source: NCBI BLink).	1	0.69	0.07	4.25	4.61	4.44	2.77	3.62	3.66
Locus_20096	AT1G77800.1	PHD finger family protein	1	-1.07	-0.1	4.19	4.56	4.63	4.63	3.18	2.88
Locus_20197			1	-0.48	-0.52	3.23	3.06	3.03	4.75	4.28	4.32
Locus_205	AT3G44340.1	clone eighty-four	1	1.02	1.61	3.08	3.63	3.82	2.25	2.83	3.19
Locus_20592	AT3G04810.2	NIMA-related kinase 2	1	0.14	0.9	4.26	4.37	4.08	3.57	4.07	3.96
Locus_2075	AT1G80930.1	MIF4G domain-containing protein / MA3 domain-containing protein	1	1.11	1.85	2.76	3.06	2.9	2.62	2.7	3.01
Locus_2076	AT5G47690.1	binding	1	-0.73	0.36	3.33	4.01	4.2	4.24	5.11	5.01
Locus_20798	AT5G54650.2	formin homology5	1	-0.48	0.8	8.13	8.45	8.65	7.35	6.97	6.95
Locus_20998	AT5G04150.1	basic helix-loop-helix (bHLH) DNA-binding superfamily protein	1	1.21	1.24	2.29	2.1	2.15	2.86	2.51	2.28
Locus_21089	AT4G28210.1	embryo defective 1923	1	0.72	1.02	6.7	7	6.88	6.7	6.65	6.73
Locus_21177	AT3G13340.2	Transducin/WD40 repeat-like superfamily protein	1	-0.31	-1.06	2.76	2.63	2.61	2.25	2.52	2.63
Locus_2124	AT1G06850.2	basic leucine-zipper 52	1	0.94	1.82	2.36	2.35	2.27	2.37	2.35	2.25
Locus_21255	AT4G36250.1	aldehyde dehydrogenase 3F1	1	0.16	-0.13	3.28	3.26	3.25	3.01	2.65	2.76
Locus_21340	AT1G17500.1	ATPase E1-E2 type family protein / haloacid dehalogenase-like hydrolase family protein	1	-0.48	-0.52	6.31	6	5.88	3.46	3.11	3.71
Locus_2135	AT4G29480.1	Mitochondrial ATP synthase subunit G protein	1	-0.1	0.28	3.12	3.22	2.95	2.94	2.81	3.23
Locus_2157	AT1G61890.1	MATE efflux family protein	1	0.51	1.09	2.63	2.33	2.47	2.08	2.21	2.26
Locus_21623	AT5G59320.1	lipid transfer protein 3	1	-0.36	-0.97	2.64	2.23	2.24	2.29	2.18	2.48
Locus_21723	AT2G26300.1	G protein alpha subunit 1	1	-0.48	-0.52	4.66	4.8	4.66	3.05	2.53	2.05
Locus_2180	AT2G37050.3	Leucine-rich repeat protein kinase family protein	1	0.75	1.92	3.83	3.57	3.27	2.47	2.16	2.68
Locus_22147	AT3G48770.1	DNA binding;ATP binding	1	-0.48	-0.52	2.71	2.37	3.49	2.63	2.97	2.99
Locus_2229	AT1G52740.1	histone H2A protein 9	1	-0.34	-0.28	2.39	2.07	2.12	2.75	2.64	2.73
Locus_22382	AT5G20885.1	RING/U-box superfamily protein	1	-0.48	-0.52	4.46	2.25	2.1	4.53	4.37	4.11
Locus_2259	AT1G76400.1	Ribophorin I	1	1.11	0.8	3.66	4.22	4.34	6.02	6.16	6.29
Locus_22619	AT3G18050.1	unknown protein; BEST Arabidopsis thaliana protein match is: unknown protein (TAIR:AT4G28100.1); Has 67 Blast hits to 66 proteins in 12 species: Archae - 0; Bacteria - 0; Metazoa - 0; Fungi - 0; Plants - 67; Viruses - 0; Other Eukaryotes - 0 (source: NCBI BLink).	1	0.54	0.91	4.44	4	3.96	2.06	2.98	2.88
Locus_22680	AT4G02100.1	Heat shock protein DnaJ with tetratricopeptide repeat	1	0.52	1.07	3.88	4.67	4.72	5.16	5.45	5.24
Locus_22714	AT1G63205.1	Cystatin/monellin superfamily protein	1	0.32	1.83	2.03	2.33	2.57	2.48	2.74	2.82
Locus_22813			1	0.57	1.94	2.47	2.63	2.02	6.11	6.7	7.13
Locus_22896	AT3G25270.1	Ribonuclease H-like superfamily protein	1	-1.2	-1.67	2.32	2.03	2.06	2.6	2.76	2.69
Locus_22901	AT1G60590.1	Pectin lyase-like superfamily protein	1	0.78	1.45	2.36	2.85	2.88	2.01	2.05	2.03
Locus_2297	AT2G41840.1	Ribosomal protein S5 family protein	1	-0.73	-0.55	3.22	4.22	4.28	4.61	5.51	5.39
Locus_22996	AT1G08420.1	BRI1 suppressor 1 (BSU1)-like 2	1	0.41	1.02	5.11	5.12	5.1	4.94	4.8	4.7
Locus_23036	AT1G05370.1	Sec14p-like phosphatidylinositol transfer family protein	1	0.37	1.99	2.44	3.43	3.53	2.17	2.53	2.17
Locus_23148	AT3G42170.1	BED zinc finger ;hAT family dimerisation domain	1	-0.12	-1.22	3.18	3.06	3.08	3.16	2.7	2.96
Locus_23258	AT4G38230.3	calcium-dependent protein kinase 26	1	0.96	1.77	2.73	2.97	3	2.39	2.37	2.39
Locus_23358	AT3G50230.1	Leucine-rich repeat protein kinase family protein	1	1.09	1.68	2.13	2.35	2.47	2.89	3.11	3.22
Locus_23375	AT5G27000.1	kinesin 4	1	1.84	1.6	2.51	4.19	3.91	3.37	5.19	4.67
Locus_2340	AT2G22540.2	K-box region and MADS-box transcription factor family protein	1	0.99	1.92	2.34	2.65	2.62	2.61	2.68	2.83
Locus_23423	AT1G64260.1	MuDR family transposase	1	-0.06	1.99	4.1	2.47	3.26	2.13	2.95	3.43
Locus_23610	AT1G22280.1	phytochrome-associated protein phosphatase type 2C	1	0.19	1.58	2.89	2.86	2.54	2.83	2.48	2.8
Locus_23623			1	-1.07	-0.1	5.52	4.72	4.41	4.52	3.69	4.67
Locus_23647			1	1.17	1.86	2.05	2.74	2.64	2.57	2.57	2.52
Locus_23656			1	-0.48	-0.52	4.59	4.19	4.81	6.04	5.93	5.76
Locus_2377	AT3G23805.1	ralf-like 24	1	0.92	1.81	3.22	3.23	3.1	2.13	2.07	2.04
Locus_23870			1	1.53	1.82	2.18	2.61	2.63	2.24	2.17	2.33
Locus_2393	AT5G13490.2	ADP/ATP carrier 2	1	0.66	1.41	3.52	4.26	4.3	2.8	3.39	3.83
Locus_23933	AT5G57590.1	adenosylmethionine-8-amino-7-oxononanoate transaminases	1	-0.48	-0.52	6.31	6.34	6.55	6.62	6.37	6.29
Locus_23992			1	0.84	1.42	3.61	4.2	4.2	2.16	2.31	2.37
Locus_24005	AT1G21050.1	Protein of unknown function, DUF617	1	-1.06	-1.1	3.58	4.64	4.41	4.72	5.33	4.9
Locus_24020	AT5G04890.1	HSP20-like chaperones superfamily protein	1	0.11	1.29	4.82	4.63	4.43	4.31	3.95	4.08
Locus_24036	AT3G09660.1	minichromosome maintenance 8	1	-0.48	1.07	5.41	5.7	5.27	5.47	5.16	5.06
Locus_24125	AT1G03550.1	Secretory carrier membrane protein (SCAMP) family protein	1	-0.48	-0.52	6.25	5.04	4.98	6.46	5.6	5.56
Locus_24131	AT2G34930.1	disease resistance family protein / LRR family protein	1	-0.48	-0.52	4.75	4.37	4.16	3.75	4.83	4.32
Locus_2417			1	0.73	1.24	2.5	2.8	2.92	2.43	2.59	2.68
Locus_24350			1	1.3	1.95	4.56	4.92	4.94	5.79	5.98	6.01
Locus_24358	AT2G45080.1	cyclin p3;1	1	0.59	1.14	3.01	3.26	3.58	3.8	3.95	4.06
Locus_24439	AT4G23160.1	cysteine-rich RLK (RECEPTOR-like protein kinase) 8	1	1.29	1.71	2.29	2.37	2.48	2.09	3.07	2.87
Locus_24504			1	1	1.71	2.06	2.24	2.32	2.94	2.91	2.76
Locus_24590			1	1.11	0.8	3.91	3.91	4.16	4.37	5.94	6.2
Locus_24592			1	-1.06	-0.52	3.71	3.81	3.75	4.61	4.37	3.27
Locus_24656	AT1G22990.1	Heavy metal transport/detoxification superfamily protein	1	-0.48	-0.52	5.67	4.64	4.61	5.46	5.21	5.09
Locus_24690	AT1G72290.1	Kunitz family trypsin and protease inhibitor protein	1	0.9	0.33	3.76	3.6	3.25	5.08	5.72	5.86
Locus_24830			1	0.9	1.19	2.99	2.13	2.77	2.92	3.62	2.88
Locus_24839			1	-0.48	0.48	3.46	3.67	2.88	4.63	5.79	5.94
Locus_24843			1	0.27	1.12	2.53	2.72	2.52	2.47	2.66	2.42
Locus_24886	AT1G67420.2	Zn-dependent exopeptidases superfamily protein	1	0.79	1.12	2.78	3.27	2.95	2.31	2.28	2.59
Locus_2500	AT3G11130.1	Clathrin, heavy chain	1	1.27	1.65	2.43	2.44	2.6	2.56	2.88	2.9
Locus_25013	AT5G42990.1	ubiquitin-conjugating enzyme 18	1	0.52	0.22	3.56	3.04	3.62	2.55	2.53	2.71
Locus_25035			1	-0.48	-0.52	3.61	3.31	3.22	4.32	3.89	3.63
Locus_2508	AT1G72790.1	hydroxyproline-rich glycoprotein family protein	1	-0.22	0.9	4.59	5	5.01	3.82	4.76	4.88
Locus_25138			1	1.23	1.45	3.12	2.88	3.03	2.74	2.22	2.11
Locus_2537	AT3G54850.1	plant U-box 14	1	0.9	1.82	3.52	3.85	3.67	2.11	2.32	2.93
Locus_25540	AT2G42210.2	Mitochondrial import inner membrane translocase subunit Tim17/Tim22/Tim23 family protein	1	-0.48	-0.52	3.95	3.71	4.49	4.44	4.15	4.29
Locus_25660			1	-0.48	-0.52	5.75	5.45	5.57	4.89	3.97	4.27
Locus_25681	AT2G28000.1	chaperonin-60alpha	1	-1.9	-0.71	2.54	2.77	2.42	3.7	3.6	3.61
Locus_25732	AT4G11560.1	bromo-adjacent homology (BAH) domain-containing protein	1	-0.48	-0.52	5.21	4.19	3.92	5.75	5.92	5.94
Locus_25861	AT2G38160.2	unknown protein; FUNCTIONS IN: molecular_function unknown; INVOLVED IN: biological_process unknown; LOCATED IN: cellular_component unknown; EXPRESSED IN: 9 plant structures; EXPRESSED DURING: 4 anthesis, F mature embryo stage, petal differentiation and expansion stage, E expanded cotyledon stage, D bilateral stage; BEST Arabidopsis thaliana protein match is: unknown protein (TAIR:AT2G40070.2).	1	0.33	-1.52	2.51	2.52	2.88	3.61	2.58	2.55
Locus_2607	AT1G64860.1	sigma factor A	1	0.01	-1.42	2.63	3.18	3.52	5.49	4.85	4.79
Locus_26072			1	0.62	-0.37	3.91	3.13	2.48	2.78	2.61	2.22
Locus_26129	AT1G69790.1	Protein kinase superfamily protein	1	-0.48	-0.52	4.88	4.19	3.85	3.11	3.42	3.27
Locus_26137	AT4G21610.1	lsd one like 2	1	1.73	1.55	4.03	3.43	3.25	4	3.59	3.56
Locus_26427	AT2G20440.2	Ypt/Rab-GAP domain of gyp1p superfamily protein	1	1.39	0.71	2.65	2.25	2.45	3.24	3.31	3.88
Locus_2646	AT4G17890.1	ARF-GAP domain 8	1	0.1	-0.52	3.95	4.09	4.25	4.44	4.5	4.51
Locus_26702	AT2G19580.1	tetraspanin2	1	-1.07	-1.1	5.86	5.49	5.46	3.68	3.09	3.3
Locus_2728	AT3G47510.1	unknown protein; FUNCTIONS IN: molecular_function unknown; INVOLVED IN: biological_process unknown; LOCATED IN: endomembrane system; EXPRESSED IN: 19 plant structures; EXPRESSED DURING: 11 growth stages; Has 15 Blast hits to 15 proteins in 7 species: Archae - 0; Bacteria - 0; Metazoa - 0; Fungi - 0; Plants - 15; Viruses - 0; Other Eukaryotes - 0 (source: NCBI BLink).	1	0.4	0.8	2.18	2.28	2.27	2.54	2.2	2.08
Locus_2730			1	0.67	1.32	3.79	4.11	4.3	3.2	3.58	3.1
Locus_27306	AT4G22340.3	cytidinediphosphate diacylglycerol synthase 2	1	1.22	1.16	2.28	2.24	2.24	2.09	2.38	2.41
Locus_27364	AT4G20860.1	FAD-binding Berberine family protein	1	-0.48	-0.52	6.97	6.66	6.61	2.46	2.53	2.63
Locus_2741	AT3G18890.1	NAD(P)-binding Rossmann-fold superfamily protein	1	0.71	1.38	3.39	3.4	3.4	3.34	3.99	3.69
Locus_27485			1	0.66	1.48	2.92	3.23	3.18	2.14	2.2	2.3
Locus_27608			1	-0.48	-0.52	8.83	7.96	7.96	10.32	10.39	10.74
Locus_27819			1	0.29	0.25	3.32	3.26	3.46	4.71	4.7	4.45
Locus_27821	AT1G16010.3	magnesium transporter 2	1	1.33	1.07	2.66	2.8	2.64	2.42	3.11	2.98
Locus_27913	AT1G21280.1	CONTAINS InterPro DOMAIN/s: Retrotransposon gag protein (InterPro:IPR005162); Has 707 Blast hits to 705 proteins in 25 species: Archae - 0; Bacteria - 0; Metazoa - 4; Fungi - 0; Plants - 703; Viruses - 0; Other Eukaryotes - 0 (source: NCBI BLink).	1	1.33	1.48	5.54	5.68	5.36	5.44	5.32	5.19
Locus_27932			1	0.91	1.65	3.36	3.46	3.61	2.08	2.25	2.19
Locus_28029			1	-0.07	-0.1	2.82	2.2	2.65	3.65	2.99	3.15
Locus_28070			1	-0.48	-0.52	6.12	5.16	5.43	3.89	4.58	3.22
Locus_28270	AT4G37470.1	alpha/beta-Hydrolases superfamily protein	1	-0.48	-0.52	2.29	2.13	2.22	3.32	4.01	4.22
Locus_2830	AT3G61650.1	gamma-tubulin	1	-0.48	-0.52	6.62	6.52	6.52	6.05	5.93	6.18
Locus_28333	AT3G13280.1	Putative endonuclease or glycosyl hydrolase	1	1.26	0.48	2.37	2.25	3	2.83	3.22	3.4
Locus_2837	AT4G30810.1	serine carboxypeptidase-like 29	1	-0.17	0.58	2.45	2.86	2.78	2.88	3.62	3.66
Locus_28373	AT4G29680.1	Alkaline-phosphatase-like family protein	1	-0.48	-0.52	4.2	3.06	3.81	4.94	3.31	4.02
Locus_28785			1	-0.48	-0.52	4.17	2.47	3.1	3.05	2.97	3.37
Locus_2889	AT2G45400.1	NAD(P)-binding Rossmann-fold superfamily protein	1	0.06	1.26	2.42	3.06	2.98	2.14	2.95	3.02
Locus_2907	AT2G20670.1	Protein of unknown function (DUF506)	1	0.97	0.23	2.06	2.4	2.75	2.53	2.59	3.04
Locus_2913	AT2G35780.1	serine carboxypeptidase-like 26	1	-0.48	-0.52	3.61	3.67	3.85	5.48	5.39	5.37
Locus_29464	AT3G24830.1	Ribosomal protein L13 family protein	1	-0.48	-0.52	9.3	7.39	7.73	6.81	5.87	6.22
Locus_29532			1	0.88	1.96	2.11	2.47	2.04	2.38	2.34	2.7
Locus_29542			1	0.01	0.48	4.93	4.53	4.35	3.97	3.83	4.03
Locus_29823			1	-0.48	0.07	2.71	3.06	3.64	4.29	4.97	5.08
Locus_29848			1	-0.48	0.07	3.79	3.31	2.96	2.92	3.37	3.32
Locus_2993	AT2G43560.1	FKBP-like peptidyl-prolyl cis-trans isomerase family protein	1	-0.63	-1.84	3.62	3.75	3.64	3.29	2.86	2.83
Locus_30226	AT4G01730.1	DHHC-type zinc finger family protein	1	-0.48	-0.52	4.03	3.8	3.59	3.11	3.77	3.37
Locus_30633	AT4G28460.1	unknown protein; FUNCTIONS IN: molecular_function unknown; INVOLVED IN: biological_process unknown; LOCATED IN: endomembrane system; EXPRESSED IN: 10 plant structures; EXPRESSED DURING: LP.04 four leaves visible, 4 anthesis, petal differentiation and expansion stage; Has 8 Blast hits to 8 proteins in 3 species: Archae - 0; Bacteria - 0; Metazoa - 0; Fungi - 0; Plants - 8; Viruses - 0; Other Eukar…	1	-1.06	-0.1	2.44	3.04	2.14	5.95	5.58	5.11
Locus_30701	AT1G71520.1	Integrase-type DNA-binding superfamily protein	1	0.48	1.59	2.34	2.39	2.13	2.64	2.53	2.48
Locus_30959	AT5G21120.1	ETHYLENE-INSENSITIVE3-like 2	1	-0.23	-1.74	2.58	2.6	2.25	3.25	3.46	3.33
Locus_31577			1	-0.48	-0.52	3.1	2.57	3.81	2.63	4.01	3.27
Locus_3197	AT5G13300.1	ARF GTPase-activating protein	1	-0.48	0.07	6.26	6.04	6.18	6.17	6.54	6.5
Locus_31990			1	1.33	1.07	5.55	6.3	6.38	6.8	8.55	7.82
Locus_32134			1	-0.48	-0.52	4.81	3.88	4.16	2.99	3.53	3.78
Locus_32239	AT4G11360.1	RING-H2 finger A1B	1	-0.48	-0.52	3.75	3.25	3.03	6.1	5.96	5.8
Locus_32518			1	-0.48	0.07	6.28	5.96	5.32	4.08	3.48	3.92
Locus_3273	AT3G16250.1	NDH-dependent cyclic electron flow 1	1	-0.48	-0.52	5.72	6.16	6.17	4.32	4.21	4.02
Locus_3277	AT5G20520.1	alpha/beta-Hydrolases superfamily protein	1	0.68	1.62	3.58	4.31	4.43	2.36	2.75	3.1
Locus_3296	AT1G70750.1	Protein of unknown function, DUF593	1	0.16	0.22	2.62	3.59	3.88	2.17	2.57	2.12
Locus_33146			1	-1.8	-1.84	6.76	6.42	6.45	4.45	4.03	4.61
Locus_3320	AT1G13880.1	ELM2 domain-containing protein	1	-0.08	0.33	3.8	4.14	4.1	4.63	4.77	4.97
Locus_3325	AT1G01790.1	K+ efflux antiporter 1	1	-0.48	0.07	5.67	5.89	6.14	6.33	6.11	6.04
Locus_3359	AT1G05670.2	Pentatricopeptide repeat (PPR-like) superfamily protein	1	-0.38	-1.16	3.56	3.47	3.58	3.31	2.68	2.85
Locus_3427	AT4G39050.1	Kinesin motor family protein	1	0.65	0.79	2.71	3.2	3.28	2.14	2.66	2.63
Locus_3441	AT4G33510.1	3-deoxy-d-arabino-heptulosonate 7-phosphate synthase	1	0.24	0.28	2.28	2.49	2.51	2.06	2.57	2.38
Locus_3449	AT4G00990.1	Transcription factor jumonji (jmjC) domain-containing protein	1	-0.48	-0.52	6.58	6.57	6.7	6.24	6.55	6.4
Locus_3457	AT5G66680.1	dolichyl-diphosphooligosaccharide-protein glycosyltransferase 48kDa subunit family protein	1	-0.43	-0.21	2.46	2.09	2.02	2.05	2.82	2.6
Locus_3593	AT1G70830.5	MLP-like protein 28	1	0.86	0.64	6.62	6.16	6	3	2.66	2.51
Locus_3601	AT1G54080.1	oligouridylate-binding protein 1A	1	0.66	1.59	2.91	3.32	3.1	3.31	3.65	3.47
Locus_36041	AT4G14147.1	protein binding	1	-0.89	-0.93	3.61	3.82	3.5	3.05	3.08	3.32
Locus_364	AT4G22100.1	beta glucosidase 2	1	-0.48	-0.52	4.9	5.08	5.16	5.61	5.92	6.12
Locus_36623	AT4G04885.1	PCF11P-similar protein 4	1	0.52	-0.52	4.81	3.97	4.39	4.74	4.07	4.07
Locus_36676	AT1G06850.1	basic leucine-zipper 52	1	1.1	1.89	2.07	2.8	2.82	3.32	3.4	3.34
Locus_3674	AT2G33220.1	GRIM-19 protein	1	0.94	1.62	2.37	3.02	3.06	3.22	3.53	3.52
Locus_3680	AT1G05190.1	Ribosomal protein L6 family	1	-0.48	0.07	4.2	3.88	3.88	4.11	2.72	3.82
Locus_3681			1	-0.89	0.48	2.64	2.61	2.81	2.72	3.3	3
Locus_36936	AT4G21670.1	C-terminal domain phosphatase-like 1	1	0.66	1.43	2.45	2.65	2.83	4.6	4.49	4.52
Locus_37346	AT2G05760.1	Xanthine/uracil permease family protein	1	0.11	-0.52	3.17	3.25	3.16	3.63	4.45	4.37
Locus_37468	AT1G70530.1	cysteine-rich RLK (RECEPTOR-like protein kinase) 3	1	1.35	1.99	2.77	3.24	3.44	2.57	3.31	3.54
Locus_37476	AT4G24060.1	Dof-type zinc finger DNA-binding family protein	1	1.52	1.99	2.21	2.47	2.44	2.2	2.14	2.58
Locus_3750	AT5G53130.1	cyclic nucleotide gated channel 1	1	-0.48	1.07	4.23	4.47	4.66	3.75	4.01	4.57
Locus_37575	AT2G13800.1	somatic embryogenesis receptor-like kinase 5	1	0.52	0.07	2.51	2.75	3.22	2.71	2.97	2.63
Locus_37612	AT1G21010.1	unknown protein; FUNCTIONS IN: molecular_function unknown; INVOLVED IN: N-terminal protein myristoylation; LOCATED IN: cellular_component unknown; EXPRESSED IN: 24 plant structures; EXPRESSED DURING: 14 growth stages; BEST Arabidopsis thaliana protein match is: unknown protein (TAIR:AT1G76600.1); Has 206 Blast hits to 206 proteins in 13 species: Archae - 0; Bacteria - 0; Metazoa - 0; Fungi - 0; P…	1	1.15	1.2	2.62	2.8	2.6	2.33	2.36	2.48
Locus_37617			1	1.3	1.32	3.5	4.08	4.08	2.25	2.06	2.19
Locus_37632	AT1G73860.1	P-loop containing nucleoside triphosphate hydrolases superfamily protein	1	-0.4	0.16	2.13	2.29	2.26	3.21	2.34	2.35
Locus_37669	AT3G51050.1	FG-GAP repeat-containing protein	1	1.09	1.96	3	3.33	3.57	3.64	4.13	3.93
Locus_3774	AT3G16410.1	nitrile specifier protein 4	1	0.04	0.46	6.21	5.91	5.69	6.9	6.52	6.29
Locus_37740	AT2G43610.1	Chitinase family protein	1	0.7	1.12	2.2	2.45	2.66	2.6	2.34	2.2
Locus_37759	AT3G56850.1	ABA-responsive element binding protein 3	1	0.78	1.64	2.26	3.03	2.54	2.79	2.82	2.9
Locus_37843			1	0.07	0.8	4.28	4.06	3.94	4.47	4.3	4.3
Locus_37869	AT2G46225.1	ABI-1-like 1	1	0.13	0.88	2.33	2.37	2.42	2.68	2.57	2.47
Locus_37887	AT5G43860.1	chlorophyllase 2	1	0.71	0.53	2.68	2.44	2.53	2.71	2.08	2.27
Locus_37897	AT3G27050.1	unknown protein; Has 43 Blast hits to 43 proteins in 17 species: Archae - 0; Bacteria - 0; Metazoa - 0; Fungi - 0; Plants - 40; Viruses - 0; Other Eukaryotes - 3 (source: NCBI BLink).	1	0.64	1.61	2.99	3.25	3.17	2.12	2.23	2.05
Locus_37911	AT5G46270.1	Disease resistance protein (TIR-NBS-LRR class) family	1	-0.48	-0.52	6.36	5.86	5.97	7.27	7.13	7.19
Locus_37999	AT5G20130.1	unknown protein; Has 30201 Blast hits to 17322 proteins in 780 species: Archae - 12; Bacteria - 1396; Metazoa - 17338; Fungi - 3422; Plants - 5037; Viruses - 0; Other Eukaryotes - 2996 (source: NCBI BLink).	1	-0.48	-0.52	6.48	4.52	5.13	5.31	2.97	3.16
Locus_38	AT1G08830.2	copper/zinc superoxide dismutase 1	1	0.2	1.97	3.86	4.59	4.86	2.69	3.27	3.63
Locus_38016	AT1G71140.1	MATE efflux family protein	1	-0.48	-0.52	4.49	4.84	5.1	3.85	3.76	3.05
Locus_38022	AT5G64800.1	CLAVATA3/ESR-RELATED 21	1	-0.48	-0.52	3.84	2.67	2.54	3.82	3.81	3.78
Locus_38078			1	0.11	0.07	7.78	7.58	7.57	2.46	2.89	3.82
Locus_38092	AT1G05270.1	TraB family protein	1	0.22	0.13	3.61	4.87	5.15	3.84	4.92	4.92
Locus_38094			1	1.16	0.96	2.89	3.15	2.99	3.19	3.29	3.23
Locus_38108	AT2G26930.1	4-(cytidine 5'-phospho)-2-C-methyl-D-erithritol kinase	1	1.02	1.78	2.28	2.28	2.24	2.64	2.54	2.3
Locus_38153	AT1G17480.1	IQ-domain 7	1	0.63	1.71	2.75	2.91	2.71	3.08	2.95	3.34
Locus_38189	AT2G03090.1	expansin A15	1	1.2	1.44	2.32	2.25	2.04	2.48	2.61	2.36
Locus_38199	AT4G02050.1	sugar transporter protein 7	1	0.52	0.07	4.68	5.3	5.44	4.92	4.36	4.69
Locus_38213			1	-1.48	-1.52	3.41	4.16	3.92	2.75	3.11	3.53
Locus_38231	AT1G26220.1	Acyl-CoA N-acyltransferases (NAT) superfamily protein	1	-0.89	0.48	2.61	3.62	2.99	3.16	4.54	3.85
Locus_38264	AT3G24520.1	heat shock transcription factor C1	1	0.01	0.97	2.57	2.66	2.63	2.76	3.74	3.52
Locus_38271	AT5G63630.1	P-loop containing nucleoside triphosphate hydrolases superfamily protein	1	-0.48	-0.52	8.72	7.93	7.96	8.28	8.17	8.12
Locus_3835	AT4G27650.1	Eukaryotic release factor 1 (eRF1) family protein	1	-0.48	1.8	3.03	3.71	2.96	2.46	2.89	2.92
Locus_3838	AT1G05830.2	trithorax-like protein 2	1	0.17	-0.23	4.81	4.48	4.29	4.32	3.99	4.09
Locus_38415			1	0.86	1.71	2.2	2.97	2.92	2.79	2.7	2.57
Locus_38462	AT5G13560.1	unknown protein; BEST Arabidopsis thaliana protein match is: unknown protein (TAIR:AT2G37370.1); Has 12055 Blast hits to 8846 proteins in 811 species: Archae - 217; Bacteria - 1046; Metazoa - 6104; Fungi - 1115; Plants - 528; Viruses - 14; Other Eukaryotes - 3031 (source: NCBI BLink).	1	1.02	0.86	2.71	3.1	3.15	3.37	3.13	3.21
Locus_38495	AT3G53190.1	Pectin lyase-like superfamily protein	1	0.1	1.48	6.93	7.07	7.18	6.86	6.26	6.63
Locus_38608	AT1G22740.1	RAB GTPase homolog G3B	1	0.04	0.07	2.95	2.09	2.08	2.45	2.35	2.33
Locus_38645	AT3G13062.1	Polyketide cyclase/dehydrase and lipid transport superfamily protein	1	-0.48	0.8	5.26	5.02	4.36	3.32	4.53	3.59
Locus_3866	AT3G58510.3	DEA(D/H)-box RNA helicase family protein	1	-0.48	-0.52	6.89	7.5	7.54	6.34	6.39	6.42
Locus_38696	AT1G74090.1	desulfo-glucosinolate sulfotransferase 18	1	0.98	1.91	2.5	2.42	2.47	2.54	2.6	2.72
Locus_38746	AT1G25580.1	NAC (No Apical Meristem) domain transcriptional regulator superfamily protein	1	0.84	1.07	2.85	2.73	2.72	3.29	3.2	3.09
Locus_38753	AT1G65800.1	receptor kinase 2	1	0.87	1.71	3.02	3.01	3.11	3.12	3.03	3.1
Locus_38773			1	0.47	0.66	2.45	2.48	2.34	2.12	2.14	2.28
Locus_38782	AT1G71900.1	Protein of unknown function (DUF803)	1	-0.48	-0.52	4.35	3.99	3.85	4.84	3.81	4.89
Locus_38814	AT5G04040.1	Patatin-like phospholipase family protein	1	0.47	0.97	2.1	2.22	2.33	2.54	2.41	2.23
Locus_38822	AT4G33300.2	ADR1-like 1	1	1.14	1.19	3.07	3.64	3.58	2.65	3.52	3.66
Locus_38860	AT1G70280.2	NHL domain-containing protein	1	-0.8	-0.84	2.24	2.51	2.44	3.21	3.04	3.27
Locus_38881	AT1G05960.2	ARM repeat superfamily protein	1	0.67	1.09	2.91	3.01	2.69	3.22	3.19	3.2
Locus_38893	AT3G10620.1	nudix hydrolase homolog 26	1	-0.48	0.8	2.17	2.67	2.22	3.27	3.04	3.46
Locus_39182	AT4G16144.1	associated molecule with the SH3 domain of STAM 3	1	0.11	-0.52	3.92	5.19	5.28	2.63	3.25	2.05
Locus_3920	AT3G08590.2	Phosphoglycerate mutase, 2,3-bisphosphoglycerate-independent	1	0.78	0.62	7.26	6.89	6.84	3.69	3.97	2.87
Locus_39240			1	-0.48	1.48	4.03	4.71	4.34	3.78	4.25	4.75
Locus_39323	AT5G64020.1	TRICHOME BIREFRINGENCE-LIKE 14	1	0.69	1.91	2.79	3.25	3.3	3.52	3.47	3.36
Locus_39333	AT2G47480.1	Protein of unknown function (DUF3511)	1	0.1	0.48	4.77	5.31	5.08	5.02	4.11	4.55
Locus_39396	AT2G45320.1	unknown protein; FUNCTIONS IN: molecular_function unknown; INVOLVED IN: biological_process unknown; LOCATED IN: mitochondrion; EXPRESSED IN: 20 plant structures; EXPRESSED DURING: 10 growth stages; Has 45 Blast hits to 45 proteins in 16 species: Archae - 0; Bacteria - 8; Metazoa - 0; Fungi - 0; Plants - 37; Viruses - 0; Other Eukaryotes - 0 (source: NCBI BLink).	1	-0.48	-0.52	5.17	3.06	3.1	6.73	6.97	7.13
Locus_39414	AT5G05700.1	arginine-tRNA protein transferase 1	1	0.78	0.97	4.6	4.39	4.63	3.16	3.15	3.07
Locus_39463	AT1G18880.1	Major facilitator superfamily protein	1	-0.16	1.7	2.82	3.09	3.13	3.26	3.49	3.63
Locus_39502	AT2G44450.1	beta glucosidase 15	1	-1.7	1.4	3.07	3.11	2.82	4.1	3.97	4.09
Locus_3955	AT4G00110.1	UDP-D-glucuronate 4-epimerase 3	1	0.14	-0.25	3.37	3.85	3.92	3.85	4.03	3.95
Locus_39651	AT3G57740.1	Protein kinase superfamily protein	1	-0.48	-0.52	5.76	5.73	5.64	5.33	5.41	5.33
Locus_3967	AT1G80210.1	Mov34/MPN/PAD-1 family protein	1	0.3	-1	4.83	5.27	4.91	4.25	4.34	4.96
Locus_39775	AT1G68330.1	unknown protein; BEST Arabidopsis thaliana protein match is: unknown protein (TAIR:AT1G48780.1); Has 155 Blast hits to 147 proteins in 23 species: Archae - 0; Bacteria - 0; Metazoa - 19; Fungi - 3; Plants - 126; Viruses - 0; Other Eukaryotes - 7 (source: NCBI BLink).	1	0.03	0.9	3.26	3.34	3.07	2.05	2.34	2.4
Locus_39853	AT4G11010.1	nucleoside diphosphate kinase 3	1	0.26	0.98	3.25	3.21	3.01	2.5	2.5	2.66
Locus_39875	AT5G55940.1	Uncharacterised protein family (UPF0172)	1	1.4	1.82	2.32	2.8	2.64	2.36	2.4	2.44
Locus_39876	AT5G63320.1	nuclear protein X1	1	0.74	1.71	2.1	2.08	2.22	4.08	4.09	4.04
Locus_39912	AT3G24180.2	Beta-glucosidase, GBA2 type family protein	1	-1.57	-0.43	3.5	3.22	3.24	3.04	3.05	3.14
Locus_39914	AT5G18520.1	Lung seven transmembrane receptor family protein	1	0.77	1.38	3.18	2.94	2.97	2.43	2.12	2.22
Locus_39967	AT5G13660.1	unknown protein; BEST Arabidopsis thaliana protein match is: unknown protein (TAIR:AT5G59830.2); Has 135 Blast hits to 126 proteins in 13 species: Archae - 0; Bacteria - 0; Metazoa - 0; Fungi - 0; Plants - 135; Viruses - 0; Other Eukaryotes - 0 (source: NCBI BLink).	1	1.26	1.94	2.08	2.49	2.38	2.52	2.39	2.44
Locus_40009	AT1G14970.1	O-fucosyltransferase family protein	1	0.07	1.42	2.33	2.37	2.48	2.12	2.48	2.1
Locus_40053	AT4G28650.1	Leucine-rich repeat transmembrane protein kinase family protein	1	0.07	1.78	3.53	3.81	3.86	3.16	3.25	3.08
Locus_40071	AT5G57740.1	XB3 ortholog 2 in Arabidopsis thaliana	1	0.41	0	6.08	5.68	6.16	5.04	4.29	3.95
Locus_40088	AT2G19610.2	RING/U-box superfamily protein	1	-0.48	-0.52	7.37	6.54	6.62	6.06	6.07	6.21
Locus_40125			1	0.32	0.65	2.46	2.62	2.22	3.63	4.31	4.9
Locus_40126	AT4G32950.1	Protein phosphatase 2C family protein	1	1.43	1.48	2.11	2.6	2.03	2.98	3.09	3.23
Locus_40132	AT5G50860.1	Protein kinase superfamily protein	1	0.48	1.19	2.25	2.28	2.29	2.44	2.2	2.53
Locus_40148			1	0.38	1.51	3.84	3.66	3.81	3.6	3.66	3.75
Locus_40149	AT1G49560.1	Homeodomain-like superfamily protein	1	0.58	1.34	2.52	2.72	2.66	2.62	2.5	2.23
Locus_40198	AT3G61110.1	ribosomal protein S27	1	0.3	0.26	2.26	2.74	2.98	2.78	3.16	3.49
Locus_40217	AT5G54160.1	O-methyltransferase 1	1	1.52	0.48	5.45	6.2	5.98	3.95	4.6	5.2
Locus_40236	AT3G21210.1	zinc ion binding	1	-0.48	-0.52	3.03	3.37	2.72	2.92	3.53	2.63
Locus_40284	AT1G13940.1	Plant protein of unknown function (DUF863)	1	-0.48	-0.52	2.79	2.37	3.96	4.08	3.72	2.71
Locus_40312	AT5G04410.1	NAC domain containing protein 2	1	-0.48	-0.52	3.03	4.06	3.22	4.85	5.53	5.47
Locus_4034	AT4G36760.1	aminopeptidase P1	1	-0.48	-0.52	7.46	7.5	7.35	8.15	8.11	8.2
Locus_4041	AT1G15690.1	Inorganic H pyrophosphatase family protein	1	1.28	1.72	2.19	3.13	2.95	2.61	3.02	3.13
Locus_40465	AT3G61410.1	BEST Arabidopsis thaliana protein match is: U-box domain-containing protein kinase family protein (TAIR:AT2G45910.1); Has 232 Blast hits to 229 proteins in 13 species: Archae - 0; Bacteria - 0; Metazoa - 13; Fungi - 0; Plants - 218; Viruses - 0; Other Eukaryotes - 1 (source: NCBI BLink).	1	0.33	-0.52	2.03	2.47	2.34	2.55	2.63	2.71
Locus_4050	AT5G09590.1	mitochondrial HSO70 2	1	-0.48	-0.52	7.28	7.56	7.49	6.01	5.71	5.7
Locus_40512	AT4G17250.2	unknown protein; FUNCTIONS IN: molecular_function unknown; INVOLVED IN: heat acclimation; LOCATED IN: cellular_component unknown; EXPRESSED IN: 12 plant structures; EXPRESSED DURING: 7 growth stages; BEST Arabidopsis thaliana protein match is: unknown protein (TAIR:AT5G47580.1).	1	-0.48	-0.52	5.25	4.99	5.38	5.05	4.25	4.65
Locus_40599	AT2G01050.1	zinc ion binding;nucleic acid binding	1	0.84	1.18	4.76	4.17	4.45	2.22	2.58	2.78
Locus_40647	AT1G76030.1	ATPase, V1 complex, subunit B protein	1	-0.48	-0.52	4.49	4.19	4.36	4.94	4.58	4.97
Locus_40667	AT1G74940.1	Protein of unknown function (DUF581)	1	0.84	0.07	2.03	2.25	2.72	3.37	4.08	3.78
Locus_40679	AT1G68980.1	Tetratricopeptide repeat (TPR)-like superfamily protein	1	-0.06	1.36	2.98	3.27	3.69	3.32	3.53	3.34
Locus_40692	AT1G42440.1	FUNCTIONS IN: molecular_function unknown; INVOLVED IN: ribosome biogenesis; LOCATED IN: nucleus; EXPRESSED IN: 22 plant structures; EXPRESSED DURING: 13 growth stages; CONTAINS InterPro DOMAIN/s: AARP2CN (InterPro:IPR012948), Protein of unknown function DUF663 (InterPro:IPR007034); BEST Arabidopsis thaliana protein match is: P-loop containing nucleoside triphosphate hydrolases superfamily protein…	1	-0.48	-0.52	3.17	2.99	3.16	4.19	4.18	4.22
Locus_40900	AT3G48480.1	Cysteine proteinases superfamily protein	1	0.92	1.19	3.25	3.31	3.28	2.56	2.62	2.21
Locus_40935			1	-0.48	-0.52	4.03	3.99	3.99	5.02	4.6	4.55
Locus_41010	AT1G19650.1	Sec14p-like phosphatidylinositol transfer family protein	1	1.02	1.8	5.09	4.2	4.47	3.07	3.4	2.78
Locus_41015	AT3G10690.1	DNA GYRASE A	1	-0.48	0.48	4.46	5.83	5.59	3.27	3.04	3.85
Locus_41039	AT5G44060.1	unknown protein; BEST Arabidopsis thaliana protein match is: unknown protein (TAIR:AT1G04000.1); Has 1807 Blast hits to 1807 proteins in 277 species: Archae - 0; Bacteria - 0; Metazoa - 736; Fungi - 347; Plants - 385; Viruses - 0; Other Eukaryotes - 339 (source: NCBI BLink).	1	1.1	1.41	4.12	4.46	3.87	4.29	4.03	4.02
Locus_41051	AT2G02860.1	sucrose transporter 2	1	0.4	0.13	3.13	3.14	3.27	2.75	2.95	2.85
Locus_41098	AT3G58340.1	TRAF-like family protein	1	0.52	0.8	3.54	3.12	3.33	3.48	2.63	3.01
Locus_41116	AT1G28580.1	GDSL-like Lipase/Acylhydrolase superfamily protein	1	1.12	1.81	2.96	3.27	3.28	2.44	2.58	2.38
Locus_4115	AT5G56180.1	actin-related protein 8	1	-0.81	-1.05	6.93	6.44	6.5	6.35	5.87	6.12
Locus_41285			1	-1.07	-1.1	3.58	3.03	2.86	3.46	3.46	3.08
Locus_41319	AT1G65850.2	Disease resistance protein (TIR-NBS-LRR class) family	1	-0.48	-0.52	5.75	5.65	5.8	5.64	5.93	5.4
Locus_41341			1	-0.48	-0.52	4.46	3.19	2.44	3.63	2.53	2.27
Locus_41360	AT3G51300.1	RHO-related protein from plants 1	1	1.54	1.85	2.71	2.95	2.46	2.8	2.63	2.66
Locus_41368			1	-0.48	-0.52	5.08	4.82	5.24	4.02	4.53	4.29
Locus_41382	AT4G24120.1	YELLOW STRIPE like 1	1	-0.07	-1.11	3.96	3.77	3.82	2.87	2.72	2.71
Locus_414			1	-0.17	-0.03	4.53	5.24	5.33	2.62	3.3	3.26
Locus_41458	AT5G22240.1	Ovate family protein	1	-0.48	-0.52	2.29	3.19	3.1	2.92	3.58	4.61
Locus_4148	AT3G47940.1	DNAJ heat shock family protein	1	-0.48	-0.52	3.03	3.62	3.77	2.92	2.72	3.37
Locus_41562	AT4G22290.1	Ubiquitin-specific protease family C19-related protein	1	-0.48	-0.52	3.79	3.42	2.81	3.55	2.89	3.67
Locus_41579	AT1G80150.1	Tetratricopeptide repeat (TPR)-like superfamily protein	1	1.84	1.29	4.79	4.37	4.79	5.95	5.58	5.32
Locus_41616	AT1G23790.1	Plant protein of unknown function (DUF936)	1	1.84	1.07	4.84	4.42	4.88	5.54	5.65	5.95
Locus_41625			1	-0.48	0.07	2.03	2.25	3.1	5.24	5.23	5.2
Locus_41640	AT4G23130.2	cysteine-rich RLK (RECEPTOR-like protein kinase) 5	1	-0.37	1.1	2.95	2.41	2.52	3.2	2.98	3.1
Locus_41649	AT1G53210.1	sodium/calcium exchanger family protein / calcium-binding EF hand family protein	1	-0.48	1.48	3.92	2.75	3.59	2.63	2.72	2.55
Locus_41658			1	-0.48	0.07	5.25	5.32	5.46	5.95	5.87	6
Locus_41670			1	-1.48	0.07	2.95	3.84	4.18	2.42	2.85	2.75
Locus_4182	AT3G17440.1	novel plant snare 13	1	0.82	1.09	6.44	6.55	6.43	5.53	5.52	5.54
Locus_41826			1	-0.48	-0.52	3.03	3.84	3.39	4.71	4.28	4.34
Locus_4188	AT5G45380.1	solute:sodium symporters;urea transmembrane transporters	1	-0.48	-0.52	5.21	5.51	5.85	3.63	4.87	4.77
Locus_41893	AT5G24330.1	ARABIDOPSIS TRITHORAX-RELATED PROTEIN 6	1	0.93	1.48	2.58	3.17	2.75	2.92	3.31	3.2
Locus_42093	AT3G05170.1	Phosphoglycerate mutase family protein	1	0.11	0.07	3.03	3.8	3.16	3.16	3.85	4.02
Locus_42161	AT5G61550.2	U-box domain-containing protein kinase family protein	1	1.23	0.98	3.64	3.15	3.33	3.69	3.33	3.98
Locus_42199	AT5G26000.1	thioglucoside glucohydrolase 1	1	-0.48	-0.52	3.71	4.02	3.54	2.46	2.72	2.92
Locus_4237	AT1G29030.1	Apoptosis inhibitory protein 5 (API5)	1	1.1	1.65	2.3	2.65	2.54	2.7	3.01	2.51
Locus_42441	AT1G07590.1	Tetratricopeptide repeat (TPR)-like superfamily protein	1	-0.48	-0.52	4.64	3.42	4.03	4.59	4.31	4.32
Locus_42506	AT4G38650.1	Glycosyl hydrolase family 10 protein	1	1.11	0.48	3.03	3.25	3.1	2.71	2.42	2.63
Locus_4252	AT4G34890.1	xanthine dehydrogenase 1	1	1.09	1.34	2.74	2.75	2.69	2.39	2.19	2.27
Locus_4257	AT1G72890.1	Disease resistance protein (TIR-NBS class)	1	-0.48	-0.52	7.77	7.6	7.74	6.53	6.39	6.88
Locus_42921	AT1G43760.1	DNAse I-like superfamily protein	1	-1.8	-1.52	2.05	2.45	2.77	2.25	2.28	2.39
Locus_42999	AT2G32270.1	zinc transporter 3 precursor	1	-0.48	-0.52	4.03	3.31	3.64	3.98	3.42	4.19
Locus_43124	AT2G24610.1	cyclic nucleotide-gated channel 14	1	1.11	1.07	2.71	3.19	3.34	3.42	3.68	4.51
Locus_43363	AT3G12540.1	Protein of unknown function, DUF547	1	-0.74	-1.52	7.98	5.78	6.15	3.35	3.54	3.43
Locus_434	AT2G46680.1	homeobox 7	1	0.34	0.33	2.08	2.68	2.44	3.21	3.23	2.83
Locus_43573	AT4G30110.1	heavy metal atpase 2	1	1.84	0.8	3.03	3.75	2.64	2.78	2.63	3.27
Locus_43818			1	0.33	1.8	4.32	4.31	4.46	3.73	4.57	3.63
Locus_4388	AT5G44320.1	Eukaryotic translation initiation factor 3 subunit 7 (eIF-3)	1	0.37	0.86	4.52	4.2	3.97	3.35	3.5	3.02
Locus_4396	AT3G57410.1	villin 3	1	1.05	1.89	2.72	3.38	3.43	3.02	2.67	2.67
Locus_44190			1	0.36	0.05	2.28	2.68	2.79	2.15	2.85	2.85
Locus_4437	AT5G16130.1	Ribosomal protein S7e family protein	1	-0.48	-0.52	5.47	4.95	4.52	5.13	4.63	4.32
Locus_4447	AT1G18360.1	alpha/beta-Hydrolases superfamily protein	1	-0.48	-0.52	6.12	5.97	6.23	5.6	5.21	5.16
Locus_44501			1	-0.48	-0.52	3.88	4.62	4.47	4.29	3.77	3.51
Locus_44507	AT1G71390.1	receptor like protein 11	1	0.69	1.39	3.39	3.35	3.46	2.9	2.5	3
Locus_44513			1	1.2	1.8	4.26	4.46	4.47	3.02	3.23	2.66
Locus_44606	AT2G34450.1	HMG-box (high mobility group) DNA-binding family protein	1	1.04	1.91	2.31	2.67	2.57	2.9	2.87	2.68
Locus_4463	AT2G41990.1	CONTAINS InterPro DOMAIN/s: Late embryogenesis abundant protein, group 2 (InterPro:IPR004864); BEST Arabidopsis thaliana protein match is: Late embryogenesis abundant (LEA) hydroxyproline-rich glycoprotein family (TAIR:AT4G35170.1); Has 172 Blast hits to 168 proteins in 15 species: Archae - 0; Bacteria - 0; Metazoa - 0; Fungi - 0; Plants - 172; Viruses - 0; Other Eukaryotes - 0 (source: NCBI BLin…	1	0.11	0.29	2.88	2.52	2.64	3.59	2.97	3.55
Locus_4473	AT3G20800.1	Cell differentiation, Rcd1-like protein	1	-0.06	1.65	3.71	4.44	3.88	3.16	3.22	3.27
Locus_44804	AT3G13062.1	Polyketide cyclase/dehydrase and lipid transport superfamily protein	1	-0.48	-0.52	5.45	5.5	5.46	5.49	5.29	4.99
Locus_44834	AT1G18450.1	actin-related protein 4	1	0.1	0.29	3.68	3.57	3.63	3.44	3.15	3.16
Locus_44857	AT5G61230.1	Ankyrin repeat family protein	1	0.93	1.26	2.48	2.64	2.56	2.4	2.22	2.2
Locus_4492	AT1G31970.1	DEA(D/H)-box RNA helicase family protein	1	-1.33	-0.23	2.12	2.02	2.59	3.4	3.31	3.16
Locus_4496	AT5G54550.1	Protein of unknown function (DUF295)	1	1.16	1.92	3.26	3.98	4.15	2.18	3.21	2.84
Locus_45034	AT5G17450.2	Heavy metal transport/detoxification superfamily protein	1	1.33	1.8	3.61	3.67	4.22	3.16	2.97	3.78
Locus_4507	AT1G64510.1	Translation elongation factor EF1B/ribosomal protein S6 family protein	1	-1.06	-1.1	7.99	7.73	7.95	5.36	4.76	4.6
Locus_45115			1	-0.48	-0.52	5.78	5.98	5.91	5.26	5.22	5.29
Locus_45135	AT5G46630.1	Clathrin adaptor complexes medium subunit family protein	1	-0.26	1.71	3.82	4.7	4.66	2.46	2.81	3.45
Locus_45361	AT5G65620.1	Zincin-like metalloproteases family protein	1	-0.48	0.07	4.1	4.13	3.28	2.92	3.18	2.37
Locus_45381	AT1G78310.1	VQ motif-containing protein	1	-0.48	-0.52	3.61	3.57	3.88	3.89	3.11	3.22
Locus_45418			1	1.33	1.07	3.29	3.47	2.88	4.19	4.08	3.82
Locus_45573			1	-0.48	1.65	2.29	2.75	3.64	4.24	3.77	3.51
Locus_45591	AT5G54730.1	homolog of yeast autophagy 18 (ATG18) F	1	1.5	1.93	2.23	2.39	2.1	2.27	2.15	2.26
Locus_45612	AT3G15150.1	RING/U-box superfamily protein	1	-1.06	-1.1	3.61	3.04	3.58	2.58	2.84	2.83
Locus_45645	AT5G49430.1	WD40/YVTN repeat-like-containing domain;Bromodomain	1	-0.48	-1.25	5.45	5.25	5.29	2.46	2.99	2.46
Locus_4569	AT1G48900.1	Signal recognition particle, SRP54 subunit protein	1	1.11	1.48	2.29	2.67	3.1	2.63	3.97	4.02
Locus_45784	AT1G05970.1	RNA-binding (RRM/RBD/RNP motifs) family protein	1	0.24	1.07	2.71	2.64	2.35	2.98	2.31	2.67
Locus_45789	AT3G56950.2	small and basic intrinsic protein 2;1	1	-0.48	0.48	4.29	3.84	4.44	3.82	4.28	3.71
Locus_4596	AT1G64150.1	Uncharacterized protein family (UPF0016)	1	0.96	0.76	2.01	2.68	3.2	4.03	4.64	4.81
Locus_4599	AT2G36070.1	translocase inner membrane subunit 44-2	1	1.65	1.73	2.41	2.97	3.16	3.67	3.54	3.69
Locus_4615	AT5G19740.1	Peptidase M28 family protein	1	-1.22	-0.84	4.39	4.47	4.71	3.78	3.94	3.8
Locus_4636	AT4G19690.2	iron-regulated transporter 1	1	-0.48	-0.52	4.92	4.28	4.81	2.92	3.18	3.85
Locus_46451	AT1G28760.1	Uncharacterized conserved protein (DUF2215)	1	-0.48	-0.52	2.29	4.02	3.88	2.99	3.63	2.04
Locus_46525			1	-0.48	-0.52	5.18	4.02	4.54	4.37	3.25	3.55
Locus_47017	AT2G36800.1	don-glucosyltransferase 1	1	-0.48	-0.52	4.32	3.13	3.85	6.73	6.62	6.66
Locus_4712	AT5G19780.1	tubulin alpha-5	1	0.84	1.44	2.2	2.26	2.3	2.28	2.64	2.43
Locus_47165			1	0.35	1.07	2.84	3.02	2.83	3.28	3.39	2.92
Locus_4717	AT5G47210.1	Hyaluronan / mRNA binding family	1	0.78	1.39	2.59	2.78	2.85	3.21	3.31	3.33
Locus_4719	AT3G60380.1	FUNCTIONS IN: molecular_function unknown; INVOLVED IN: biological_process unknown; LOCATED IN: cellular_component unknown; EXPRESSED IN: 24 plant structures; EXPRESSED DURING: 13 growth stages; BEST Arabidopsis thaliana protein match is: hydroxyproline-rich glycoprotein family protein (TAIR:AT4G16790.1); Has 6102 Blast hits to 3981 proteins in 424 species: Archae - 6; Bacteria - 372; Metazoa - 26…	1	-0.48	-0.52	5.1	5.65	5.83	6.48	5.95	5.63
Locus_47373	AT4G39530.1	Tetratricopeptide repeat (TPR)-like superfamily protein	1	-0.48	-0.22	3.89	3.4	3.21	3.91	2.88	2.69
Locus_47495			1	0.6	0.12	3.54	3.55	3.47	4.05	4.55	4.68
Locus_47606	AT4G22970.2	homolog of separase	1	-0.48	-0.52	4.97	3.75	3.34	3.55	4.25	2.85
Locus_477	AT1G56070.1	Ribosomal protein S5/Elongation factor G/III/V family protein	1	-1.19	-1.23	4.37	3.56	3.47	2.12	2.11	2.2
Locus_4778	AT1G24577.1	unknown protein; BEST Arabidopsis thaliana protein match is: unknown protein (TAIR:AT1G67910.2); Has 115 Blast hits to 115 proteins in 17 species: Archae - 0; Bacteria - 0; Metazoa - 0; Fungi - 0; Plants - 115; Viruses - 0; Other Eukaryotes - 0 (source: NCBI BLink).	1	0.39	1.67	2.38	2.53	2.55	2.82	2.55	2.5
Locus_480	AT3G26840.1	Esterase/lipase/thioesterase family protein	1	0.96	1.83	2.28	2.53	2.48	2.91	2.78	2.37
Locus_4829	AT1G38131.1	O-fucosyltransferase family protein	1	-1.07	-1.1	7.59	7.31	7.39	5.9	5.29	5.17
Locus_48524			1	1.14	1.64	2.31	2.39	2.35	2.22	2.17	2.04
Locus_48595			1	0.25	-0.1	3.16	3.47	3.34	2.05	2.72	3.01
Locus_49015			1	0.52	-0.52	5.17	5.68	5.47	5.19	5.48	5.59
Locus_4917	AT4G14342.1	Splicing factor 3B subunit 5/RDS3 complex subunit 10	1	0.55	0.95	3.96	4.29	4.14	2.89	3.06	2.77
Locus_4943	AT3G53440.2	Homeodomain-like superfamily protein	1	0.57	1.22	2.07	2.45	2.4	2.39	2.57	2.52
Locus_49698			1	0.84	0.48	3.03	2.99	2.88	3.11	3.31	2.55
Locus_4980	AT3G48470.1	embryo defective 2423	1	1.63	0.22	7.28	7.61	7.54	8.17	8.33	8.08
Locus_4996	AT4G35510.1	unknown protein; BEST Arabidopsis thaliana protein match is: unknown protein (TAIR:AT2G17540.3); Has 182 Blast hits to 179 proteins in 73 species: Archae - 0; Bacteria - 87; Metazoa - 17; Fungi - 9; Plants - 50; Viruses - 0; Other Eukaryotes - 19 (source: NCBI BLink).	1	-0.48	-0.52	6.37	6.71	6.36	6.48	6.5	6.28
Locus_5004	AT3G46610.1	Pentatricopeptide repeat (PPR-like) superfamily protein	1	0.23	0.48	2.07	2.07	2.55	2.52	2.39	2.4
Locus_5021	AT1G48260.1	CBL-interacting protein kinase 17	1	-0.21	0.62	5.93	6.2	6.39	6.98	6.85	7.06
Locus_5023	AT5G16130.1	Ribosomal protein S7e family protein	1	-0.23	-0.71	4.42	5.07	4.8	4.17	4.52	4.62
Locus_50455			1	0.1	0.8	4.29	3.84	3.81	2.55	2.53	3.22
Locus_50486	AT3G54620.1	basic leucine zipper 25	1	1.25	1.42	2.04	2.32	2.2	2.34	2.2	2.12
Locus_5094	AT5G56170.1	LORELEI-LIKE-GPI-ANCHORED PROTEIN 1	1	-0.48	-0.52	7.55	7	6.82	6.27	6.28	5.94
Locus_514	AT1G77600.3	ARM repeat superfamily protein	1	0.94	1.54	2.58	3.84	3.2	2.68	2.66	2.01
Locus_5158	AT1G29350.1	Kinase-related protein of unknown function (DUF1296)	1	0.14	-0.4	4.81	5.4	5.25	2.52	2.63	2.9
Locus_52377			1	0.65	1.72	2.05	2.51	2.67	2.05	2.31	2.02
Locus_5246	AT3G60400.1	Mitochondrial transcription termination factor family protein	1	-0.48	-0.52	6.31	6.55	6.62	2.99	3.24	3.63
Locus_52659			1	0.85	1.07	2.61	2.95	3.19	2.55	2.18	2.17
Locus_5310			1	1	1.52	3.18	3.93	3.88	3.06	4.01	4.26
Locus_5328	AT3G52100.1	RING/FYVE/PHD-type zinc finger family protein	1	-0.32	-1.28	3.09	3.88	3.78	6.33	6.03	5.78
Locus_5363	AT3G06810.1	acyl-CoA dehydrogenase-related	1	0.47	0.95	2.07	2.17	2.39	2.54	2.68	2.58
Locus_541	AT1G73390.3	Endosomal targeting BRO1-like domain-containing protein	1	0.22	1.07	2.13	2.69	2.6	2.77	2.7	2.75
Locus_54404			1	-0.48	0.07	3.1	2.83	3.72	2.71	2.31	2.92
Locus_5467			1	0.59	1.76	2.77	3.08	3.04	3.32	3.42	3.33
Locus_5479	AT5G54130.4	Calcium-binding endonuclease/exonuclease/phosphatase family	1	0.47	-0.84	7.27	6.7	6.54	4.47	4.16	4.29
Locus_5482	AT5G49460.1	ATP citrate lyase subunit B 2	1	1.22	1.63	2.04	2.1	2.24	2.35	2.19	2.25
Locus_5589	AT2G27470.1	nuclear factor Y, subunit B11	1	0.68	0.09	2.46	2.61	2.66	2.63	2.73	2.6
Locus_5602	AT2G20690.1	lumazine-binding family protein	1	-1.89	-1.93	3.85	3.73	3.36	4.13	3.65	4.14
Locus_5605	AT3G20340.1	Expression of the gene is downregulated in the presence of paraquat, an inducer of photoxidative stress.	1	-0.28	0.8	2.1	2.59	2.36	2.98	2.77	2.6
Locus_5635	AT1G63000.1	nucleotide-rhamnose synthase/epimerase-reductase	1	-0.59	-0.57	2.27	2.36	2.38	3.52	3.15	3.2
Locus_5651			1	-0.1	1.63	2.5	2.4	2.54	3.27	3.64	3.54
Locus_5685	AT2G18950.1	homogentisate phytyltransferase 1	1	0.55	1.16	2.56	2.73	2.76	3.33	3.32	3.28
Locus_5696	AT1G27750.1	nucleic acid binding	1	-1.48	-0.2	2.1	2.42	2.54	5.47	5.79	5.84
Locus_5763	AT4G20430.2	Subtilase family protein	1	-0.48	-0.52	4.94	5.5	5.82	4.69	5.82	5.85
Locus_5792	AT3G59420.1	crinkly4	1	0.83	1.8	3.03	3.77	3.71	4.85	5.39	5.08
Locus_5843			1	-0.84	-0.37	2.94	2.4	2.57	2.36	2.91	2.22
Locus_5846	AT1G29790.2	S-adenosyl-L-methionine-dependent methyltransferases superfamily protein	1	0.72	0.91	2.85	2.87	2.81	3.74	3.58	3.49
Locus_5856			1	1.17	1.72	4.75	5.27	5.03	2.56	3.45	3.07
Locus_5883	AT4G01870.1	tolB protein-related	1	1.2	1.96	2.97	3.17	3.21	2.01	2.28	2.13
Locus_5893	AT1G09810.1	evolutionarily conserved C-terminal region 11	1	1.11	1.29	3.66	3.62	3.88	2.46	2.97	2.71
Locus_5966	AT3G59300.1	Pentatricopeptide repeat (PPR) superfamily protein	1	-0.48	-0.52	5.13	4.47	5.03	4.95	4.48	5.05
Locus_5989	AT4G31880.2	LOCATED IN: cytosol; EXPRESSED IN: 24 plant structures; EXPRESSED DURING: 14 growth stages; BEST Arabidopsis thaliana protein match is: Tudor/PWWP/MBT superfamily protein (TAIR:AT1G15940.1).	1	-0.48	-0.52	5.15	4.88	5.21	5.42	5.86	5.56
Locus_6046	AT3G53260.1	phenylalanine ammonia-lyase 2	1	0.12	0.76	2.71	3.15	2.83	2.74	3.07	2.78
Locus_6052	AT3G27000.1	actin related protein 2	1	-0.37	-0.84	2.31	2.03	2.01	2.37	3.03	3.15
Locus_6159			1	0.72	1.48	4.39	3.93	3.91	2.82	3.02	2.85
Locus_6173	AT1G53300.1	tetratricopetide-repeat thioredoxin-like 1	1	-0.48	-0.52	4.43	4.37	4.57	5.15	5.69	5.19
Locus_6186	AT1G01790.1	K+ efflux antiporter 1	1	0.52	-1.1	3.79	4.1	4.82	6.52	6.58	6.32
Locus_6190	AT4G18040.1	eukaryotic translation initiation factor 4E	1	0.49	1.45	2.97	3.31	3.28	2.81	3.05	2.56
Locus_6201	AT4G18050.1	P-glycoprotein 9	1	0.59	1.43	2.12	2.77	2.79	2.88	2.74	2.25
Locus_6265	AT3G63300.2	FORKED 1	1	0.45	0.61	2.36	2.41	2.54	2.45	2.88	2.53
Locus_629	AT3G62550.1	Adenine nucleotide alpha hydrolases-like superfamily protein	1	-0.48	-0.52	8.4	8.63	8.49	9.28	8.66	8.87
Locus_6305	AT5G50230.1	Transducin/WD40 repeat-like superfamily protein	1	-0.89	1.29	3.61	3.84	3.03	2.89	2.53	2.96
Locus_631	AT2G21340.1	MATE efflux family protein	1	-0.74	-0.3	10.11	9.99	9.98	9.51	9.52	9.48
Locus_6319			1	0.48	0.25	3.04	3.44	3.35	2.41	2.49	2.28
Locus_6386	AT5G45600.2	YEATS family protein	1	-1	-1.67	3.01	2.69	2.92	3.06	2.84	2.96
Locus_6429	AT1G19110.1	inter-alpha-trypsin inhibitor heavy chain-related	1	-0.48	-0.52	5.5	5.16	5.25	5.38	5.04	4.51
Locus_6468	AT3G10680.1	HSP20-like chaperones superfamily protein	1	-0.48	-0.52	5.08	5.21	5.28	4.85	4.87	4.32
Locus_6496	AT1G74210.1	PLC-like phosphodiesterases superfamily protein	1	-0.1	0.25	4.04	5.18	5.29	3.94	4.75	4.81
Locus_6571	AT5G23450.2	long-chain base (LCB) kinase 1	1	-0.05	0.89	4.24	3.69	3.77	6.78	7.09	6.96
Locus_6584	AT2G03680.2	spiral1	1	0.78	1.96	2.87	3.22	3.21	2.5	2.42	2.21
Locus_6604	AT5G49215.2	Pectin lyase-like superfamily protein	1	0.99	1.56	2.01	2.4	2.29	2.39	2.22	2.46
Locus_6708	AT5G11340.1	Acyl-CoA N-acyltransferases (NAT) superfamily protein	1	0.68	1.18	2.12	2.31	2.41	2.84	2.88	3.17
Locus_6725	AT1G18950.1	DDT domain superfamily	1	-0.25	1.36	2.36	2.59	2.52	3.26	3.1	3.47
Locus_6785	AT2G01710.1	Chaperone DnaJ-domain superfamily protein	1	1.14	1.78	2.48	3.61	3.52	3.39	3.64	3.25
Locus_6786	AT3G20040.1	Hexokinase	1	0.26	1.54	2.44	2.72	2.93	2.96	3.27	3.18
Locus_679	AT5G41770.1	crooked neck protein, putative / cell cycle protein, putative	1	0.04	0.58	3.27	2.69	2.68	3.49	3.4	3.4
Locus_6837	AT4G38225.1	unknown protein; FUNCTIONS IN: molecular_function unknown; INVOLVED IN: biological_process unknown; LOCATED IN: chloroplast; EXPRESSED IN: 21 plant structures; EXPRESSED DURING: 13 growth stages; Has 30201 Blast hits to 17322 proteins in 780 species: Archae - 12; Bacteria - 1396; Metazoa - 17338; Fungi - 3422; Plants - 5037; Viruses - 0; Other Eukaryotes - 2996 (source: NCBI BLink).	1	-0.48	-0.52	4.9	5.45	5.38	5.22	5.24	5.09
Locus_6923	AT1G63205.1	Cystatin/monellin superfamily protein	1	-0.48	-0.52	3.61	3.57	3.64	2.55	2.53	2.85
Locus_6969			1	0.83	1.04	2.34	2.57	2.65	2.39	2.43	2.36
Locus_6977	AT2G41450.1	N-acetyltransferases;N-acetyltransferases	1	-1.62	-1.98	2.8	2.71	3.34	3.51	4.02	3.5
Locus_6982	AT1G13110.1	cytochrome P450, family 71 subfamily B, polypeptide 7	1	0.39	0.72	3.75	3.34	3.36	3.42	2.81	2.51
Locus_7000	AT3G25020.1	receptor like protein 42	1	-0.48	-0.52	3.71	3.31	3.64	2.46	2.89	2.63
Locus_7003	AT1G79580.3	NAC (No Apical Meristem) domain transcriptional regulator superfamily protein	1	0.47	1.15	3.94	3.97	4.01	2.81	2.82	2.54
Locus_7025	AT5G11560.1	catalytics	1	-0.48	-0.52	7.18	6.33	6.26	7.17	7.01	7.2
Locus_7114	AT2G33150.1	peroxisomal 3-ketoacyl-CoA thiolase 3	1	0.69	1.06	2.62	2.75	2.54	2.85	2.97	2.95
Locus_7176	AT1G50620.1	RING/FYVE/PHD zinc finger superfamily protein	1	1.41	1.93	4.27	4.3	4.22	4	3.69	3.51
Locus_7181	AT2G32760.1	unknown protein; Has 229 Blast hits to 229 proteins in 104 species: Archae - 0; Bacteria - 2; Metazoa - 79; Fungi - 90; Plants - 49; Viruses - 0; Other Eukaryotes - 9 (source: NCBI BLink).	1	0.57	1.17	4.22	3.86	4.06	2.33	2.15	2.33
Locus_7194	AT5G53420.1	CCT motif family protein	1	-0.48	-0.52	6.74	6.63	6.77	6.85	6.9	6.87
Locus_7205	AT2G13650.3	golgi nucleotide sugar transporter 1	1	-0.48	0.48	5.31	5.39	5.47	5.82	6.05	5.91
Locus_7210	AT1G73760.1	RING/U-box superfamily protein	1	1.08	1.23	2.34	2.38	2.07	3.21	3.57	3.61
Locus_7225	AT4G23630.1	VIRB2-interacting protein 1	1	0.84	1.36	2.61	2.47	3.32	2.55	2.56	3.29
Locus_7261	AT5G25200.1	unknown protein; BEST Arabidopsis thaliana protein match is: unknown protein (TAIR:AT5G18636.1); Has 1807 Blast hits to 1807 proteins in 277 species: Archae - 0; Bacteria - 0; Metazoa - 736; Fungi - 347; Plants - 385; Viruses - 0; Other Eukaryotes - 339 (source: NCBI BLink).	1	0.11	-0.1	2.66	2.7	2.87	2.72	2.99	2.73
Locus_7272	AT1G70230.1	TRICHOME BIREFRINGENCE-LIKE 27	1	-0.48	-0.52	3.84	3.06	2.96	3.46	3.37	3.42
Locus_7397	AT1G66900.1	alpha/beta-Hydrolases superfamily protein	1	-0.19	-0.1	3.04	3.88	3.93	2.06	3.17	3.11
Locus_7401	AT5G43320.1	casein kinase I-like 8	1	0.16	0.5	3.5	3.86	3.55	3.98	4.38	4.2
Locus_744	AT1G20020.1	ferredoxin-NADP(+)-oxidoreductase 2	1	0.03	0.21	2.34	2.41	2.34	2.68	2.46	2.45
Locus_7453	AT5G19900.1	PRLI-interacting factor, putative	1	1.07	1.88	2.99	3.35	3.18	2.41	2.5	2.45
Locus_7596	AT5G49890.1	chloride channel C	1	-0.03	0.08	2.56	2.43	2.28	2.57	2.52	2.46
Locus_7651			1	-0.48	1.48	3	3.52	3.72	2.96	3.2	3.07
Locus_7703	AT2G25270.1	unknown protein; LOCATED IN: plasma membrane; EXPRESSED IN: 18 plant structures; EXPRESSED DURING: 13 growth stages; BEST Arabidopsis thaliana protein match is: unknown protein (TAIR:AT2G12400.1); Has 35333 Blast hits to 34131 proteins in 2444 species: Archae - 798; Bacteria - 22429; Metazoa - 974; Fungi - 991; Plants - 531; Viruses - 0; Other Eukaryotes - 9610 (source: NCBI BLink).	1	-0.48	-0.52	5.45	5.75	5.67	4.11	3.97	3.55
Locus_7727	AT4G17060.1	FRIGIDA interacting protein 2	1	-1.22	-1.84	5.99	6.32	6.61	6.75	6.9	6.61
Locus_7737	AT4G36010.2	Pathogenesis-related thaumatin superfamily protein	1	-0.48	-0.52	4.29	4.6	4.52	5.62	4.97	5.53
Locus_7753	AT2G31800.1	Integrin-linked protein kinase family	1	1.19	1.67	3.56	3.91	3.85	2.6	2.22	2.87
Locus_7759	AT4G28310.1	unknown protein; BEST Arabidopsis thaliana protein match is: unknown protein (TAIR:AT1G52270.1); Has 30201 Blast hits to 17322 proteins in 780 species: Archae - 12; Bacteria - 1396; Metazoa - 17338; Fungi - 3422; Plants - 5037; Viruses - 0; Other Eukaryotes - 2996 (source: NCBI BLink).	1	1.23	1.81	2.31	2.33	2.65	2.63	2.78	2.83
Locus_7776	AT5G05310.3	TLC ATP/ADP transporter	1	-0.48	-0.52	5.17	5.04	5.34	4.27	4.08	4.34
Locus_7782	AT1G21130.2	O-methyltransferase family protein	1	1.35	1.5	2.14	2.68	2.68	2.44	2.75	2.77
Locus_781	AT3G49010.3	breast basic conserved 1	1	0.39	0.32	5.45	5.21	5.26	2.52	2.6	2.48
Locus_7818	AT5G56240.2	INVOLVED IN: biological_process unknown; EXPRESSED IN: 22 plant structures; EXPRESSED DURING: 13 growth stages; BEST Arabidopsis thaliana protein match is: hapless 8 (TAIR:AT5G56250.1).	1	0.4	0.21	3.59	3.72	3.53	3.48	4.18	4.47
Locus_7822	AT5G09960.1	FUNCTIONS IN: molecular_function unknown; INVOLVED IN: biological_process unknown; LOCATED IN: plasma membrane; EXPRESSED IN: 22 plant structures; EXPRESSED DURING: 13 growth stages; CONTAINS InterPro DOMAIN/s: RPM1-interacting protein 4, defence response (InterPro:IPR008700); BEST Arabidopsis thaliana protein match is: unknown protein (TAIR:AT5G64850.1); Has 30201 Blast hits to 17322 proteins in…	1	-0.48	-0.52	6.43	6.91	7.02	7.46	6.03	5.95
Locus_7931	AT2G02220.1	phytosulfokin receptor 1	1	1.33	-0.52	4.86	5.14	5.39	6.1	5.84	5.66
Locus_7995	AT1G27595.1	CONTAINS InterPro DOMAIN/s: Symplekin tight junction protein C-terminal (InterPro:IPR022075); BEST Arabidopsis thaliana protein match is: HEAT repeat-containing protein (TAIR:AT5G01400.1); Has 593 Blast hits to 297 proteins in 111 species: Archae - 0; Bacteria - 3; Metazoa - 139; Fungi - 49; Plants - 57; Viruses - 0; Other Eukaryotes - 345 (source: NCBI BLink).	1	0.78	1.97	5.11	5.3	5.06	5.66	5.68	5.5
Locus_8023	AT1G76780.1	HSP20-like chaperones superfamily protein	1	-0.48	-0.52	7.45	7.53	7.38	4.11	4.83	4.61
Locus_8066	AT2G20820.1	unknown protein; Has 44 Blast hits to 44 proteins in 13 species: Archae - 0; Bacteria - 0; Metazoa - 0; Fungi - 0; Plants - 44; Viruses - 0; Other Eukaryotes - 0 (source: NCBI BLink).	1	1.11	0.8	3.16	3.71	3.39	3.16	3.25	3.37
Locus_8078	AT2G32000.1	DNA topoisomerase, type IA, core	1	-0.48	1.94	6.56	6.74	6.98	9.1	8.9	8.74
Locus_8125			1	1.48	1.94	2.62	2.85	2.91	2.31	2.73	2.38
Locus_8135	AT3G11650.1	NDR1/HIN1-like 2	1	-0.16	0.18	2.38	2.5	2.19	3.18	3.26	3.12
Locus_8176	AT1G79500.4	Aldolase-type TIM barrel family protein	1	-0.48	-0.52	6.86	7.15	7.12	6.83	6.77	6.69
Locus_8184	AT1G65985.1	Plant protein of unknown function (DUF247)	1	0.72	1.64	2.05	2.55	2.4	2.17	2.28	2.21
Locus_8445	AT3G16565.2	alanine-tRNA ligases;nucleic acid binding;ligases, forming aminoacyl-tRNA and related compounds;nucleotide binding;ATP binding	1	-0.48	-0.52	6.45	5.59	5.64	6.4	6.34	6.29
Locus_8475	AT5G22740.1	cellulose synthase-like A02	1	0.4	1.54	2.39	2.55	2.5	2.22	2.16	2.12
Locus_8493	AT4G28350.1	Concanavalin A-like lectin protein kinase family protein	1	1.2	0.79	2.19	2.2	2.18	2.07	2.04	2.06
Locus_8535	AT1G32120.1	FUNCTIONS IN: molecular_function unknown; INVOLVED IN: biological_process unknown; LOCATED IN: membrane; EXPRESSED IN: 14 plant structures; EXPRESSED DURING: 4 anthesis, C globular stage, F mature embryo stage, petal differentiation and expansion stage, E expanded cotyledon stage; CONTAINS InterPro DOMAIN/s: Aminotransferase-like, plant mobile domain (InterPro:IPR019557), Protein of unknown funct…	1	-1.7	0.48	3.91	3.93	4.26	2.41	2.64	2.7
Locus_8577	AT5G11150.1	vesicle-associated membrane protein 713	1	-1.8	-1.84	5.25	5.13	5.19	5.29	5.1	5.12
Locus_860	AT5G55860.1	Plant protein of unknown function (DUF827)	1	0.11	-1.52	3.94	3.81	3.8	4.15	3.68	4.02
Locus_8611	AT4G10780.1	LRR and NB-ARC domains-containing disease resistance protein	1	1.25	1.67	2.38	2.82	2.58	2.87	2.16	2.65
Locus_8669	AT1G58210.1	kinase interacting family protein	1	0.68	1.16	2.08	2.52	2.48	2.08	2.21	2.17
Locus_8686	AT2G24200.2	Cytosol aminopeptidase family protein	1	0.03	0.11	2.74	2.82	2.98	2.24	2.19	2.12
Locus_8692			1	1.12	1.98	2.39	2.77	2.57	3.07	2.72	2.92
Locus_8717			1	-0.48	-0.52	2.61	3.19	2.64	3.51	3.97	4.24
Locus_8719			1	0.73	1.36	2.37	2.35	2.28	2.71	2.53	2.83
Locus_8725			1	1.12	1.81	2.05	2.05	2.06	2.07	2.12	2.12
Locus_8750	AT1G01070.1	nodulin MtN21 /EamA-like transporter family protein	1	-1.07	-1.1	2.87	2.4	2.64	3.34	2.78	3
Locus_8783	AT4G21560.3	vacuolar protein sorting-associated protein 28 homolog 1	1	-0.48	-0.52	7.05	6.96	6.86	6.76	6.77	6.82
Locus_8793	AT2G28310.3	Protein of unknown function (DUF707)	1	0.5	0.95	2.81	2.59	2.66	2.71	2.59	2.53
Locus_8838	AT5G05270.2	Chalcone-flavanone isomerase family protein	1	0.52	0.48	5.78	5.6	5.1	6.34	6.17	5.59
Locus_8851	AT1G25580.1	NAC (No Apical Meristem) domain transcriptional regulator superfamily protein	1	1.07	1.83	2.36	2.37	2.12	2.79	2.59	2.83
Locus_8854	AT1G05150.1	Calcium-binding tetratricopeptide family protein	1	0.52	1.48	4.29	4.71	4.39	2.63	2.81	3.32
Locus_8939	AT4G15110.1	cytochrome P450, family 97, subfamily B, polypeptide 3	1	-0.48	-0.52	3.29	3.99	3.59	4.22	4.18	3.98
Locus_8957	AT5G15200.1	Ribosomal protein S4	1	-0.48	-0.52	4.75	4.12	4.81	6.13	5.86	5.6
Locus_8958	AT3G07420.1	asparaginyl-tRNA synthetase 2	1	-0.48	-0.52	4.56	5.54	5.92	6.31	5.74	5.18
Locus_8981	AT2G43320.2	S-adenosyl-L-methionine-dependent methyltransferases superfamily protein	1	0.97	1.71	2.33	2.72	2.68	2.3	2.04	2.13
Locus_9022	AT3G61970.1	AP2/B3-like transcriptional factor family protein	1	-0.48	-0.52	3.79	2.84	3.54	4.02	3.31	2.92
Locus_9034	AT4G02370.1	Protein of unknown function, DUF538	1	1.33	0.48	5.21	5.04	4.77	2.98	3.53	3.42
Locus_9038	AT4G29510.1	arginine methyltransferase 11	1	-0.9	-0.94	6.01	5.44	5.33	6.55	6.68	6.6
Locus_9057	AT5G14130.1	Peroxidase superfamily protein	1	-0.48	-0.52	5.88	5.95	5.98	5.03	4.21	4.48
Locus_9060	AT1G65630.1	DegP protease 3	1	-0.48	-0.52	6.46	6.56	6.4	7.29	7.71	7.14
Locus_9110	AT3G11490.1	rac GTPase activating protein	1	0.52	0.67	2.56	2.77	2.64	2.42	2.21	2.41
Locus_9180	AT5G38530.1	tryptophan synthase beta type 2	1	-0.48	-0.52	3.79	4.06	4.22	4.76	4.68	4.44
Locus_9251			1	-0.33	1.57	2.24	2.27	2.32	3.93	3.83	3.45
Locus_928	AT2G36630.1	Sulfite exporter TauE/SafE family protein	1	0.17	0.77	2.43	2.37	2.22	3.3	3.21	3.12
Locus_9286	AT1G08190.1	vacuolar protein sorting 41	1	-0.48	-0.52	6.9	6.21	6.64	6.33	6.19	5.93
Locus_934	AT1G12760.1	Zinc finger, C3HC4 type (RING finger) family protein	1	0.52	1.36	4.27	3.72	4	2.92	3.27	3.4
Locus_935	AT1G67050.1	unknown protein; BEST Arabidopsis thaliana protein match is: unknown protein (TAIR:AT5G38320.1); Has 617 Blast hits to 318 proteins in 80 species: Archae - 0; Bacteria - 16; Metazoa - 141; Fungi - 62; Plants - 128; Viruses - 2; Other Eukaryotes - 268 (source: NCBI BLink).	1	1	1.24	2.67	2.56	2.7	2.17	2.13	2.16
Locus_9373	AT1G48790.1	associated molecule with the SH3 domain of STAM 1	1	0.96	1.04	2.58	2.65	2.17	3.2	3.11	2.94
Locus_9386	AT3G56120.1	S-adenosyl-L-methionine-dependent methyltransferases superfamily protein	1	0.46	-0.05	3.79	3.87	3.9	4.15	4.04	4.2
Locus_9389	AT4G16280.3	RNA binding;abscisic acid binding	1	0.52	1.62	3.08	3.12	3.36	2.23	2.31	3.2
Locus_9400	AT3G05890.1	Low temperature and salt responsive protein family	1	-0.48	-0.52	7.29	7.62	7.65	8.26	8.75	8.58
Locus_9472	AT3G24570.1	Peroxisomal membrane 22 kDa (Mpv17/PMP22) family protein	1	-0.48	-0.52	6.9	6.43	6.62	5.77	5.57	5.38
Locus_9477	AT5G55550.2	RNA-binding (RRM/RBD/RNP motifs) family protein	1	1.02	-0.39	2.79	3	3.32	3.33	3.12	3.23
Locus_9512	AT1G07270.1	Cell division control, Cdc6	1	0.41	0.83	3.07	3.5	3.35	4.23	4.66	4.63
Locus_9541	AT5G62280.1	Protein of unknown function (DUF1442)	1	-1.06	-1.1	5.96	5.82	5.66	5.83	5.79	5.95
Locus_9559	AT3G63220.2	Galactose oxidase/kelch repeat superfamily protein	1	-0.48	-0.52	5.79	4.91	5.64	3.82	3.85	4.13
Locus_9600	AT4G23910.2	unknown protein; FUNCTIONS IN: molecular_function unknown; INVOLVED IN: biological_process unknown; LOCATED IN: cellular_component unknown; EXPRESSED IN: 21 plant structures; EXPRESSED DURING: 13 growth stages; BEST Arabidopsis thaliana protein match is: unknown protein (TAIR:AT4G10970.4).	1	0.54	0.99	2.94	3.34	3.4	2.95	3.21	3.22
Locus_9618	AT4G29420.1	F-box/RNI-like superfamily protein	1	0.67	1.57	2.11	2.8	2.7	3.98	4.81	4.79
Locus_9627	AT3G19430.1	late embryogenesis abundant protein-related / LEA protein-related	1	1.11	0.48	4.29	3.06	3.39	3.46	3.42	3.98
Locus_9656	AT1G28280.2	VQ motif-containing protein	1	-0.06	-0.47	3.5	2.88	3.13	3.75	3.68	3.74
Locus_9661	AT3G55070.1	LisH/CRA/RING-U-box domains-containing protein	1	-0.48	-0.52	6.21	6.5	6.69	7.78	7.79	7.64
Locus_9666	AT2G22170.1	Lipase/lipooxygenase, PLAT/LH2 family protein	1	0.1	-1.52	4.1	3.82	4.27	7.84	7.75	8.01
Locus_9702	AT5G35730.1	EXS (ERD1/XPR1/SYG1) family protein	1	0.58	1.46	2.57	2.28	2.16	4.33	4.68	4.85
Locus_9741	AT3G53360.1	Tetratricopeptide repeat (TPR)-like superfamily protein	1	-0.48	0.48	5.66	5.8	5.64	6.02	5.7	6.18
Locus_9766	AT5G18620.2	chromatin remodeling factor17	1	-0.48	-0.52	6.49	6.49	6.75	6.66	7	6.66
Locus_9784	AT3G15000.1	cobalt ion binding	1	1.36	1.37	5.01	5.38	5.3	4.29	4.18	3.77
Locus_9812	AT3G15550.1	unknown protein; Has 25732 Blast hits to 16979 proteins in 961 species: Archae - 144; Bacteria - 1801; Metazoa - 12681; Fungi - 1868; Plants - 912; Viruses - 94; Other Eukaryotes - 8232 (source: NCBI BLink).	1	-0.48	-0.52	7.9	7.24	7.41	3.22	2.72	3.16
Locus_985			1	1.03	1.95	2.34	2.92	2.91	2.48	2.43	2.31
Locus_9863	AT5G46340.1	O-acetyltransferase family protein	1	-0.57	0.1	3.09	2.77	3.09	2.6	2.44	2.45
Locus_9873	AT1G31150.1	Domain of unknown function (DUF1985)	1	0.74	1.63	2.48	2.5	2.48	2	2.28	2.31
Locus_9879			1	-0.48	-0.52	7.23	7.28	7.02	6.97	7.03	7.12
Locus_9932	AT5G26742.3	DEAD box RNA helicase (RH3)	1	-0.35	0	3.93	3.56	3.45	2.09	2.48	2.38
Locus_998	AT2G32040.1	Major facilitator superfamily protein	1	1.08	1.2	3.38	3.25	3.26	3.35	3.11	3.34

## Sheet: cluster3
Supplementary Table S3. Expression changes of tip-bun related phenotype-specific genes
Brassica oleracea ID	Arabidopsis locus	Annotation	Tip-burn susceptible			Tip-burn resistance			Kale
			LA	LM	LB	LA	LM	LB	LA	LM	LB
Locus_10016	AT2G45200.2	golgi snare 12	1	-0.08	0.89	1.54	1.82	1.96	5.18	5.78	5.15
Locus_10049	AT2G28320.1	Pleckstrin homology (PH) and lipid-binding START domains-containing protein	1	0.33	1.07	1.03	1.12	1.96	4.77	4.39	4.1
Locus_10196			1	0.9	1.34	1.03	1.26	1.37	2.37	2.33	2.35
Locus_10197	AT3G06483.1	pyruvate dehydrogenase kinase	1	-0.48	0.48	-0.3	-0.34	1.22	3.23	3.13	3.78
Locus_10302	AT1G51405.1	myosin-related	1	0.3	0.91	-0.42	0	0.41	2.2	2.75	2.69
Locus_10304	AT5G44620.1	cytochrome P450, family 706, subfamily A, polypeptide 3	1	0.8	1.29	-1.62	-0.79	-0.87	2.01	2	2
Locus_10333	AT2G47680.1	zinc finger (CCCH type) helicase family protein	1	0.94	1.3	1	1.05	1.04	2.87	2.19	2.71
Locus_10366	AT2G23890.1	HAD-superfamily hydrolase, subfamily IG, 5'-nucleotidase	1	-0.32	-0.54	-1.72	-0.82	-0.69	2.34	2.37	2.19
Locus_10412	AT1G17400.1	unknown protein; BEST Arabidopsis thaliana protein match is: unknown protein (TAIR:AT1G72490.1); Has 30201 Blast hits to 17322 proteins in 780 species: Archae - 12; Bacteria - 1396; Metazoa - 17338; Fungi - 3422; Plants - 5037; Viruses - 0; Other Eukaryotes - 2996 (source: NCBI BLink).	1	1.52	1.76	0.82	1.67	1.44	3.27	3.79	3.91
Locus_1059	AT4G15560.1	Deoxyxylulose-5-phosphate synthase	1	0.39	0.28	1.69	1.98	1.94	2.46	2.77	2.76
Locus_10606	AT3G16170.1	AMP-dependent synthetase and ligase family protein	1	0.59	0.57	1.94	1.18	1.2	3.98	4.16	4.15
Locus_10645	AT3G54950.1	patatin-like protein 6	1	-0.06	0.07	0.79	1.02	0.84	2.31	2.33	2.27
Locus_10688	AT3G54120.1	Reticulon family protein	1	0.7	1.42	1.43	1.75	1.67	2	2.2	2.15
Locus_10703	AT4G14940.1	amine oxidase 1	1	0.4	0.75	0.69	1.21	1	2.39	2.53	2.26
Locus_10718	AT3G02930.1	Plant protein of unknown function (DUF827)	1	-1.48	0.6	-0.88	-0.11	0.75	2.92	2.72	3.67
Locus_10729	AT1G12300.1	Tetratricopeptide repeat (TPR)-like superfamily protein	1	1.52	1.94	-0.29	0.84	-0.78	2.71	2.68	3.55
Locus_10829	AT2G40320.1	TRICHOME BIREFRINGENCE-LIKE 33	1	0.31	0.45	1.52	1.64	1.75	2.26	2.47	2.36
Locus_10858	AT1G48300.1	unknown protein; FUNCTIONS IN: molecular_function unknown; INVOLVED IN: biological_process unknown; LOCATED IN: endomembrane system; EXPRESSED IN: 24 plant structures; EXPRESSED DURING: 15 growth stages; Has 96 Blast hits to 87 proteins in 37 species: Archae - 0; Bacteria - 2; Metazoa - 12; Fungi - 2; Plants - 65; Viruses - 0; Other Eukaryotes - 15 (source: NCBI BLink).	1	-0.8	-1.03	0.19	-0.2	0.17	3.04	2.29	2.6
Locus_10882	AT1G09850.1	xylem bark cysteine peptidase 3	1	0.47	1.42	0.59	0.7	0.52	2.57	2.41	2.24
Locus_10963	AT1G08760.1	Plant protein of unknown function (DUF936)	1	-1.16	-0.23	0.08	0.35	0.02	2.94	2.87	2.86
Locus_10991	AT5G01110.1	Tetratricopeptide repeat (TPR)-like superfamily protein	1	1.04	1.13	0.29	1.19	0.64	3.08	3.1	3
Locus_11073	AT4G00430.1	plasma membrane intrinsic protein 1;4	1	0.8	1.19	0.22	0.69	1.08	2.76	2.54	2.56
Locus_11110	AT3G59940.1	Galactose oxidase/kelch repeat superfamily protein	1	1.1	1.44	1.03	1.26	1.1	2.37	2.32	2.23
Locus_1115	AT5G21105.1	Plant L-ascorbate oxidase	1	1.32	1.56	-0.12	0.27	0.37	2.65	3.19	3.47
Locus_1126	AT5G54160.1	O-methyltransferase 1	1	0.74	1.88	1.51	1.99	1.97	2.32	2.35	2.46
Locus_11293	AT3G12320.1	unknown protein; BEST Arabidopsis thaliana protein match is: unknown protein (TAIR:AT5G06980.4); Has 102 Blast hits to 102 proteins in 16 species: Archae - 0; Bacteria - 0; Metazoa - 0; Fungi - 0; Plants - 98; Viruses - 0; Other Eukaryotes - 4 (source: NCBI BLink).	1	-0.06	0.71	-0.29	0.08	-0.95	2.92	2.04	2.83
Locus_1135	AT4G24190.1	Chaperone protein htpG family protein	1	-0.41	0.13	1.35	1.56	1.53	2.8	3.13	3.21
Locus_11385	AT5G03480.1	RNA-binding (RRM/RBD/RNP motifs) family protein	1	-1.29	-1.33	0.48	0.18	-0.85	2.92	3.83	3.95
Locus_11408	AT2G31660.1	ARM repeat superfamily protein	1	-1.06	0.71	1.45	0.41	1.64	3.2	4.04	3.61
Locus_11419	AT5G62200.1	Embryo-specific protein 3, (ATS3)	1	-0.62	0.98	0.64	1.34	1.39	2.87	2.92	3.93
Locus_11434			1	0.72	0.82	0.65	0.72	0.57	2.05	2.5	2.78
Locus_11446	AT5G11910.1	alpha/beta-Hydrolases superfamily protein	1	0.31	0.76	0.97	0.51	0.45	2.22	2.5	3.15
Locus_11450	AT2G16430.2	purple acid phosphatase 10	1	0.44	0.58	0.2	0.44	0.23	2.2	2.15	2.22
Locus_11469	AT1G20060.1	ATP binding microtubule motor family protein	1	0.22	1.01	0.71	0.67	0.96	3.04	3.54	3.5
Locus_1152	AT3G62820.1	Plant invertase/pectin methylesterase inhibitor superfamily protein	1	-1.15	-1.32	1.04	1.92	1.92	3.47	3.91	3.52
Locus_11637	AT3G56730.2	Putative endonuclease or glycosyl hydrolase	1	0.71	1.42	0.83	1.24	1.21	2.02	2.12	2.06
Locus_1168	AT1G54010.1	GDSL-like Lipase/Acylhydrolase superfamily protein	1	0.23	0.74	1.11	1.12	1.05	2.09	2.18	2.05
Locus_11719	AT3G60090.1	VQ motif-containing protein	1	0.44	0.84	0.96	1.32	1.36	3.26	2.86	2.95
Locus_11752	AT5G50410.1	unknown protein; Has 1807 Blast hits to 1807 proteins in 277 species: Archae - 0; Bacteria - 0; Metazoa - 736; Fungi - 347; Plants - 385; Viruses - 0; Other Eukaryotes - 339 (source: NCBI BLink).	1	0.48	1.97	1.74	1.47	1.65	2.53	2.22	2.12
Locus_11753	AT1G01480.1	1-amino-cyclopropane-1-carboxylate synthase 2	1	0.04	1.02	0.96	1.22	1.31	2.25	2.08	2.47
Locus_11801	AT4G24170.1	ATP binding microtubule motor family protein	1	-0.48	0.7	-0.88	-0.92	-0.95	3.52	4.2	5.17
Locus_11802	AT3G23800.1	selenium-binding protein 3	1	1.11	1.46	0.17	0.93	1.21	2.97	3.27	3.08
Locus_11832			1	0.6	0.38	-0.51	-0.28	-0.31	2.94	3.54	3.9
Locus_1184	AT3G07510.2	unknown protein; FUNCTIONS IN: molecular_function unknown; INVOLVED IN: biological_process unknown; LOCATED IN: cellular_component unknown; EXPRESSED IN: 22 plant structures; EXPRESSED DURING: 13 growth stages; BEST Arabidopsis thaliana protein match is: unknown protein (TAIR:AT2G01580.1); Has 133 Blast hits to 133 proteins in 14 species: Archae - 0; Bacteria - 4; Metazoa - 0; Fungi - 0; Plants -…	1	1.28	1.53	0.95	1.69	1.31	2.44	2.31	2.76
Locus_11853	AT4G36150.1	Disease resistance protein (TIR-NBS-LRR class) family	1	1.11	0.48	1.12	0.66	0.37	2.4	3.09	2.4
Locus_11860	AT5G24470.1	pseudo-response regulator 5	1	0.7	1.47	1.53	1.73	1.95	2.47	2.26	2.6
Locus_11885	AT5G03480.1	RNA-binding (RRM/RBD/RNP motifs) family protein	1	1.43	1.95	1.56	1.51	1.34	2.48	2.55	2.56
Locus_11913	AT1G35580.2	cytosolic invertase 1	1	0.11	1.94	1.29	1.25	1.81	2.71	2.81	3.42
Locus_11976	AT5G51430.1	conserved oligomeric Golgi complex component-related / COG complex component-related	1	0.37	0.31	-0.01	-0.24	0.1	2.34	2.37	2.55
Locus_12008	AT2G39220.1	PATATIN-like protein 6	1	0.98	0.99	1.19	1.19	0.3	2.1	2.56	3.16
Locus_12144	AT3G55620.1	Translation initiation factor IF6	1	0.48	1.87	1.56	1.57	1.63	2.23	2.12	2.17
Locus_12189	AT1G51980.2	Insulinase (Peptidase family M16) protein	1	0.67	0.48	0.12	0.4	0.99	3.2	2.72	2.48
Locus_12206	AT2G02040.1	peptide transporter 2	1	-0.48	0.48	1.03	1.99	-0.36	2.71	2.18	2.63
Locus_12270	AT5G48740.1	Leucine-rich repeat protein kinase family protein	1	-0.48	-0.52	-0.29	1.84	-0.36	3.42	3.77	3.98
Locus_12327	AT2G45160.1	GRAS family transcription factor	1	0.16	1.12	-1.88	0.3	-0.07	6.39	6.58	6.86
Locus_12451	AT3G26420.1	RNA-binding (RRM/RBD/RNP motifs) family protein with retrovirus zinc finger-like domain	1	0.82	1.27	1.66	1.61	1.46	2.28	2.15	2.05
Locus_12452	AT1G07640.3	Dof-type zinc finger DNA-binding family protein	1	-0.48	0.07	1.29	1.66	1.81	3.67	3.04	2.63
Locus_12485	AT1G76610.1	Protein of unknown function, DUF617	1	0.3	0.55	0.46	0.91	0.93	2.25	2.06	2.05
Locus_12522	AT1G78110.1	unknown protein; FUNCTIONS IN: molecular_function unknown; INVOLVED IN: biological_process unknown; LOCATED IN: plasma membrane; EXPRESSED IN: 17 plant structures; EXPRESSED DURING: 7 growth stages; BEST Arabidopsis thaliana protein match is: unknown protein (TAIR:AT1G22230.1); Has 5452 Blast hits to 3541 proteins in 289 species: Archae - 4; Bacteria - 165; Metazoa - 1756; Fungi - 532; Plants - 2…	1	-0.48	-0.52	-0.29	0.67	0.96	2.16	2.18	2.37
Locus_12593	AT5G52280.1	Myosin heavy chain-related protein	1	0.43	0.73	1.57	1.47	1.41	2.18	2.07	2.22
Locus_12631	AT4G31780.2	monogalactosyl diacylglycerol synthase 1	1	-0.48	-0.52	-0.29	0.67	0.22	2.98	2.81	2.71
Locus_12647	AT2G44770.1	ELMO/CED-12 family protein	1	0.72	1.11	0.57	0.78	0.66	2.16	2.03	2.25
Locus_1267	AT1G36990.1	unknown protein; LOCATED IN: chloroplast; EXPRESSED IN: 24 plant structures; EXPRESSED DURING: 14 growth stages; BEST Arabidopsis thaliana protein match is: unknown protein (TAIR:AT4G08510.1); Has 5029 Blast hits to 1779 proteins in 339 species: Archae - 2; Bacteria - 1372; Metazoa - 990; Fungi - 933; Plants - 111; Viruses - 28; Other Eukaryotes - 1593 (source: NCBI BLink).	1	0.57	1.38	0.53	1.09	1.1	2.38	2.54	2.24
Locus_12778	AT1G17450.2	B-block binding subunit of TFIIIC	1	-0.06	1.71	0.12	1.54	0.64	2.05	2.31	3.52
Locus_12786	AT3G55060.1	unknown protein; BEST Arabidopsis thaliana protein match is: unknown protein (TAIR:AT2G39300.2); Has 61765 Blast hits to 33720 proteins in 2065 species: Archae - 846; Bacteria - 6964; Metazoa - 31967; Fungi - 5247; Plants - 3104; Viruses - 205; Other Eukaryotes - 13432 (source: NCBI BLink).	1	-1.13	0.19	0.64	0.53	0.26	2.48	2.51	2.65
Locus_12843	AT1G12200.1	Flavin-binding monooxygenase family protein	1	1.04	1.87	-0.43	0.88	0.46	2.55	2.39	2.37
Locus_1292	AT5G42240.1	serine carboxypeptidase-like 42	1	0.99	1.46	1.24	1.74	1.63	2.06	2.22	2.25
Locus_13024	AT5G41170.1	Pentatricopeptide repeat (PPR-like) superfamily protein	1	1.48	1.24	0.51	1.71	1.68	2.87	2.83	3.22
Locus_13100	AT2G37678.1	far-red elongated hypocotyl 1	1	-0.01	1.59	1.14	1.29	1.11	3.12	3.29	3.28
Locus_13111			1	1.04	1.57	-0.11	-0.03	0.02	2.41	2.35	2.39
Locus_13122	AT4G31340.2	myosin heavy chain-related	1	-0.2	0.21	-0.02	-0.44	-0.42	3.03	2.59	2.68
Locus_13160			1	0.87	1.15	1	1.46	0.26	4.38	4.11	4.32
Locus_13209	AT3G10480.2	NAC domain containing protein 50	1	-0.14	-0.47	-1.29	-0.23	-0.96	3.08	2.87	3.1
Locus_13249	AT1G12300.1	Tetratricopeptide repeat (TPR)-like superfamily protein	1	0.59	0.3	1.9	1.4	1.41	2.99	2.63	2.91
Locus_13441	AT1G66920.2	Protein kinase superfamily protein	1	0.61	1.26	1.2	0.95	0.88	2.16	2.15	2.2
Locus_13444	AT2G27800.1	Tetratricopeptide repeat (TPR)-like superfamily protein	1	0.24	1.48	0.33	0.46	0.28	2.84	2.84	2.86
Locus_13667	AT5G37890.1	Protein with RING/U-box and TRAF-like domains	1	0.75	1.27	0.81	1.39	1.44	2.24	2.32	2.27
Locus_13675			1	0.48	1.43	0.89	0.96	1.55	3.36	3.77	3.86
Locus_13716	AT3G07990.1	serine carboxypeptidase-like 27	1	0.95	1.99	0.8	1.46	1.38	2.69	2.4	2.79
Locus_1374	AT3G62980.1	F-box/RNI-like superfamily protein	1	1.12	1.26	-0.47	0.77	0.8	3.12	2.98	2.98
Locus_13781	AT5G57123.1	unknown protein; BEST Arabidopsis thaliana protein match is: unknown protein (TAIR:AT4G29905.1); Has 30201 Blast hits to 17322 proteins in 780 species: Archae - 12; Bacteria - 1396; Metazoa - 17338; Fungi - 3422; Plants - 5037; Viruses - 0; Other Eukaryotes - 2996 (source: NCBI BLink).	1	-0.09	0.09	1.31	1.49	1.87	3.69	3.8	3.97
Locus_13834	AT4G20040.1	Pectin lyase-like superfamily protein	1	-1.48	-0.52	1.17	1.25	1.44	3.08	2.89	2.99
Locus_1408	AT2G26060.2	Transducin/WD40 repeat-like superfamily protein	1	0.15	0.72	0.89	1.66	1.3	2.35	2.64	2.53
Locus_14080	AT1G52230.1	photosystem I subunit H2	1	1.38	1.45	0.34	1.53	1.46	2.31	2.74	2.38
Locus_14112			1	-0.52	0.23	1.57	1.42	1.45	2.25	2.04	2.17
Locus_14155	AT2G15440.1	Protein of unknown function (DUF579)	1	1.52	1.87	1.03	1.37	0.96	2.85	3.04	3.13
Locus_1417	AT4G35750.1	SEC14 cytosolic factor family protein / phosphoglyceride transfer family protein	1	0.69	0.66	-0.1	-0.16	-0.37	3.23	3.8	4.3
Locus_14182	AT4G25320.1	AT hook motif DNA-binding family protein	1	0.93	1.8	-0.88	1.89	1.05	4	3.97	4.08
Locus_1420			1	0.82	1.37	-0.19	0.21	0.1	2.24	2.63	2.1
Locus_1422	AT1G45010.1	TRAM, LAG1 and CLN8 (TLC) lipid-sensing domain containing protein	1	0.85	1.35	-0.28	0.16	0.24	2.25	2.44	2.16
Locus_14291	AT5G18590.2	Galactose oxidase/kelch repeat superfamily protein	1	1.19	1.74	0.52	0.51	0.61	2.17	2.06	2.29
Locus_14318	AT3G18720.1	F-box family protein	1	-0.1	0.6	1.59	1.56	1.34	3.03	3.11	3.62
Locus_14488	AT4G37190.1	LOCATED IN: cytosol, plasma membrane; EXPRESSED IN: 20 plant structures; EXPRESSED DURING: 13 growth stages; CONTAINS InterPro DOMAIN/s: Beta tubulin, autoregulation binding site (InterPro:IPR013838), Misato Segment II, myosin-like (InterPro:IPR019605), Tubulin/FtsZ, N-terminal (InterPro:IPR019746); Has 345 Blast hits to 341 proteins in 161 species: Archae - 0; Bacteria - 0; Metazoa - 131; Fungi …	1	0.08	0.57	0.01	1.46	1.1	2.93	3.02	3.14
Locus_14576	AT1G66970.2	SHV3-like 2	1	1.56	1.36	0.44	1.2	0.79	4.27	4.51	4.59
Locus_14675	AT3G53510.1	ABC-2 type transporter family protein	1	1.16	1.29	1.17	1.1	1	2.23	2.22	2.43
Locus_14734	AT4G25970.1	phosphatidylserine decarboxylase 3	1	-0.17	0.91	0.71	0.9	0.99	2.68	3.57	3.33
Locus_1483	AT4G39690.1	FUNCTIONS IN: molecular_function unknown; INVOLVED IN: biological_process unknown; LOCATED IN: mitochondrion; EXPRESSED IN: 26 plant structures; EXPRESSED DURING: 14 growth stages; CONTAINS InterPro DOMAIN/s: Mitochondrial inner membrane protein Mitofilin (InterPro:IPR019133); Has 30201 Blast hits to 17322 proteins in 780 species: Archae - 12; Bacteria - 1396; Metazoa - 17338; Fungi - 3422; Plant…	1	0.65	1.4	1.29	1.55	1.57	2.4	2.29	2.22
Locus_14892	AT1G68800.1	TCP domain protein 12	1	0.73	0.67	1.07	0.99	1.09	3.72	4.59	4.91
Locus_14898			1	1.52	-0.52	-0.29	0.25	-0.36	3.16	2.31	2.37
Locus_14935	AT4G25090.2	Riboflavin synthase-like superfamily protein	1	-0.48	-0.52	-0.29	-0.33	-0.36	2.55	2.72	2.46
Locus_14944	AT1G27090.1	glycine-rich protein	1	-0.22	1.48	1.29	1.25	1.31	2.53	2.76	3.07
Locus_14971			1	0.89	1.79	0.98	0.67	1.46	2.76	2.47	2.3
Locus_15028	AT2G37560.1	origin recognition complex second largest subunit 2	1	-0.06	-0.1	-0.88	1.78	0.37	3.81	3.18	3.94
Locus_15146	AT5G58160.1	actin binding	1	1.11	1.44	1.39	1.62	1.3	2.15	2.18	2.4
Locus_15264	AT4G33110.2	S-adenosyl-L-methionine-dependent methyltransferases superfamily protein	1	0.26	1.07	-0.29	0.08	-0.95	2.88	2.89	2.12
Locus_1531	AT5G09670.1	loricrin-related	1	0.02	-0.4	0.29	0.61	-0.63	3.13	3.13	3.49
Locus_15334	AT5G19000.2	BTB-POZ and MATH domain 1	1	0.09	0.88	-1.82	-0.61	-0.53	2.68	2.64	2.72
Locus_15481			1	1.15	1.59	1.02	0.74	0.84	2.58	2.4	2.18
Locus_15494	AT3G16050.1	pyridoxine biosynthesis 1.2	1	0.61	1.65	0.19	0.43	0.22	2.17	2.06	2.25
Locus_15549			1	1.01	0.92	-1.87	-0.97	-0.46	2.6	2.05	2.24
Locus_15746			1	0.98	1.02	0.18	0.71	0.89	2.39	2.13	2.33
Locus_15774	AT2G32400.1	glutamate receptor 5	1	1	0.16	1.19	1.04	1.4	3.33	3.55	3.94
Locus_15807	AT1G64070.1	Disease resistance protein (TIR-NBS-LRR class) family	1	0.52	-0.52	-0.88	-0.92	1.3	2.81	2.42	2.6
Locus_15840	AT1G78310.1	VQ motif-containing protein	1	0.72	0.78	1.76	1.43	1.81	2.35	2.78	2.15
Locus_15870	AT3G28200.1	Peroxidase superfamily protein	1	-0.48	1.07	1.03	1.83	1.22	4.85	4.93	4.73
Locus_15888	AT5G53180.1	polypyrimidine tract-binding protein 2	1	-0.12	1.61	1.6	1.99	1.98	3.18	4.06	4.22
Locus_15945	AT4G15802.1	heat shock factor binding protein	1	0.64	-0.3	1.12	-0.92	1.37	2.66	2.49	2.92
Locus_15995	AT5G13360.3	Auxin-responsive GH3 family protein	1	1.1	0.48	0.29	1.47	1.96	2.16	2.72	2.46
Locus_16011			1	0.9	0.97	0.7	1.25	1.31	2.18	2.15	2.92
Locus_1607	AT1G20960.2	U5 small nuclear ribonucleoprotein helicase, putative	1	0.71	1.39	1.09	1.53	1.42	2.38	2.7	2.48
Locus_16113	AT5G45790.2	Ubiquitin carboxyl-terminal hydrolase family protein	1	0.1	0.48	1.03	0.25	-0.36	2.85	2.63	3.05
Locus_16128			1	0.45	1.09	1.72	1.44	1.18	2.45	2.4	2.72
Locus_16134	AT4G18610.1	Protein of unknown function (DUF640)	1	0.13	0.04	-1.06	-0.42	-0.2	2.4	2.13	2
Locus_1614	AT1G31180.1	isopropylmalate dehydrogenase 3	1	0.84	1.25	-0.12	0.6	0.79	2.41	2.68	2.5
Locus_16228	AT4G21150.3	ribophorin II (RPN2) family protein	1	1.11	1.07	1.19	1.34	1.22	2.63	2.79	2.14
Locus_16260	AT5G53570.2	Ypt/Rab-GAP domain of gyp1p superfamily protein	1	-0.48	-0.52	1.29	1.67	1.96	4.32	4.31	4.46
Locus_1632	AT4G37800.1	xyloglucan endotransglucosylase/hydrolase 7	1	0.74	0.9	1.58	1.54	1.75	2.04	2.53	2.52
Locus_16355	AT4G31550.1	WRKY DNA-binding protein 11	1	-0.48	-0.52	-0.29	-0.33	0.64	3.16	3.31	2.92
Locus_16461	AT3G27030.1	unknown protein; FUNCTIONS IN: molecular_function unknown; INVOLVED IN: biological_process unknown; LOCATED IN: endomembrane system; CONTAINS InterPro DOMAIN/s: Protein of unknown function DUF3339 (InterPro:IPR021775); BEST Arabidopsis thaliana protein match is: Protein of unknown function (DUF 3339) (TAIR:AT5G40970.1); Has 538 Blast hits to 271 proteins in 16 species: Archae - 0; Bacteria - 0; M…	1	0.33	1.87	-1.29	-0.75	1.22	2.67	2.36	2.99
Locus_16465			1	0.11	1.48	0.71	0.67	1.22	2.99	2.53	2.85
Locus_16468	AT3G51780.1	BCL-2-associated athanogene 4	1	-0.18	1.08	-0.53	-0.37	-0.52	2.4	3.07	3.36
Locus_16507			1	1.4	1.48	-0.88	-0.92	-1.95	5.6	5.73	5.91
Locus_1652	AT3G61750.1	Cytochrome b561/ferric reductase transmembrane with DOMON related domain	1	1.48	1.83	-0.71	-0.75	-0.39	2.42	2.36	2.42
Locus_16643	AT2G19600.1	K+ efflux antiporter 4	1	0.44	0.27	-0.92	-1.22	-1.57	2.39	2.76	3.29
Locus_16799			1	-0.48	-0.52	-0.29	-0.33	-0.36	5.15	4.55	4.51
Locus_1690	AT4G34710.2	arginine decarboxylase 2	1	0.62	0.69	0.03	1.02	1.47	2	2.06	2.16
Locus_16953	AT1G01230.1	ORMDL family protein	1	0.3	0.44	-0.45	0.36	0.58	3.12	3.16	3
Locus_17050	AT2G40260.1	Homeodomain-like superfamily protein	1	0.1	-0.52	-0.88	-1.6	-1.63	2.48	2.74	2.82
Locus_17113	AT1G03220.1	Eukaryotic aspartyl protease family protein	1	-0.48	-0.52	0.29	-0.33	0.22	2.71	2.81	2.63
Locus_17139	AT4G00830.2	RNA-binding (RRM/RBD/RNP motifs) family protein	1	-0.14	-0.37	0.74	0.81	0.56	2.76	2.95	2.57
Locus_17145			1	1.11	0.07	-0.29	-0.33	-0.36	3.51	3.25	2.05
Locus_17179	AT5G08330.1	TCP family transcription factor	1	0.52	1.48	1.03	-0.33	1.81	2.63	3.18	2.55
Locus_17212	AT1G54930.1	GRF zinc finger / Zinc knuckle protein	1	1.03	1.07	-1.41	-1.45	-1.06	3.12	3.33	3.57
Locus_17359			1	1.84	1.48	-0.29	-0.33	-0.36	2.37	2.31	3.32
Locus_1736	AT4G34670.1	Ribosomal protein S3Ae	1	0.13	0.16	-1.34	-1.33	-1.59	2.6	3.3	3.59
Locus_1748	AT3G06670.1	binding	1	0.8	1.09	-0.94	-1.15	-1.04	2.2	2.54	2.98
Locus_17544	AT1G09812.1	unknown protein; BEST Arabidopsis thaliana protein match is: unknown protein (TAIR:AT1G58007.2); Has 93 Blast hits to 93 proteins in 13 species: Archae - 0; Bacteria - 0; Metazoa - 0; Fungi - 0; Plants - 93; Viruses - 0; Other Eukaryotes - 0 (source: NCBI BLink).	1	1.4	1.02	0.16	0.32	0.71	2.2	2.25	2.25
Locus_1762	AT2G35260.1	unknown protein; FUNCTIONS IN: molecular_function unknown; INVOLVED IN: biological_process unknown; LOCATED IN: chloroplast; EXPRESSED IN: 21 plant structures; EXPRESSED DURING: 13 growth stages; BEST Arabidopsis thaliana protein match is: unknown protein (TAIR:AT4G17840.1); Has 42 Blast hits to 42 proteins in 14 species: Archae - 0; Bacteria - 0; Metazoa - 0; Fungi - 0; Plants - 42; Viruses - 0;…	1	-1.26	1.29	0.82	1.57	1.54	2.71	2.98	3.17
Locus_17689	AT2G30750.1	cytochrome P450, family 71, subfamily A, polypeptide 12	1	1.58	1.9	-1.88	-1.33	-1.95	3.3	4.07	4.25
Locus_17692	AT1G03160.2	FZO-like	1	-0.48	-0.52	0.29	-0.33	-0.36	2.78	4.24	4.59
Locus_17741	AT1G68825.2	ROTUNDIFOLIA like 15	1	-0.48	1.07	-0.29	0.67	1.64	3.98	4.79	4.51
Locus_17801	AT5G66631.1	Tetratricopeptide repeat (TPR)-like superfamily protein	1	0.3	0.28	-1	-1.06	-1.04	2.07	2.26	2.9
Locus_17820	AT4G34150.1	Calcium-dependent lipid-binding (CaLB domain) family protein	1	-0.48	0.25	-0.03	-0.2	0.12	2.84	2.49	2.18
Locus_1785	AT5G48655.3	RING/U-box superfamily protein	1	0.52	0.07	-1.29	-0.75	-0.36	4.06	3.99	3.75
Locus_17938	AT1G77180.2	chromatin protein family	1	-0.48	-0.52	1.71	-0.33	1.64	2.63	2.81	2.71
Locus_17941	AT3G57800.2	basic helix-loop-helix (bHLH) DNA-binding superfamily protein	1	-0.74	-1.52	-0.07	-1.92	-1.95	3.59	4.46	4.81
Locus_17976			1	-0.48	-0.52	-0.29	-0.33	0.22	6.42	6.33	7.41
Locus_18069			1	-1.96	0.2	0.29	1.03	0.35	2.91	3.31	3.83
Locus_18083			1	-0.48	0.8	1.52	0.67	0.64	2.05	2.42	2.92
Locus_18140	AT1G79060.1	unknown protein; BEST Arabidopsis thaliana protein match is: unknown protein (TAIR:AT1G56020.1); Has 3399 Blast hits to 980 proteins in 195 species: Archae - 0; Bacteria - 839; Metazoa - 390; Fungi - 256; Plants - 154; Viruses - 9; Other Eukaryotes - 1751 (source: NCBI BLink).	1	0.41	1.83	0.33	0.67	1.02	2.94	2.74	2.69
Locus_18147	AT5G40240.2	nodulin MtN21 /EamA-like transporter family protein	1	0.16	1.77	-0.14	1.45	1.27	2.75	2.98	2.34
Locus_18174	AT1G22830.2	Tetratricopeptide repeat (TPR)-like superfamily protein	1	-0.48	0.3	0.2	-0.51	0.59	2.97	2.67	2.58
Locus_18285			1	-0.48	-0.52	-0.29	-0.33	-0.36	2.78	2.72	3.51
Locus_18417			1	1.15	1.63	1.07	1.41	1.48	4.43	4.51	4.46
Locus_18475	AT1G60720.1	RNA-directed DNA polymerase (reverse transcriptase)-related family protein	1	0.54	0.72	0.4	0.32	0.2	2.11	2.45	2.69
Locus_18515			1	-0.24	0.78	0.64	1.29	1.53	2	2.64	2.85
Locus_18655			1	1.63	1.22	-0.88	1.66	0.86	2.58	2.78	2.4
Locus_18742	AT1G73860.1	P-loop containing nucleoside triphosphate hydrolases superfamily protein	1	0.48	0.8	1.26	1.13	0.49	2.47	2.65	2.23
Locus_18753	AT5G17890.1	DA1-related protein 4	1	0.37	0.2	-1.31	-0.69	-0.76	2.82	2.98	2.87
Locus_18788	AT4G18160.1	Ca2+ activated outward rectifying K+ channel 6	1	-0.48	-0.52	-0.29	1.84	1.81	4.02	2.89	4.42
Locus_18828			1	0.63	0.74	1.45	0.99	0.84	2.72	2.45	2.48
Locus_18900			1	0.94	1.56	0.56	1.27	0.99	2.24	2.02	2.09
Locus_18965			1	1.26	-0.52	0.71	-0.33	-0.36	2.2	2.23	2.2
Locus_18969	AT5G14330.1	unknown protein; Has 8 Blast hits to 8 proteins in 2 species: Archae - 0; Bacteria - 0; Metazoa - 0; Fungi - 0; Plants - 8; Viruses - 0; Other Eukaryotes - 0 (source: NCBI BLink).	1	1.01	-0.84	0.55	-1.65	0.78	3.25	2.83	2.84
Locus_18990	AT5G40820.1	Ataxia telangiectasia-mutated and RAD3-related	1	-1.48	-0.2	1.17	0.47	1.54	2.82	2.53	2.37
Locus_19026			1	0.91	1.43	0.92	1.51	1.31	2.87	2.82	2.58
Locus_19042	AT5G35530.1	Ribosomal protein S3 family protein	1	-0.48	-0.52	-0.29	-0.33	-0.36	2.46	2.31	3.11
Locus_1906	AT1G04190.1	Tetratricopeptide repeat (TPR)-like superfamily protein	1	0.81	1.77	1.28	1.75	1.86	3.08	3.34	3.26
Locus_19072	AT4G31040.1	CemA-like proton extrusion protein-related	1	0.94	1.81	1.18	0.96	1.64	2.25	2.46	2.25
Locus_19097	AT5G22080.1	Chaperone DnaJ-domain superfamily protein	1	-0.48	0.48	-0.29	-0.33	-0.36	2.55	2.04	3.22
Locus_19107			1	0.66	1.31	1.46	1.66	1.76	2.25	2.58	2.79
Locus_19273			1	-0.48	-0.52	-0.29	-0.33	-0.36	4.46	3.81	3.78
Locus_1935	AT1G53380.3	Plant protein of unknown function (DUF641)	1	0.79	1.52	0.1	0.72	0.56	2.29	2.3	2.15
Locus_19403	AT5G39790.1	5'-AMP-activated protein kinase-related	1	-0.48	0.07	-0.29	-0.33	0.22	2.63	2.81	2.05
Locus_19416	AT5G64700.1	nodulin MtN21 /EamA-like transporter family protein	1	0.84	1.65	-0.29	1.99	1.22	2.92	2.04	2.99
Locus_19529			1	-0.48	-0.52	-0.29	0.67	-0.36	3.22	2.63	2.46
Locus_19534	AT1G36970.1	Domain of unknown function (DUF1985)	1	-0.48	-1.1	0.7	0.4	0.05	5.29	5.01	4.81
Locus_19603	AT2G16760.1	Calcium-dependent phosphotriesterase superfamily protein	1	-1.06	-1.1	-0.88	-0.92	-0.95	4.13	4	4.03
Locus_19660	AT4G29090.1	Ribonuclease H-like superfamily protein	1	0.86	1.64	-1.41	0.87	0.84	2.25	2.33	2.27
Locus_1972	AT1G27340.1	Galactose oxidase/kelch repeat superfamily protein	1	0.48	0.66	-1.02	-0.6	0.06	2.69	2.08	2.17
Locus_19731	AT5G60150.1	unknown protein; Has 1807 Blast hits to 1807 proteins in 277 species: Archae - 0; Bacteria - 0; Metazoa - 736; Fungi - 347; Plants - 385; Viruses - 0; Other Eukaryotes - 339 (source: NCBI BLink).	1	-0.48	-0.52	0.71	0.99	0.64	3.85	4.53	3.82
Locus_19831	AT5G26930.1	GATA transcription factor 23	1	0.37	1.28	-0.39	-0.07	0.05	3.2	3.38	4.09
Locus_19864			1	0.67	0.78	-0.9	-0.19	-0.26	2.17	2.74	2.53
Locus_19894	AT2G28360.1	SIT4 phosphatase-associated family protein	1	1.11	1.4	0.09	0.33	0.01	2.42	2.83	2.88
Locus_19896			1	0.6	1.26	0.58	1.18	1.3	2.19	2.51	2.37
Locus_1994	AT1G75550.1	glycine-rich protein	1	0.82	1.29	0.95	1.73	1.78	2.72	2.87	2.91
Locus_19980	AT3G63470.1	serine carboxypeptidase-like 40	1	0.34	1.54	1.01	1.82	0.74	2.53	2.11	2.36
Locus_20034	AT1G76920.1	F-box family protein	1	0.52	1.46	-0.22	0.94	0.43	2.16	2.29	2.31
Locus_20128			1	-0.48	-0.52	-0.29	-0.33	-0.36	6.75	6.46	6.36
Locus_20256			1	0.85	1	0.4	0.5	0.37	2.1	2.52	2.68
Locus_20346			1	-0.37	-0.63	0.91	1.82	1.36	2.25	2.45	2.32
Locus_20476			1	-0.48	-0.52	-0.29	-0.33	-0.36	2.78	2.53	2.71
Locus_20490	AT1G55350.5	calpain-type cysteine protease family	1	-0.48	-0.52	-0.29	-0.33	-0.36	3.16	3.72	3.98
Locus_20568	AT1G63206.1	Cystatin/monellin superfamily protein	1	-1.48	-0.2	-1.29	-0.75	0.81	3.42	4.23	4.9
Locus_20673	AT5G40170.1	receptor like protein 54	1	0.52	1.52	1.03	0.67	0.47	3.35	3.24	3.18
Locus_20691	AT2G37590.1	DNA binding with one finger 2.4	1	1.07	1.76	1.83	1.65	1.24	2.87	2.92	3.07
Locus_20775	AT3G61610.1	Galactose mutarotase-like superfamily protein	1	1.11	1.07	0.71	1.99	-0.36	3.11	2.81	2.27
Locus_2079	AT5G63860.1	Regulator of chromosome condensation (RCC1) family protein	1	0.48	1.61	1.51	1.8	1.6	2.05	2.11	2.12
Locus_20796	AT1G14740.1	Protein of unknown function (DUF1423)	1	0.53	-0.23	1.01	0.67	0.99	2.58	2.43	2.5
Locus_20814	AT3G16770.1	ethylene-responsive element binding protein	1	-0.96	0.26	-0.1	0.77	1.22	2.01	2.31	2.38
Locus_20826	AT3G23050.1	indole-3-acetic acid 7	1	0.16	0.4	0.24	0.5	-0.95	2.65	2.46	2.17
Locus_20837	AT2G40380.1	prenylated RAB acceptor 1.B2	1	-0.48	0.8	0.29	1.84	1.44	4.02	4.36	2.85
Locus_21076	AT2G31400.1	genomes uncoupled 1	1	-1.07	-1.1	1.12	1.4	1.05	3.4	3.86	3.33
Locus_21090	AT5G13330.1	related to AP2 6l	1	0.58	1.15	1.1	1.49	0.5	2.92	3.38	3.3
Locus_21191	AT4G30660.2	Low temperature and salt responsive protein family	1	-0.16	0.18	-0.49	0.47	0.34	6.06	6.28	6.92
Locus_212	AT1G62750.1	Translation elongation factor EFG/EF2 protein	1	-0.48	0.07	-0.29	-0.33	-0.36	3.27	2.31	3.22
Locus_21207	AT5G42320.1	Zn-dependent exopeptidases superfamily protein	1	0.52	0.48	0.71	0.67	1.44	2.92	2.31	3.51
Locus_21277	AT2G41140.1	CDPK-related kinase 1	1	-0.48	-0.52	-0.29	-0.33	-0.36	4.19	3.93	5.36
Locus_2129	AT4G20890.1	tubulin beta-9 chain	1	-0.67	-1.02	-0.96	-1.06	-0.72	2.24	2.67	2.44
Locus_21494	AT5G37490.1	ARM repeat superfamily protein	1	0.84	0.48	1.03	-0.33	1.96	4.73	3.48	4.67
Locus_21564	AT2G43330.1	inositol transporter 1	1	0.85	1.39	0.52	0.48	1.81	2.75	3.28	3.69
Locus_21688	AT1G56145.1	Leucine-rich repeat transmembrane protein kinase	1	1.01	1.51	-1.54	-1.45	-0.54	2.85	3.82	4.4
Locus_21729	AT4G03050.2	2-oxoglutarate (2OG) and Fe(II)-dependent oxygenase superfamily protein	1	0.16	-1.71	-0.05	-0.53	-0.46	2.69	2.15	2.54
Locus_21883	AT5G18080.1	SAUR-like auxin-responsive protein family	1	-0.16	-1.52	-1.29	-1.33	-1.36	3.39	2.68	2.55
Locus_21917	AT1G52660.1	P-loop containing nucleoside triphosphate hydrolases superfamily protein	1	0.27	0.98	1.94	1.84	1.71	2.45	2.14	2.18
Locus_21999	AT5G64220.2	Calmodulin-binding transcription activator protein with CG-1 and Ankyrin domains	1	-0.48	-0.52	-0.29	-0.33	-0.36	4.71	5.48	5.09
Locus_22002	AT5G61130.1	plasmodesmata callose-binding protein 1	1	0.28	-0.58	-0.57	-0.86	-1.57	4.75	4.93	5.13
Locus_22228	AT2G21150.1	XAP5 family protein	1	-0.16	1.94	-1.29	-0.01	1.22	3.08	3.04	2.75
Locus_22260			1	-0.48	-0.52	-0.29	0.99	1.22	3.85	2.89	3.92
Locus_22264	AT2G42530.1	cold regulated 15b	1	-0.48	-0.52	-0.29	-0.33	-0.36	3.42	2.81	2.16
Locus_225	AT3G28030.1	5'-3' exonuclease family protein	1	0.5	1	0.99	1.59	1.54	2.94	3.03	2.81
Locus_22532	AT2G33585.1	unknown protein; Has 31 Blast hits to 31 proteins in 12 species: Archae - 0; Bacteria - 0; Metazoa - 0; Fungi - 0; Plants - 31; Viruses - 0; Other Eukaryotes - 0 (source: NCBI BLink).	1	-0.73	-0.75	0.62	1.68	1.7	2.47	2.81	2.57
Locus_22646	AT3G28760.1	FUNCTIONS IN: molecular_function unknown; INVOLVED IN: biological_process unknown; LOCATED IN: chloroplast; EXPRESSED IN: 20 plant structures; EXPRESSED DURING: 13 growth stages; CONTAINS InterPro DOMAIN/s: 3-dehydroquinate synthase, prokaryotic-type (InterPro:IPR002812); Has 390 Blast hits to 390 proteins in 131 species: Archae - 144; Bacteria - 105; Metazoa - 0; Fungi - 0; Plants - 54; Viruses …	1	0.03	-0.03	-1.29	-0.81	-1	2.27	3.09	2.68
Locus_22652	AT3G46000.1	actin depolymerizing factor 2	1	0.89	1.19	0.32	0.85	0.94	2.13	2.44	2.2
Locus_22677	AT4G27010.2	INVOLVED IN: biological_process unknown; LOCATED IN: cellular_component unknown; EXPRESSED IN: 20 plant structures; EXPRESSED DURING: 10 growth stages; CONTAINS InterPro DOMAIN/s: Ribosome 60S biogenesis N-terminal (InterPro:IPR021714); BEST Arabidopsis thaliana protein match is: unknown protein (TAIR:AT1G72270.1); Has 312 Blast hits to 226 proteins in 103 species: Archae - 0; Bacteria - 2; Metaz…	1	0.86	1.46	1.77	1.86	1.75	2.5	2.66	2.7
Locus_22782	AT1G24470.1	beta-ketoacyl reductase 2	1	-0.76	-1.01	-1.77	-1.31	-0.54	2.15	2.29	2.06
Locus_22894	AT3G02885.1	GAST1 protein homolog 5	1	1.36	1.03	0.12	-0.11	0.51	4.95	5.03	5.31
Locus_22967			1	0.64	1.1	1.24	1.28	1.27	2.39	2.37	2.6
Locus_23040	AT5G40170.1	receptor like protein 54	1	0.21	0.31	-0.48	-0.32	0.09	2.14	2.32	2.1
Locus_23067			1	-0.15	0.27	-0.84	-0.13	0.03	2.08	2.31	2.03
Locus_23080			1	-0.28	-0.41	0.24	0.51	0.72	2.89	2.48	2.21
Locus_23217	AT1G62085.1	Mitochondrial transcription termination factor family protein	1	0.88	1.18	1.22	1.66	1.38	2.28	2.62	2.41
Locus_23236			1	0.75	0.62	1.29	1.02	1.29	2.79	2.34	2.3
Locus_23284			1	0.51	1.16	0.54	0.19	0.15	2.13	2.25	2.1
Locus_23286	AT4G21910.3	MATE efflux family protein	1	0.8	1.68	0.58	0.77	0.84	2.14	2.16	2.16
Locus_23301	AT4G21820.1	binding;calmodulin binding	1	0.98	1.83	1.39	1.58	1.45	3.53	3.48	3.28
Locus_23384	AT3G48800.1	Sterile alpha motif (SAM) domain-containing protein	1	0.75	1.95	1.78	1.84	1.76	2.29	2.31	2.05
Locus_23410	AT3G09780.1	CRINKLY4 related 1	1	0.36	0.42	-1.54	-0.33	0.06	2.47	2.82	2.72
Locus_23415	AT1G64960.1	ARM repeat superfamily protein	1	-1.05	-0.42	-0.87	0.25	-0.05	2.45	2.48	2.36
Locus_2342	ATMG00860.1	DNA/RNA polymerases superfamily protein	1	-1.18	-0.28	1.66	1.01	1.58	4.42	4.2	3.96
Locus_23441			1	0.72	-1.69	1.65	1.22	0.86	2.5	2.75	2.58
Locus_23484	AT2G06010.1	OBP3-responsive gene 4	1	1.33	1.57	0.38	0.68	1.04	2.78	2.85	2.05
Locus_23513			1	1.12	0.93	0.29	0.27	0.3	3.42	3.64	3.57
Locus_2352	AT5G25610.1	BURP domain-containing protein	1	0.59	1.16	0.97	1.02	0.96	2.36	2.68	2.84
Locus_23534	AT5G38020.1	S-adenosyl-L-methionine-dependent methyltransferases superfamily protein	1	0.68	0.78	-0.41	0.77	0.64	3.32	3.98	4.09
Locus_23589			1	0.58	0.89	0.09	0	-0.06	2.04	2.2	2.06
Locus_23590	AT2G30050.1	transducin family protein / WD-40 repeat family protein	1	1.33	1.66	0.03	0.25	0.42	2.1	2.06	2.03
Locus_2361	AT4G31920.1	response regulator 10	1	-0.48	-0.52	-0.29	-0.33	-0.36	7.75	7.43	7.59
Locus_23620	AT2G02220.1	phytosulfokin receptor 1	1	0.59	-0.33	-0.75	0.29	0.18	2.9	2.79	2.88
Locus_23625			1	0.83	1.12	1.28	1.21	1.16	2.21	2.26	2.28
Locus_23653	AT3G05480.2	cell cycle checkpoint control protein family	1	1.42	1.66	0.89	0.93	1.12	2.36	2.38	2.17
Locus_2369	AT5G56870.1	beta-galactosidase 4	1	0.39	0.94	1.29	1.81	1.51	2.38	2.32	2.83
Locus_23699	AT3G47090.1	Leucine-rich repeat protein kinase family protein	1	1.45	1.64	0.04	0.12	0.7	3.06	2.76	2.88
Locus_23709	AT1G01690.1	putative recombination initiation defects 3	1	-1.48	-1.52	-1.29	-1.33	-1.36	3.95	3.81	4.72
Locus_23799			1	-0.29	1.03	1.26	1.88	1.61	2.81	2.08	2.45
Locus_23856	AT4G33630.2	Protein of unknown function (DUF3506)	1	-0.48	-0.52	1.03	0.67	0.22	4.67	5.2	4.75
Locus_23865			1	-0.06	0.71	0.12	-0.92	-0.95	2.58	2.39	2.88
Locus_23913			1	0.74	0.8	-0.18	-1.92	-1.95	2.88	2.71	2.97
Locus_23926	AT5G62550.1	unknown protein; FUNCTIONS IN: molecular_function unknown; INVOLVED IN: biological_process unknown; LOCATED IN: plasma membrane; EXPRESSED IN: 17 plant structures; EXPRESSED DURING: 9 growth stages; Has 14949 Blast hits to 9947 proteins in 971 species: Archae - 43; Bacteria - 3248; Metazoa - 4424; Fungi - 1542; Plants - 562; Viruses - 55; Other Eukaryotes - 5075 (source: NCBI BLink).	1	-1.06	-1.52	0.58	0.99	0.96	3.85	4.21	4.29
Locus_23944	AT2G23580.2	methyl esterase 4	1	1.28	1.68	1.33	1.26	1.76	2.57	2.68	2.69
Locus_23954			1	-0.48	-0.52	-0.29	-0.33	-0.36	3.92	4.55	5.61
Locus_23986	AT1G17290.1	alanine aminotransferas	1	0.52	0.8	-0.29	-0.33	0.64	3.05	2.97	2.63
Locus_2400	AT3G22520.1	unknown protein; INVOLVED IN: biological_process unknown; LOCATED IN: chloroplast stroma, chloroplast, chloroplast envelope; EXPRESSED IN: 24 plant structures; EXPRESSED DURING: 13 growth stages; BEST Arabidopsis thaliana protein match is: unknown protein (TAIR:AT4G14840.1); Has 717 Blast hits to 703 proteins in 179 species: Archae - 14; Bacteria - 134; Metazoa - 141; Fungi - 74; Plants - 209; Vi…	1	-0.93	-0.17	1.54	0.87	1.03	2.59	2.61	2.69
Locus_24004	AT3G49370.1	Calcium-dependent protein kinase (CDPK) family protein	1	-0.53	-0.92	1.2	1	1.32	2.61	2.31	2.4
Locus_24011	AT2G19960.1	hAT family dimerisation domain	1	-0.16	-0.44	0.82	1.2	1.43	4.43	3.42	3.57
Locus_24038			1	-0.7	0.67	-0.51	-0.14	-0.59	2.27	2.2	2.74
Locus_24161	AT1G79690.1	nudix hydrolase homolog 3	1	-0.43	-0.48	-0.29	-0.17	-0.43	2.34	2.37	2.63
Locus_24205	AT1G47350.1	F-box associated ubiquitination effector family protein	1	1.25	1.92	1.55	1.47	1.43	2.17	2.46	2.61
Locus_24210			1	0.52	0.48	-0.29	0.67	-0.36	4.24	4.48	5.08
Locus_24270	AT5G25810.1	Integrase-type DNA-binding superfamily protein	1	-1.26	0.36	0.29	0.33	1.14	2.59	2.51	2.32
Locus_2441	AT2G40290.1	Eukaryotic translation initiation factor 2 subunit 1	1	0.13	0.11	0.91	1.74	1.86	2.57	2.68	3.01
Locus_24460			1	0.34	1.17	1.1	1.16	1.17	2.71	2.68	2.68
Locus_24467			1	0.11	0.48	1.29	1.47	1.81	3.11	3.37	2.99
Locus_24472			1	0.98	0.62	-0.7	-0.69	-0.43	3.24	4.02	4.31
Locus_24549			1	0.73	1	-0.61	-0.75	-1.03	2.17	2.64	2.98
Locus_24578	AT1G62085.1	Mitochondrial transcription termination factor family protein	1	0.14	0.41	1.11	-0.1	0.08	3.23	3.76	4.58
Locus_2470	AT3G14270.1	phosphatidylinositol-4-phosphate 5-kinase family protein	1	0.99	1.33	0.59	1.06	0.98	2.02	2.34	2.39
Locus_24704	AT1G65030.1	Transducin/WD40 repeat-like superfamily protein	1	-0.38	-0.39	0.17	0.03	-0.56	2.46	2.97	2.44
Locus_24711	AT3G04580.2	Signal transduction histidine kinase, hybrid-type, ethylene sensor	1	0.59	1.15	1.83	1.47	1.81	2.29	2.36	2.46
Locus_2477	AT4G30210.2	P450 reductase 2	1	0.77	1.2	1.9	1.98	1.94	2.33	2.33	2.52
Locus_24772	AT3G59320.1	Eukaryotic protein of unknown function (DUF914)	1	0.38	1.21	1.29	1.77	1.66	2.62	2.77	2.95
Locus_2496			1	1.38	1.18	1.66	1.75	1.96	2.27	2.95	2.98
Locus_24976			1	0.7	1.46	-0.99	-0.97	-0.97	2.56	2.84	2.94
Locus_2509			1	1.28	1.31	-1.48	-1.51	-1.9	3.27	3.76	4.02
Locus_25106			1	0.9	0.51	1.59	1.69	1.46	2.92	3.1	3.02
Locus_25250			1	-0.11	0.58	-0.78	0.32	1.15	3.05	3.16	2.46
Locus_25321			1	0.52	1.38	0.25	1.46	1.88	2.53	2.41	2.21
Locus_2544	AT1G01320.2	Tetratricopeptide repeat (TPR)-like superfamily protein	1	0.85	1.32	0.85	0.9	1.02	2.24	2.27	2.28
Locus_25506	AT2G32020.1	Acyl-CoA N-acyltransferases (NAT) superfamily protein	1	0.11	-0.52	0.29	0.25	-0.36	2.78	3.53	3.16
Locus_25568	AT5G23050.1	acyl-activating enzyme 17	1	-0.48	-0.52	-0.29	-0.33	-0.36	3.16	2.04	3.32
Locus_25585	AT4G15680.1	Thioredoxin superfamily protein	1	-0.48	-0.52	-0.29	-0.33	-0.36	3.05	3.89	2.92
Locus_25600	AT1G69010.1	BES1-interacting Myc-like protein 2	1	0.8	1.26	-1.37	-0.33	-1.15	2.79	2.62	2.51
Locus_257	AT3G48200.1	unknown protein; FUNCTIONS IN: molecular_function unknown; INVOLVED IN: biological_process unknown; LOCATED IN: endomembrane system; EXPRESSED IN: 21 plant structures; EXPRESSED DURING: 13 growth stages; Has 210 Blast hits to 148 proteins in 42 species: Archae - 0; Bacteria - 118; Metazoa - 0; Fungi - 0; Plants - 48; Viruses - 0; Other Eukaryotes - 44 (source: NCBI BLink).	1	0.67	0.96	1.63	1.86	1.71	2.88	2.47	2.83
Locus_25733	AT1G10210.2	mitogen-activated protein kinase 1	1	-1.8	-1.84	1.09	-1.65	-0.36	3.27	3.16	2.53
Locus_25742	AT5G59840.1	Ras-related small GTP-binding family protein	1	0.76	1.17	0.6	-0.33	0.69	4	4.23	4.25
Locus_25843	AT1G13800.1	Tetratricopeptide repeat (TPR)-like superfamily protein	1	0.94	1.36	-1.88	-1.92	0.05	2.85	2.72	2.52
Locus_25876	AT4G14840.1	unknown protein; BEST Arabidopsis thaliana protein match is: unknown protein (TAIR:AT3G22520.1); Has 1681 Blast hits to 1532 proteins in 283 species: Archae - 19; Bacteria - 179; Metazoa - 579; Fungi - 131; Plants - 223; Viruses - 5; Other Eukaryotes - 545 (source: NCBI BLink).	1	-0.48	0.48	-0.29	-0.33	0.64	2.98	2.89	2.27
Locus_25949	AT1G12880.1	nudix hydrolase homolog 12	1	-0.48	-0.52	-0.29	-0.33	1.22	2.63	2.89	3.63
Locus_25971			1	-0.48	-0.52	-0.29	-0.33	0.64	3.92	4.28	5.08
Locus_26098			1	0.94	1.6	-0.88	-0.92	-0.95	5.02	4.78	4.63
Locus_26166			1	-0.48	0.48	-0.29	-0.33	-0.36	3.55	4.36	3.42
Locus_26188	AT5G52510.1	SCARECROW-like 8	1	0.98	0.25	-0.71	-1.22	-0.43	2.26	2.82	3.45
Locus_26232	AT4G21090.3	MITOCHONDRIAL FERREDOXIN 2	1	0.54	0.44	0.76	0.57	0.24	2.04	2.12	2.3
Locus_26500			1	1.06	1.32	-0.88	-0.22	0.3	2.98	3.26	3.17
Locus_26790			1	-0.48	-0.52	-0.29	-0.33	-0.36	4.39	3.37	3.98
Locus_27156			1	-0.48	-0.52	-0.29	-0.33	-0.36	5.89	4.87	5.54
Locus_27293	AT2G25650.1	DNA-binding storekeeper protein-related transcriptional regulator	1	0.52	-1.1	0.44	1.25	1.96	3.94	3.95	3.55
Locus_2734	AT3G48190.1	ataxia-telangiectasia mutated	1	0.95	1.12	0.96	1.01	1.02	2.9	2.64	2.73
Locus_27370			1	-1.39	1.38	-0.29	0.22	0.19	4.22	3.8	4.43
Locus_27379	AT2G29450.1	glutathione S-transferase tau 5	1	0.17	0.73	1.2	1.02	0.75	2.51	2.57	2.52
Locus_27396	AT4G17810.1	C2H2 and C2HC zinc fingers superfamily protein	1	0.93	1.14	0.99	1.2	1.04	2.35	2.68	3.07
Locus_27411			1	-1.48	-1.52	-1.29	-1.33	-1.36	4.16	4.99	4.81
Locus_27512	AT2G45790.1	phosphomannomutase	1	0.78	1.12	1.52	1.54	1.91	2.54	2.21	2.21
Locus_2753	AT4G39980.1	3-deoxy-D-arabino-heptulosonate 7-phosphate synthase 1	1	0.77	1.2	1.03	1.16	1.34	2.18	2.19	2.06
Locus_27540	AT4G14455.1	Target SNARE coiled-coil domain protein	1	0.78	1.41	-1.62	0.35	-0.36	3.05	3.49	2.97
Locus_27546	AT1G53350.1	Disease resistance protein (CC-NBS-LRR class) family	1	1.04	1.99	0.73	1.1	1.16	2.91	2.95	2.92
Locus_27575			1	0.71	0.86	0.65	0.97	0.63	4.09	4.09	4.09
Locus_27619	AT3G47580.1	Leucine-rich repeat protein kinase family protein	1	-0.96	-0.74	1.07	0.66	0	4.33	3.89	4.05
Locus_27669	AT1G61120.1	terpene synthase 04	1	1.04	1.24	1.98	1.92	1.9	2.94	2.73	2.77
Locus_27707			1	0.73	1.09	1.35	1.19	1.03	2.06	2.3	2.27
Locus_27869	AT5G24380.1	YELLOW STRIPE like 2	1	1.13	1.65	1.44	1.62	1.26	2.59	2.5	2.16
Locus_27880			1	0.89	0.9	-1.05	-0.81	-1.01	2.53	3.31	3.53
Locus_27897			1	-0.48	0.48	-0.29	-0.33	-0.36	3.92	4.79	4.57
Locus_27983	AT5G65550.1	UDP-Glycosyltransferase superfamily protein	1	0.91	0.92	-1.42	-0.46	-1.04	2.28	3.21	3.45
Locus_28060			1	-0.27	0.05	1.4	1.84	1.93	2.15	2.77	3.13
Locus_28193	AT4G38740.1	rotamase CYP 1	1	-0.48	-0.52	-0.29	-0.33	-0.36	3.05	3.85	2.46
Locus_28366	AT3G62650.1	unknown protein; BEST Arabidopsis thaliana protein match is: unknown protein (TAIR:AT2G47485.1); Has 57 Blast hits to 57 proteins in 13 species: Archae - 0; Bacteria - 0; Metazoa - 0; Fungi - 0; Plants - 57; Viruses - 0; Other Eukaryotes - 0 (source: NCBI BLink).	1	0.29	-0.12	-0.74	-0.69	-1.01	3.46	4.47	5.36
Locus_28452	AT4G10010.1	Protein kinase superfamily protein	1	-0.48	-0.52	-0.29	-0.33	-0.36	3.55	4.01	3.42
Locus_28512			1	1.11	0.48	1.29	1.47	0.64	2.92	2.04	2.85
Locus_28558	AT5G59980.2	Polymerase/histidinol phosphatase-like	1	-0.48	-0.52	1.29	-0.33	-0.36	2.85	3.31	3.21
Locus_28680	AT2G34610.1	unknown protein; BEST Arabidopsis thaliana protein match is: unknown protein (TAIR:AT1G30190.1); Has 342 Blast hits to 279 proteins in 74 species: Archae - 0; Bacteria - 7; Metazoa - 76; Fungi - 18; Plants - 51; Viruses - 0; Other Eukaryotes - 190 (source: NCBI BLink).	1	-0.48	1.29	-0.29	-0.33	0.64	4.08	3.31	4.16
Locus_28695	AT3G02260.1	auxin transport protein (BIG)	1	0.52	0.07	0.71	0.67	0.64	2.46	2.04	2.27
Locus_28726	AT3G13784.1	cell wall invertase 5	1	-0.48	-0.52	-0.29	-0.33	-0.36	4.59	4.28	4.19
Locus_2876			1	0.68	1.71	1.15	1.77	1.63	3.01	3.08	2.92
Locus_2877	AT1G76320.1	FAR1-related sequence 4	1	0.63	1.64	0.96	0.93	0.92	3.06	2.8	2.82
Locus_28828			1	-1.8	-1.25	-1.62	-1.65	-1.1	4.95	4.92	4.95
Locus_28982	AT5G05170.1	Cellulose synthase family protein	1	-0.48	-0.52	-0.29	-0.33	-0.36	2.16	2.81	3.32
Locus_29000			1	0.52	-0.25	-1.03	-0.07	-0.69	3.12	3.31	2.92
Locus_2909	AT5G61410.2	D-ribulose-5-phosphate-3-epimerase	1	1.01	1.03	0.91	1.15	0.92	3.8	4.14	4.27
Locus_2912	AT5G37510.2	NADH-ubiquinone dehydrogenase, mitochondrial, putative	1	-0.82	-0.26	1.07	1.12	1.01	2.07	2.24	2.18
Locus_2915	AT5G22420.1	fatty acid reductase 7	1	1.46	1.29	0.54	0.09	0.15	3.04	4.07	4.71
Locus_29158			1	-0.48	-0.52	-0.29	0.25	-0.36	3.42	2.72	3.27
Locus_29325			1	0.78	0.57	-1.41	-1.52	-1.47	2.33	2.77	3.18
Locus_29381			1	1.43	1.68	1.17	1.58	1.68	2.36	2.71	2.77
Locus_29529			1	0.28	0.67	-0.2	0.18	0.18	2.53	2.42	2.35
Locus_29585	AT2G07599.2	unknown protein; BEST Arabidopsis thaliana protein match is: unknown protein (TAIR:ATMG01040.1).	1	0.08	0.55	0.33	0.18	-0.12	2.1	2.18	2.53
Locus_29658			1	-0.48	-0.52	-0.29	-0.33	-0.36	4.02	3.81	3.95
Locus_29670			1	-0.48	0.07	-0.29	-0.33	-0.36	4.22	4.5	4.59
Locus_2969	AT5G63180.1	Pectin lyase-like superfamily protein	1	0.62	0.6	-1.19	-0.03	0.52	3.66	3.64	3.54
Locus_29793	AT5G20165.1	unknown protein; FUNCTIONS IN: molecular_function unknown; INVOLVED IN: biological_process unknown; LOCATED IN: endomembrane system; CONTAINS InterPro DOMAIN/s: Protein of unknown function DUF1242 (InterPro:IPR009653); Has 35333 Blast hits to 34131 proteins in 2444 species: Archae - 798; Bacteria - 22429; Metazoa - 974; Fungi - 991; Plants - 531; Viruses - 0; Other Eukaryotes - 9610 (source: NCBI…	1	-1.07	0.22	-0.88	-0.92	-0.95	2.04	2.72	2.2
Locus_29795	AT1G70780.1	unknown protein; FUNCTIONS IN: molecular_function unknown; INVOLVED IN: biological_process unknown; LOCATED IN: mitochondrion; EXPRESSED IN: sperm cell, male gametophyte, pollen tube; EXPRESSED DURING: L mature pollen stage, M germinated pollen stage; BEST Arabidopsis thaliana protein match is: unknown protein (TAIR:AT1G23150.1); Has 143 Blast hits to 143 proteins in 17 species: Archae - 0; Bacte…	1	0.1	-0.52	0.29	-0.33	0.22	2.16	2.97	2.63
Locus_29828	AT1G80730.1	zinc-finger protein 1	1	0.56	0.06	-0.23	0.33	0.25	2.78	2.88	2.82
Locus_29851			1	-0.07	-0.1	-0.88	1.08	1.63	2.68	3.09	2.58
Locus_2987	AT1G10050.1	glycosyl hydrolase family 10 protein / carbohydrate-binding domain-containing protein	1	0.44	0.41	1.37	1.53	1.39	2.93	2.92	2.73
Locus_29996	AT2G44910.1	homeobox-leucine zipper protein 4	1	-0.48	-0.52	1.87	0.67	-0.36	3.16	2.97	2.99
Locus_3020	AT2G06050.3	oxophytodienoate-reductase 3	1	0.18	1.35	1.23	1.95	1.62	2.01	2.7	2.74
Locus_30218			1	-0.48	-0.52	-0.29	-0.33	-0.36	2.71	3.37	3.55
Locus_30302			1	-0.48	1.65	-0.29	-0.33	-0.36	2.92	3.11	2.85
Locus_30352	AT4G37990.1	elicitor-activated gene 3-2	1	-0.48	-0.52	-0.29	-0.33	-0.36	2.55	2.04	3.71
Locus_30355	AT1G61480.1	S-locus lectin protein kinase family protein	1	0.52	-0.52	-0.29	-0.33	-0.36	4.16	3.58	3.89
Locus_30377	AT1G22810.1	Integrase-type DNA-binding superfamily protein	1	-0.06	-0.1	-0.29	1.67	1.37	3.2	3.97	3.34
Locus_30401	AT4G33020.1	ZIP metal ion transporter family	1	1.11	-0.52	-0.29	-0.33	-0.36	3.99	4.53	5.39
Locus_30404			1	-0.48	-0.52	-0.29	-0.33	-0.36	3.27	3.04	2.46
Locus_30450	AT3G05360.1	receptor like protein 30	1	-0.48	0.8	0.29	1.48	1.64	2.46	2.04	2.46
Locus_30560			1	1.1	1.55	-1.62	-1.66	-1.69	4.41	5.32	5.67
Locus_30601			1	1.84	-0.52	-0.29	-0.33	-0.36	2.71	2.97	2.46
Locus_30743			1	0.52	-0.52	-0.29	-0.33	-0.36	4.05	3.36	4.16
Locus_30774	AT5G52050.1	MATE efflux family protein	1	-0.48	-0.52	-0.29	0.25	-0.36	3.22	2.53	2.05
Locus_30800			1	0.33	1.29	1.4	0.99	-0.78	3.29	3.31	3.39
Locus_30832			1	1.84	1.8	1.03	1.25	0.64	2.37	3.24	2.37
Locus_30903			1	-0.48	-0.52	-0.29	-0.33	-0.36	2.98	2.72	2.27
Locus_30937			1	1.84	1.48	1.71	0.99	0.64	3.67	3.36	3.51
Locus_31097			1	-0.74	-0.1	-0.29	-1.08	-1.06	3.15	2.81	2.81
Locus_31110	AT5G59780.2	myb domain protein 59	1	0.59	1.39	1.19	1.23	1.37	2.53	2.81	2.47
Locus_31191	AT1G26930.1	Galactose oxidase/kelch repeat superfamily protein	1	1.01	-0.03	-0.03	0.93	1.9	2.78	4.19	4.71
Locus_31235			1	-1.48	-0.52	-1.29	-1.33	0.81	4.06	4.34	4.2
Locus_3124	AT4G27320.1	Adenine nucleotide alpha hydrolases-like superfamily protein	1	-0.48	1.07	-0.29	-0.33	-0.36	4.19	4.58	5.09
Locus_31461	AT3G24255.1	RNA-directed DNA polymerase (reverse transcriptase)-related family protein	1	-0.48	0.07	-0.29	-0.33	-0.36	4.95	4.79	4.73
Locus_3148	AT5G41940.1	Ypt/Rab-GAP domain of gyp1p superfamily protein	1	0.82	1.41	1.18	1.31	1.14	2.4	2.21	2.19
Locus_31633	AT1G52290.1	Protein kinase superfamily protein	1	-0.48	0.8	-0.29	-0.33	-0.36	3.22	3.93	4.87
Locus_31745	AT1G53240.1	Lactate/malate dehydrogenase family protein	1	0.84	0.29	-1.29	-1.33	-1.36	2.95	3.18	3.27
Locus_31896	AT5G12950.1	Putative glycosyl hydrolase of unknown function (DUF1680)	1	1.69	1.29	-1.88	-1.92	-1.95	4.7	5.64	6.92
Locus_31932			1	-0.48	-0.52	-0.29	-0.33	-0.36	2.92	2.63	3.51
Locus_3196	AT2G31670.1	Stress responsive alpha-beta barrel domain protein	1	1	1.43	1.25	1.75	1.65	2.42	2.32	2.14
Locus_31978	AT2G42410.1	zinc finger protein 11	1	-0.48	-0.52	-0.29	-0.33	-0.36	2.98	2.42	3.63
Locus_31979			1	0.52	0.07	-1.88	-1.92	-1.95	3.03	4.14	5.38
Locus_3198	AT1G76160.1	SKU5 similar 5	1	0.16	1.4	1.42	1.87	1.55	2.33	2.47	2.28
Locus_31986	AT1G59560.1	E3 Ubiquitin ligase family protein	1	0.52	-1.1	-0.88	0.67	-0.95	2.74	2.46	2.58
Locus_3201	AT2G01220.2	Nucleotidylyl transferase superfamily protein	1	-1.22	0.68	-1.62	1.25	0.84	2.16	2.49	2.27
Locus_32012	AT3G28890.2	receptor like protein 43	1	-0.48	-0.52	-0.29	-0.33	-0.36	2.63	2.81	3.05
Locus_32040	AT1G60720.1	RNA-directed DNA polymerase (reverse transcriptase)-related family protein	1	-1.48	-0.2	-1.29	-1.33	-1.36	2.27	2.53	3.41
Locus_32055	AT3G57260.1	beta-1,3-glucanase 2	1	-0.48	-0.52	-0.29	-0.33	-0.36	2.55	2.18	4.05
Locus_3222	AT1G17580.1	myosin 1	1	1.1	1.39	1.43	1.87	1.98	2.18	2.14	2.19
Locus_32248			1	0.11	0.8	0.7	0.67	1.22	3.1	2.3	2.05
Locus_32385	AT5G07350.2	TUDOR-SN protein 1	1	-0.48	-0.52	-0.29	-0.33	-0.36	3.75	4.31	4.22
Locus_3239			1	1.2	1.82	1.09	1.61	1.44	2.07	2	2.08
Locus_32395			1	0.52	-0.52	1.52	-0.33	0.22	2.71	2.42	2.27
Locus_32420	AT1G07570.3	Protein kinase superfamily protein	1	-1.29	-1.32	0.48	0.95	0	3.79	3.79	3.71
Locus_32522			1	0.11	-0.52	0.29	0.67	0.64	4.65	4.15	4.27
Locus_32728	AT5G11410.1	Protein kinase superfamily protein	1	-0.04	0.26	1.61	1.51	1.75	2.13	2.35	2.9
Locus_32737			1	0.1	-0.52	-0.29	-0.33	-0.36	2.27	3.04	3.95
Locus_32794			1	-0.48	-0.52	-0.29	-0.33	-0.36	2.98	3.77	4.22
Locus_32974	AT1G67510.1	Leucine-rich repeat protein kinase family protein	1	0.57	0.26	0.94	0.5	0.22	2.11	2.29	2.8
Locus_330			1	-0.16	0.78	0.42	0.63	0.63	2.96	2.89	2.88
Locus_33004			1	-0.48	-0.52	-0.29	-0.33	-0.36	4.53	4.58	4.67
Locus_331	AT3G07680.1	emp24/gp25L/p24 family/GOLD family protein	1	-0.66	-1.27	-0.79	-0.48	-0.16	3.4	3.15	3.21
Locus_3341	AT3G04070.1	NAC domain containing protein 47	1	0.85	1.54	1.11	1.61	1.66	2.34	2.27	2.24
Locus_33416	AT1G24706.2	THO2	1	-0.48	-0.52	-0.29	-0.33	-0.36	5.47	5.73	4.97
Locus_33504	AT1G74330.2	Protein kinase superfamily protein	1	-0.48	-0.52	-0.29	-0.33	-0.36	3.67	3.04	2.55
Locus_33523			1	-0.48	-0.52	-0.29	-0.33	-0.36	3.71	3.63	3.32
Locus_3356	AT4G17640.2	casein kinase II beta chain 2	1	0.15	0.41	0.21	0.4	0.32	2.57	2.72	2.63
Locus_33599			1	0.52	0.07	1.51	1.47	-0.36	3.85	3.89	4.24
Locus_3371			1	0.82	0.85	-1.72	-0.95	-1.47	2.74	3.13	3.42
Locus_33746			1	0.09	0.28	0.37	0.38	0.83	3.14	3	2.86
Locus_3380	AT5G17550.1	peroxin 19-2	1	1.26	1.62	1.53	1.88	1.72	2.58	2.48	2.19
Locus_3381	AT2G38770.1	P-loop containing nucleoside triphosphate hydrolases superfamily protein	1	0.8	1.47	0.77	1.2	1.04	2.54	2.68	2.65
Locus_33819			1	-0.06	-0.52	-0.88	0.08	-0.36	5.12	4.98	5.34
Locus_33906	AT4G18195.1	purine permease 8	1	-0.48	-0.52	-0.29	-0.33	-0.36	5.86	5.86	5.44
Locus_33912	AT5G46470.1	disease resistance protein (TIR-NBS-LRR class) family	1	0.1	0.49	-0.56	-0.11	-0.95	3.87	4	3.95
Locus_33922			1	-0.48	-0.52	-0.29	0.25	-0.36	3.71	3.53	3.11
Locus_33933	AT2G33050.1	receptor like protein 26	1	0.82	1.2	1.15	1.43	1.41	3.57	3.4	3.08
Locus_33938			1	-0.48	-0.1	-0.88	-0.92	-0.95	3	3.63	2.4
Locus_33948			1	0.98	0.94	-0.29	-0.75	-0.78	4.32	4.44	4.05
Locus_33962			1	0.11	0.48	-0.29	-0.33	-0.36	7.14	6.99	7.07
Locus_33969			1	-0.48	-0.52	-0.29	-0.33	-0.36	8.17	8.05	8.06
Locus_33973	AT4G16900.1	Disease resistance protein (TIR-NBS-LRR class) family	1	-0.48	0.07	-0.29	0.25	0.22	5.26	5.08	4.75
Locus_33977			1	1.33	0.48	-0.29	-0.33	-0.36	2.55	2.18	2.55
Locus_34000	AT2G13770.1	CONTAINS InterPro DOMAIN/s: Putative harbinger transposase-derived nuclease (InterPro:IPR006912); Has 451 Blast hits to 352 proteins in 33 species: Archae - 0; Bacteria - 0; Metazoa - 28; Fungi - 8; Plants - 388; Viruses - 0; Other Eukaryotes - 27 (source: NCBI BLink).	1	-0.48	-0.52	-0.29	-0.33	0.22	2.27	2.81	2.55
Locus_34001	ATMG00820.1	Reverse transcriptase (RNA-dependent DNA polymerase)	1	-0.48	-0.52	-0.29	-0.33	-0.36	3.05	3.53	4.1
Locus_34017			1	-0.48	-0.52	-0.29	-0.33	-0.36	3.98	4.53	4.13
Locus_34030			1	-0.48	-0.52	-0.29	-0.33	-0.36	3.98	3.42	3.22
Locus_34033			1	0.11	0.07	0.29	0.25	0.22	5.49	5.26	5.02
Locus_34038			1	-0.48	-0.52	-0.29	-0.33	-0.36	6.27	6.11	5.63
Locus_34049			1	-1.8	-1.84	-1.62	-1.65	-1.69	3.18	3.35	2.92
Locus_34050	AT3G01120.1	Pyridoxal phosphate (PLP)-dependent transferases superfamily protein	1	-0.48	-0.52	-0.29	-0.33	-0.36	3.71	3.37	3.75
Locus_34054			1	-0.48	-0.52	-0.29	-0.33	-0.36	4.89	5.46	4.24
Locus_34055	AT5G13560.1	unknown protein; BEST Arabidopsis thaliana protein match is: unknown protein (TAIR:AT2G37370.1); Has 12055 Blast hits to 8846 proteins in 811 species: Archae - 217; Bacteria - 1046; Metazoa - 6104; Fungi - 1115; Plants - 528; Viruses - 14; Other Eukaryotes - 3031 (source: NCBI BLink).	1	-1.06	-1.1	-0.29	0.89	0.05	4.42	4.63	5.2
Locus_34061	AT4G27190.1	NB-ARC domain-containing disease resistance protein	1	0.11	-0.52	-0.29	-0.33	-0.36	2.55	2.53	2.63
Locus_34064			1	0.62	0	0.22	0.95	0.83	3	2.67	2.8
Locus_34084			1	-0.48	-0.52	-0.29	-0.33	-0.36	4.24	4.39	4.51
Locus_34090	AT4G35270.1	Plant regulator RWP-RK family protein	1	-0.48	-0.52	-0.29	-0.33	-0.36	6.82	6.62	6.6
Locus_34111	AT2G28990.1	Leucine-rich repeat protein kinase family protein	1	-1.48	-1.52	-1.29	-1.33	-1.36	3.39	3.37	3.69
Locus_34117	AT1G65810.2	P-loop containing nucleoside triphosphate hydrolases superfamily protein	1	-0.48	-0.52	-0.29	-0.33	-0.36	4.27	3.58	3.27
Locus_34147			1	-0.48	-0.52	-0.29	-0.33	-0.36	3.37	4.45	4.08
Locus_34169	AT3G45660.1	Major facilitator superfamily protein	1	-0.48	-0.52	-0.29	-0.33	-0.36	5.83	5.55	5.72
Locus_34183	AT4G27170.1	seed storage albumin 4	1	-0.06	-1.1	-0.29	0.41	-0.95	2.27	2.46	2.05
Locus_342	AT5G54270.1	light-harvesting chlorophyll B-binding protein 3	1	0.86	1.45	1.37	1.4	1.57	2.42	2.3	2.21
Locus_34215			1	0.11	-0.52	-0.29	-0.33	-0.36	6.13	5.89	6.11
Locus_34234	AT3G28890.2	receptor like protein 43	1	-0.48	-0.52	-0.29	-0.33	0.22	5.58	5.74	5.86
Locus_34257	AT3G29380.1	Cyclin-like family protein	1	-0.48	-0.52	-0.29	-0.33	-0.36	4.94	3.85	3.89
Locus_34262	AT2G32870.1	TRAF-like family protein	1	-0.48	-0.52	-0.29	-0.33	-0.36	5.31	4.83	5.13
Locus_34268			1	0.62	0.48	1.54	1.44	1.64	3.22	3.42	3.11
Locus_34318			1	-0.48	-0.52	0.29	0.98	-0.36	5.02	4.74	4.82
Locus_34322			1	-0.48	-0.52	-0.29	-0.33	-0.36	3.67	4.11	3.78
Locus_34327			1	-0.48	-0.52	-0.29	-0.33	-0.36	3.75	3.53	3.85
Locus_34365	AT1G12620.1	Pentatricopeptide repeat (PPR) superfamily protein	1	-0.48	-0.52	-0.29	-0.33	-0.36	2.92	2.04	3.75
Locus_34370	AT4G32390.1	Nucleotide-sugar transporter family protein	1	-0.48	-0.52	0.29	0.25	0.64	3.05	2.97	2.92
Locus_34380	AT5G26780.1	serine hydroxymethyltransferase 2	1	-0.48	-0.52	-0.29	-0.33	-0.36	5.95	6.1	6.08
Locus_34421	AT4G04640.1	ATPase, F1 complex, gamma subunit protein	1	-1.06	-1.1	-0.88	-0.92	-0.95	2.88	3.04	3.3
Locus_34429	AT2G28550.1	related to AP2.7	1	-0.48	-0.52	-0.29	-0.33	-0.36	4.22	3.48	3.67
Locus_34471	AT1G67830.1	alpha-fucosidase 1	1	-0.48	-0.52	-0.29	-0.33	-0.36	5.26	5.11	5.33
Locus_34518			1	-0.48	-0.52	-0.29	-0.33	-0.36	4.61	4.39	4.02
Locus_34525			1	-0.48	-0.52	-0.29	-0.33	-0.36	4.82	4.15	4.51
Locus_34527	AT2G47310.1	flowering time control protein-related / FCA gamma-related	1	-0.48	-0.52	-0.29	-0.33	-0.36	3.32	3.48	3.37
Locus_34556	AT4G29700.1	Alkaline-phosphatase-like family protein	1	0.52	0.29	-0.71	0.83	-0.78	2.85	2.67	2.41
Locus_34558	AT3G24715.1	Protein kinase superfamily protein with octicosapeptide/Phox/Bem1p domain	1	-0.48	-0.52	-0.29	-0.33	-0.36	7.41	7.35	7.37
Locus_34601	AT4G24940.1	SUMO-activating enzyme 1A	1	0.42	1.32	-0.29	0.95	0.53	2.76	3	2.63
Locus_34612	AT2G03730.2	ACT domain repeat 5	1	-0.48	0.07	-0.29	-0.33	0.22	5.47	5.9	6.22
Locus_34615	AT3G09300.1	OSBP(oxysterol binding protein)-related protein 3B	1	-0.48	-0.52	-0.29	-0.33	-0.36	5.19	5.03	5.87
Locus_34627	AT4G00450.1	RNA polymerase II transcription mediators	1	-0.48	-0.52	-0.29	-0.33	-0.36	4.32	4.01	3.95
Locus_34648	AT5G18480.1	plant glycogenin-like starch initiation protein 6	1	-0.48	-0.52	-0.29	-0.33	-0.36	4.9	4.01	2.78
Locus_34666	AT3G17120.2	unknown protein; BEST Arabidopsis thaliana protein match is: unknown protein (TAIR:AT1G02380.1); Has 35333 Blast hits to 34131 proteins in 2444 species: Archae - 798; Bacteria - 22429; Metazoa - 974; Fungi - 991; Plants - 531; Viruses - 0; Other Eukaryotes - 9610 (source: NCBI BLink).	1	-0.48	-0.52	-0.29	-0.33	-0.36	2.86	2.63	2.63
Locus_34667	AT4G29960.1	unknown protein; FUNCTIONS IN: molecular_function unknown; INVOLVED IN: biological_process unknown; LOCATED IN: plasma membrane; EXPRESSED IN: 23 plant structures; EXPRESSED DURING: 15 growth stages; Has 30201 Blast hits to 17322 proteins in 780 species: Archae - 12; Bacteria - 1396; Metazoa - 17338; Fungi - 3422; Plants - 5037; Viruses - 0; Other Eukaryotes - 2996 (source: NCBI BLink).	1	-0.48	-0.52	-0.29	-0.33	-0.36	4.05	3.11	3.42
Locus_34698	AT2G33340.2	MOS4-associated complex 3B	1	-0.48	-0.52	-0.29	-0.33	-0.36	3.05	2.81	2.63
Locus_34705	AT1G23860.4	RS-containing zinc finger protein 21	1	-0.48	-0.52	-0.29	-0.33	-0.36	3.92	3.37	3.92
Locus_34819	AT1G67430.1	Ribosomal protein L22p/L17e family protein	1	-0.48	-0.52	-0.29	-0.33	-0.36	3.51	4.11	4.32
Locus_34832	AT4G35790.2	phospholipase D delta	1	1.08	1.79	0.7	1.08	0.84	2.28	2.71	2.89
Locus_34895	AT2G01970.1	Endomembrane protein 70 protein family	1	-0.48	-0.52	-0.29	-0.33	-0.36	8.04	7.5	7.51
Locus_34896			1	-0.48	-0.52	-0.29	-0.33	-0.36	2.27	2.53	2.92
Locus_34944	AT5G22760.1	PHD finger family protein	1	-0.48	-0.52	-0.29	-0.33	-0.36	2.85	2.63	2.85
Locus_34946	AT5G63190.2	MA3 domain-containing protein	1	-0.48	-0.52	-0.29	-0.33	-0.36	2.71	3.24	2.37
Locus_34963	AT4G28070.2	AFG1-like ATPase family protein	1	-0.48	-0.52	-0.29	-0.33	-0.36	4.19	4.42	4.59
Locus_3504	AT1G29760.1	Putative adipose-regulatory protein (Seipin)	1	0.77	1.19	0.97	1.68	1.5	2.41	2.52	2.3
Locus_35044	AT2G21960.1	unknown protein; LOCATED IN: chloroplast; EXPRESSED IN: 22 plant structures; EXPRESSED DURING: 13 growth stages; BEST Arabidopsis thaliana protein match is: unknown protein (TAIR:AT1G56180.1); Has 224 Blast hits to 222 proteins in 59 species: Archae - 0; Bacteria - 65; Metazoa - 0; Fungi - 0; Plants - 134; Viruses - 0; Other Eukaryotes - 25 (source: NCBI BLink).	1	-0.48	-0.52	-0.29	-0.33	-0.36	4.46	3.48	3.42
Locus_35051	AT3G18080.1	B-S glucosidase 44	1	-0.48	-0.52	0.7	-0.33	0.22	6.86	7.02	7.42
Locus_35124	AT5G65660.1	hydroxyproline-rich glycoprotein family protein	1	-0.48	-0.52	-0.29	-0.33	-0.36	4.24	4.01	4.65
Locus_35132	AT3G50590.1	Transducin/WD40 repeat-like superfamily protein	1	-0.06	0.48	0.7	0.67	-0.37	2.83	3.18	3.04
Locus_35163	AT5G60820.1	RING/U-box superfamily protein	1	1.11	0.48	-0.29	-0.33	-0.36	4.05	3.42	3.98
Locus_35201	AT3G01650.1	RING domain ligase1	1	-0.48	-0.52	-0.29	-0.33	-0.36	4.02	2.72	2.16
Locus_35211	AT1G31340.1	related to ubiquitin 1	1	0.52	0.07	-0.29	0.25	-0.36	6.97	7.04	6.49
Locus_35271	AT3G62710.1	Glycosyl hydrolase family protein	1	-0.48	-0.52	-0.29	-0.33	-0.36	2.63	3.25	2.37
Locus_35293	AT4G16060.1	unknown protein; FUNCTIONS IN: molecular_function unknown; INVOLVED IN: biological_process unknown; LOCATED IN: chloroplast, chloroplast stroma; EXPRESSED IN: 22 plant structures; EXPRESSED DURING: 13 growth stages; Has 42 Blast hits to 42 proteins in 16 species: Archae - 0; Bacteria - 2; Metazoa - 0; Fungi - 0; Plants - 33; Viruses - 0; Other Eukaryotes - 7 (source: NCBI BLink).	1	-0.48	-0.52	-0.29	-0.33	-0.36	3.63	3.18	2.55
Locus_35379	AT2G18740.1	Small nuclear ribonucleoprotein family protein	1	-0.48	-0.52	-0.29	-0.33	-0.36	7.07	7.26	7.99
Locus_3542	AT5G02230.2	Haloacid dehalogenase-like hydrolase (HAD) superfamily protein	1	0.43	0.34	1.17	1.36	1.52	2.3	2.62	2.63
Locus_35545	AT4G33950.2	Protein kinase superfamily protein	1	-1.06	-1.1	-0.88	-0.33	-0.36	2.27	2.04	2.27
Locus_35553	AT5G46270.1	Disease resistance protein (TIR-NBS-LRR class) family	1	-0.48	0.07	-0.29	-0.33	0.22	2.78	2.72	2.04
Locus_35588	AT4G36920.2	Integrase-type DNA-binding superfamily protein	1	-0.48	-0.52	-0.29	-0.33	-0.36	3.75	3.18	3.55
Locus_35589	AT1G27320.1	histidine kinase 3	1	-0.48	-0.52	-0.29	-0.33	-0.36	3.37	2.81	3.1
Locus_35639	AT1G78300.1	general regulatory factor 2	1	-0.48	-0.52	-0.29	-0.33	-0.36	2.98	2.63	2.37
Locus_35684	AT2G35840.3	Sucrose-6F-phosphate phosphohydrolase family protein	1	0.11	-0.52	-0.29	-0.33	-0.36	2.85	2.89	2.16
Locus_35720	AT2G28360.1	SIT4 phosphatase-associated family protein	1	-0.48	-0.52	-0.29	-0.33	-0.36	2.05	2.53	3.27
Locus_35763			1	-0.48	-0.52	-0.29	-0.33	-0.36	2.98	2.72	2.37
Locus_35777	AT2G41680.1	NADPH-dependent thioredoxin reductase C	1	-0.65	1.17	1.24	0.4	0.17	2.24	3.04	2.54
Locus_35887	AT3G13180.1	NOL1/NOP2/sun family protein / antitermination NusB domain-containing protein	1	-0.48	-0.52	1.52	0.67	0.22	3.11	2.72	2.98
Locus_35901	AT5G16715.1	ATP binding;valine-tRNA ligases;aminoacyl-tRNA ligases;nucleotide binding;ATP binding;aminoacyl-tRNA ligases	1	-0.48	-0.52	-0.29	-0.33	-0.36	3.05	3.24	3.27
Locus_35906	AT5G50900.1	ARM repeat superfamily protein	1	-0.48	-0.52	-0.29	0.66	-0.36	5.59	5.99	5.67
Locus_35960	AT1G08460.1	histone deacetylase 8	1	-0.48	-0.52	-0.29	-0.33	-0.36	2.99	3.42	3.89
Locus_35995	AT5G04140.1	glutamate synthase 1	1	-0.48	-0.52	-0.29	-0.33	-0.36	3.16	3.53	3.63
Locus_36068	AT5G55310.1	DNA topoisomerase 1 beta	1	-0.48	-0.52	-0.29	-0.33	-0.36	4.22	3.93	3.59
Locus_36139	AT2G37790.1	NAD(P)-linked oxidoreductase superfamily protein	1	-0.48	0.48	-0.29	0.67	-0.36	3.22	2.81	2.78
Locus_3622	AT4G25520.1	SEUSS-like 1	1	1.36	1.76	1.48	1.67	0.96	3.08	2.84	3.05
Locus_3644			1	0.15	0.79	1.97	1.78	1.62	2.49	2.54	2.26
Locus_3669	AT2G34570.1	PIN domain-like family protein	1	-0.88	-0.33	-0.26	-0.49	-0.63	3.03	3.06	3.46
Locus_3675	AT3G02110.1	serine carboxypeptidase-like 25	1	0.47	1.48	1.19	1.56	1.48	2.02	2.36	2.24
Locus_3699	AT2G01680.1	Ankyrin repeat family protein	1	-0.26	0.54	-0.18	0.72	0.91	3.85	4.81	4.46
Locus_3736	AT1G29470.2	S-adenosyl-L-methionine-dependent methyltransferases superfamily protein	1	1.01	0.82	1.21	1.41	1.38	2.02	2.31	2.26
Locus_37369	AT1G12120.1	Plant protein of unknown function (DUF863)	1	1.1	1.7	0.43	0.82	0.75	2.13	2.18	2.38
Locus_37382	AT3G56680.1	Single-stranded nucleic acid binding R3H protein	1	0.56	0.96	-1.86	-0.51	-0.28	3.14	3.28	3.17
Locus_37408	AT2G27760.1	tRNAisopentenyltransferase 2	1	1.03	1.64	0.16	0.96	1.12	2.28	2.46	2.42
Locus_37457	AT2G21950.1	SKP1 interacting partner 6	1	0.71	1.24	-0.05	0.42	0.31	2.88	3.08	2.57
Locus_37458	AT5G17410.1	Spc97 / Spc98 family of spindle pole body (SBP) component	1	1.21	1.76	-0.3	0.27	0.75	2.61	2.76	2.67
Locus_37590	AT3G61130.1	galacturonosyltransferase 1	1	0.67	0.67	0.97	1.85	1.67	3.44	3.64	3.55
Locus_3765	AT1G17070.1	GC-rich sequence DNA-binding factor-like protein with Tuftelin interacting domain	1	0.7	1.16	0.26	0.61	0.61	2.57	3.1	3.05
Locus_37653	AT4G36920.2	Integrase-type DNA-binding superfamily protein	1	-0.33	-0.18	-0.14	-0.18	-0.05	2.55	2.45	2.27
Locus_37675	AT2G30470.1	high-level expression of sugar-inducible gene 2	1	0.6	1.39	-0.64	-0.5	-0.56	2.39	2.19	2.05
Locus_37686	AT3G12990.3	ribonuclease PH45A	1	0.01	0.69	0.8	1.01	1.38	2.53	2.94	2.63
Locus_37696	AT4G03010.1	RNI-like superfamily protein	1	0.76	1.22	1.01	1.82	1.78	2.04	2.15	2.15
Locus_3770	AT1G73480.1	alpha/beta-Hydrolases superfamily protein	1	1.45	1.95	0.71	0.96	1.18	2.51	3.17	2.94
Locus_37702	AT2G35155.1	Trypsin family protein	1	0.63	1.23	-0.29	0.23	0.45	2.09	2.24	2.04
Locus_37807	AT1G71830.1	somatic embryogenesis receptor-like kinase 1	1	0.56	1.48	1.12	1.21	1.52	2.89	2.59	2.64
Locus_37813	AT3G19540.1	Protein of unknown function (DUF620)	1	0.39	1.04	1.15	1.51	1.44	2.15	2.21	2.07
Locus_37840			1	0.96	1.14	1.24	1.37	1.54	2.01	2.32	2.23
Locus_37879	AT2G36200.2	P-loop containing nucleoside triphosphate hydrolases superfamily protein	1	0.2	-1.84	-1.62	0.8	1.01	3.23	2.89	3.27
Locus_3789	AT5G58330.1	lactate/malate dehydrogenase family protein	1	0.95	0.85	-0.3	0.22	0.47	2.92	3.21	3.05
Locus_37937	AT5G14200.1	isopropylmalate dehydrogenase 1	1	0.34	-0.55	1.35	1.51	1.57	2.56	2.62	2.33
Locus_38049	AT3G23610.3	dual specificity protein phosphatase 1	1	0.52	0.69	1.22	1.17	1.24	2.21	2.37	2.14
Locus_38054	AT2G33835.1	Zinc finger C-x8-C-x5-C-x3-H type family protein	1	0.46	0.64	-0.29	0.49	0.48	2.5	3.31	3.47
Locus_38086	AT4G34250.1	3-ketoacyl-CoA synthase 16	1	0.81	1.11	0.54	0.62	0.53	3.58	3.37	3.38
Locus_38107	AT5G55910.1	D6 protein kinase	1	0.8	1.49	1.37	1.44	1.55	2.16	2.29	2.25
Locus_38158	AT3G21630.1	chitin elicitor receptor kinase 1	1	1.09	1.5	-0.01	0.42	0.56	2.98	3.18	3.15
Locus_38180	AT3G16290.1	AAA-type ATPase family protein	1	1.11	0.97	0.59	0.96	1.22	2.87	2.99	3.02
Locus_38191	AT3G07800.1	Thymidine kinase	1	0.5	0.83	1.15	0.8	0.63	2.73	2.85	2.76
Locus_38223			1	-0.29	-1.33	0.44	0.27	-0.3	3.04	4.07	4.35
Locus_38253	AT1G48440.1	B-cell receptor-associated 31-like	1	0.27	0.83	0.81	0.91	1.22	2.77	2.46	2.65
Locus_38308	AT1G59610.1	dynamin-like 3	1	1.33	1.73	0.91	1.4	1.53	2.11	2.4	2.7
Locus_38414	AT5G51660.1	cleavage and polyadenylation specificity factor 160	1	0.91	1.12	0.69	1.62	1.47	2.13	2.75	2.77
Locus_38434	AT4G16510.1	YbaK/aminoacyl-tRNA synthetase-associated domain	1	1.3	1.44	0.27	0.67	0.47	2.2	2.31	2.12
Locus_38459	AT4G24090.1	unknown protein; FUNCTIONS IN: molecular_function unknown; INVOLVED IN: biological_process unknown; LOCATED IN: chloroplast; EXPRESSED IN: 23 plant structures; EXPRESSED DURING: 13 growth stages; Has 144 Blast hits to 142 proteins in 73 species: Archae - 3; Bacteria - 62; Metazoa - 7; Fungi - 13; Plants - 44; Viruses - 0; Other Eukaryotes - 15 (source: NCBI BLink).	1	1.27	1.68	1.59	1.94	1.97	2.22	2.07	2.2
Locus_38498	AT5G54550.1	Protein of unknown function (DUF295)	1	0.15	1.01	1.57	1.64	1.71	2.58	2.56	2.53
Locus_3850			1	0.15	0.29	0.46	0.88	0.92	2.52	3.14	3.16
Locus_38534	AT4G14145.1	unknown protein; FUNCTIONS IN: molecular_function unknown; INVOLVED IN: biological_process unknown; LOCATED IN: chloroplast; Has 30201 Blast hits to 17322 proteins in 780 species: Archae - 12; Bacteria - 1396; Metazoa - 17338; Fungi - 3422; Plants - 5037; Viruses - 0; Other Eukaryotes - 2996 (source: NCBI BLink).	1	-0.1	1.24	0.28	0.25	0.41	2.52	2.26	2.77
Locus_38540	AT5G51250.1	Galactose oxidase/kelch repeat superfamily protein	1	-1.59	-0.63	0.18	-0.71	-0.48	2.06	2.82	2.94
Locus_38542	AT3G16220.1	Predicted eukaryotic LigT	1	0.44	0.2	1.45	1.78	1.63	2.3	2.65	2.88
Locus_38576	AT4G12250.1	UDP-D-glucuronate 4-epimerase 5	1	0.42	1.47	-1.17	-0.47	-0.65	2.59	2.16	2.45
Locus_38588	AT4G10310.1	high-affinity K+ transporter 1	1	0.85	1.64	1.56	1.38	1.87	3.04	2.68	2.75
Locus_38616	AT3G03160.1	FUNCTIONS IN: molecular_function unknown; INVOLVED IN: intracellular protein transport; LOCATED IN: endomembrane system, integral to membrane, endoplasmic reticulum; EXPRESSED IN: 23 plant structures; EXPRESSED DURING: 15 growth stages; CONTAINS InterPro DOMAIN/s: B-cell receptor-associated 31-like (InterPro:IPR008417); BEST Arabidopsis thaliana protein match is: unknown protein (TAIR:AT5G17190.1…	1	-0.48	-0.52	0.7	0.66	0.22	2.85	4.28	5.26
Locus_38617	AT4G13950.1	ralf-like 31	1	1.06	1.07	0.49	1.25	1.18	2.23	2.58	2.51
Locus_38646	AT1G19700.3	BEL1-like homeodomain 10	1	0.34	0.39	0.35	-0.17	0.09	2.22	2.82	3.29
Locus_3868	AT5G47020.1	unknown protein; FUNCTIONS IN: molecular_function unknown; INVOLVED IN: biological_process unknown; LOCATED IN: endomembrane system; EXPRESSED IN: 23 plant structures; EXPRESSED DURING: 13 growth stages; BEST Arabidopsis thaliana protein match is: unknown protein (TAIR:AT5G11700.2); Has 1807 Blast hits to 1807 proteins in 277 species: Archae - 0; Bacteria - 0; Metazoa - 736; Fungi - 347; Plants -…	1	1.22	0.94	0.71	0.99	0.81	2.92	2.18	2.89
Locus_38699	AT5G27920.1	F-box family protein	1	0.73	1.52	1.85	1.96	1.53	2.19	2.08	2.01
Locus_38851	AT3G54710.1	homolog of yeast CDT1 B homolog of yeast CDT1 B	1	0.38	0.24	-0.11	0.51	0.53	2.34	3.16	3.57
Locus_38862	AT3G44290.1	NAC domain containing protein 60	1	-1.06	0.77	1.24	-0.18	1.17	2.68	3.04	2.89
Locus_38872	AT5G09930.1	ABC transporter family protein	1	1.16	1.63	-0.01	1.14	1.44	2.21	2.67	3.04
Locus_38908	AT1G05180.1	NAD(P)-binding Rossmann-fold superfamily protein	1	0.23	0.57	-0.78	-0.65	-0.38	2.77	2.66	2.8
Locus_38917			1	0.32	0.45	-0.47	-0.12	-0.25	2.28	2.61	2.74
Locus_3895	AT2G32400.1	glutamate receptor 5	1	0.67	0.91	-1.01	-0.36	-0.63	3.02	2.65	2.63
Locus_38975	AT1G14060.1	GCK domain-containing protein	1	-0.48	-0.44	0.71	0.04	-1.13	4.42	4.52	4.34
Locus_3902	AT1G68940.3	Armadillo/beta-catenin-like repeat family protein	1	0.93	1.84	1.39	1.93	1.9	2.19	2.23	2.22
Locus_39090	AT1G09320.1	agenet domain-containing protein	1	0.56	0.73	-0.02	0.14	0.22	3.11	3.65	4.21
Locus_3916	AT2G46230.1	PIN domain-like family protein	1	0.54	0.58	-0.13	-0.1	0.34	2.83	2.98	3.01
Locus_392	AT1G29400.2	MEI2-like protein 5	1	0.73	0.85	0.49	1.16	1.19	2.2	2.28	2.14
Locus_39204	AT4G18240.1	starch synthase 4	1	0.7	1.4	0.17	0.28	0.1	2.19	2.29	2.36
Locus_39275	AT5G24450.1	Transcription factor IIIC, subunit 5	1	0.88	1.38	0.22	0.03	1.08	2.46	2.67	2.38
Locus_39316	AT2G41370.1	Ankyrin repeat family protein / BTB/POZ domain-containing protein	1	1.04	1.19	1.83	1.78	1.76	2.13	2.68	3.03
Locus_39527	AT5G07620.1	Protein kinase superfamily protein	1	0.5	1	1.66	1.56	1.54	2.13	2.05	2.19
Locus_39633	AT2G16390.1	SNF2 domain-containing protein / helicase domain-containing protein	1	0.31	0.02	0.64	1.38	1.64	2.21	2.24	2.31
Locus_39674	AT5G49000.2	Galactose oxidase/kelch repeat superfamily protein	1	-0.48	0.8	-0.29	-0.33	-0.36	3.92	4.08	4.29
Locus_39737	AT4G02520.1	glutathione S-transferase PHI 2	1	0.86	1.12	-0.15	0.34	0.28	3.99	4.65	5.09
Locus_39936	AT3G24180.2	Beta-glucosidase, GBA2 type family protein	1	0.71	1	1.5	1.51	1.59	2.28	2.48	2.47
Locus_39938	AT4G25320.1	AT hook motif DNA-binding family protein	1	1.33	0.48	0.71	-0.33	0.64	2.92	2.31	2.55
Locus_39966			1	0.86	1.48	1.57	1.58	1.64	2	2.26	2.25
Locus_3997	AT4G18130.1	phytochrome E	1	0.95	1.53	1.5	1.72	1.85	2.5	2.81	2.51
Locus_39998	AT3G29035.1	NAC domain containing protein 3	1	-1.48	-0.2	-0.42	-0.11	0.14	6.03	5.5	5.78
Locus_4003			1	1.26	1.51	-0.02	0.16	0.3	2.97	2.96	2.76
Locus_40052			1	0.63	0.99	0.46	-0.12	0.91	3.59	3.57	3.57
Locus_40095	AT1G16040.1	FUNCTIONS IN: molecular_function unknown; INVOLVED IN: GPI anchor biosynthetic process; LOCATED IN: integral to membrane, endoplasmic reticulum membrane; EXPRESSED IN: 24 plant structures; EXPRESSED DURING: 13 growth stages; CONTAINS InterPro DOMAIN/s: GPI biosynthesis protein Pig-F (InterPro:IPR009580); Has 280 Blast hits to 280 proteins in 133 species: Archae - 0; Bacteria - 0; Metazoa - 113; F…	1	1.05	1.44	1.01	1.43	1.59	4	4.18	4.49
Locus_40142	AT3G19220.1	protein disulfide isomerases	1	0.14	0.84	1.35	0.86	0.9	2.18	2.17	2.15
Locus_40183	AT4G30996.1	Protein of unknown function (DUF1068)	1	0.89	1.65	1.58	1.81	1.83	2.82	3.55	3.5
Locus_40184	AT5G61550.2	U-box domain-containing protein kinase family protein	1	-0.48	-0.52	-0.29	-0.33	0.22	4.65	4.28	4.61
Locus_40290	AT4G01220.2	Nucleotide-diphospho-sugar transferase family protein	1	-0.48	0.07	-0.29	-0.33	-0.36	3.71	4.42	4.57
Locus_40483			1	0.18	1.34	0.39	0.83	0.93	2.23	2.57	2.84
Locus_4051	AT1G60810.1	ATP-citrate lyase A-2	1	0.22	0.46	0.5	0.72	0.81	2.4	3.64	4.28
Locus_40698	AT1G65850.2	Disease resistance protein (TIR-NBS-LRR class) family	1	0.52	1.29	1.17	1.25	1.34	2.89	3.21	3.41
Locus_407	AT5G04760.1	Duplicated homeodomain-like superfamily protein	1	0.64	0.82	1.22	0.98	1.36	4.95	5.07	4.68
Locus_40721	AT1G71400.1	receptor like protein 12	1	0.34	1.28	1.4	1.9	1.75	2.34	2.97	2.99
Locus_40751	AT4G00300.1	fringe-related protein	1	1.63	1.94	1.85	1.78	1.17	3.15	2.98	3.03
Locus_40770	AT1G17110.1	ubiquitin-specific protease 15	1	0.82	-0.1	0.41	0.4	0.12	2.23	2.29	2.68
Locus_4078	AT4G02725.1	unknown protein; FUNCTIONS IN: molecular_function unknown; INVOLVED IN: biological_process unknown; LOCATED IN: chloroplast, membrane; Has 35333 Blast hits to 34131 proteins in 2444 species: Archae - 798; Bacteria - 22429; Metazoa - 974; Fungi - 991; Plants - 531; Viruses - 0; Other Eukaryotes - 9610 (source: NCBI BLink).	1	0.88	1.66	1.01	1.56	1.32	2.2	2.01	2.05
Locus_40821	AT2G01730.1	cleavage and polyadenylation specificity factor 73 kDa subunit-II	1	0.92	1.13	0.82	0.7	0.29	3.69	3.22	3.11
Locus_40858	AT1G10070.3	branched-chain amino acid transaminase 2	1	1.09	0.7	0.53	0.27	0.91	2.11	2.44	2.7
Locus_41019	AT3G56810.1	unknown protein; FUNCTIONS IN: molecular_function unknown; INVOLVED IN: biological_process unknown; LOCATED IN: chloroplast; EXPRESSED IN: 22 plant structures; EXPRESSED DURING: 13 growth stages; Has 14 Blast hits to 14 proteins in 7 species: Archae - 0; Bacteria - 0; Metazoa - 0; Fungi - 0; Plants - 14; Viruses - 0; Other Eukaryotes - 0 (source: NCBI BLink).	1	0.64	-0.27	-0.09	-0.16	-0.07	3.46	3.59	3.73
Locus_41066	AT1G52530.1	CONTAINS InterPro DOMAIN/s: Hus1-like protein (InterPro:IPR007150); Has 129 Blast hits to 128 proteins in 49 species: Archae - 0; Bacteria - 0; Metazoa - 57; Fungi - 10; Plants - 47; Viruses - 0; Other Eukaryotes - 15 (source: NCBI BLink).	1	1.22	1.68	0.63	1.41	0.96	3.2	3.16	3.17
Locus_41080	AT1G13600.1	basic leucine-zipper 58	1	0.23	1.38	-0.08	1.12	0.71	2.81	3.01	3.41
Locus_4116	AT5G11380.1	1-deoxy-D-xylulose 5-phosphate synthase 3	1	0.36	0.09	-0.29	-0.27	0.28	4.23	4.51	5.09
Locus_41167	AT2G14850.1	unknown protein; BEST Arabidopsis thaliana protein match is: unknown protein (TAIR:AT4G33890.2); Has 140 Blast hits to 132 proteins in 17 species: Archae - 0; Bacteria - 0; Metazoa - 1; Fungi - 2; Plants - 133; Viruses - 0; Other Eukaryotes - 4 (source: NCBI BLink).	1	0.84	0.48	-0.29	-0.33	-0.36	3.11	3.37	2.78
Locus_41199			1	0.26	1.22	0.54	0.96	0.86	2.34	2.57	2.05
Locus_4125	AT4G21820.1	binding;calmodulin binding	1	1.08	1.56	1.21	1.78	1.8	3.14	3.2	3.24
Locus_41298			1	-0.48	-0.52	-0.29	1.47	0.64	3.51	2.89	3.1
Locus_41344			1	-0.7	0.14	-1.51	-1.14	-1.59	2.44	2.47	3.27
Locus_41397			1	-0.48	0.48	-0.29	0.25	0.22	4.42	4.31	4.71
Locus_41433	AT3G60220.1	TOXICOS EN LEVADURA 4	1	-1.07	-1.1	-0.88	-0.92	-0.95	2.83	2.22	2.88
Locus_41440	AT1G08560.1	syntaxin of plants 111	1	-0.48	0.48	1.71	0.99	-0.36	2.71	2.04	2.71
Locus_41466	AT5G52030.2	TraB family protein	1	-0.01	-0.29	-1.04	-1.56	-1.25	2.29	2.47	2.54
Locus_41490			1	1.19	1.19	1.49	1.73	1.81	2.13	2.09	2.12
Locus_41508			1	0.16	0.23	-0.08	-0.84	0.16	2.96	2.62	2.93
Locus_41515	AT2G46760.1	D-arabinono-1,4-lactone oxidase family protein	1	-0.01	-0.82	1.4	0.52	1.22	2.17	2.57	2.29
Locus_41520	AT1G03990.1	Long-chain fatty alcohol dehydrogenase family protein	1	-0.48	-0.52	-0.29	1.67	1.22	3.55	3.11	3.37
Locus_41539	AT5G48240.1	unknown protein; FUNCTIONS IN: molecular_function unknown; INVOLVED IN: biological_process unknown; LOCATED IN: nucleolus; EXPRESSED IN: cultured cell; CONTAINS InterPro DOMAIN/s: Protein of unknown function DUF1665 (InterPro:IPR012459); Has 402 Blast hits to 382 proteins in 162 species: Archae - 0; Bacteria - 4; Metazoa - 139; Fungi - 111; Plants - 54; Viruses - 1; Other Eukaryotes - 93 (source:…	1	-1.76	-0.52	0.01	-0.61	-0.87	2.23	2.4	2.6
Locus_41568			1	-0.48	1.87	-1.29	-1.33	1.22	2.59	2.11	3.16
Locus_41609	AT4G17650.1	Polyketide cyclase / dehydrase and lipid transport protein	1	0.01	0.97	1.47	1.51	0.9	2.39	3.02	2.05
Locus_41614	AT1G53490.1	RING/U-box superfamily protein	1	0.32	0.79	0.8	1.09	1.13	2.3	2.72	3.01
Locus_41645	AT4G23160.1	cysteine-rich RLK (RECEPTOR-like protein kinase) 8	1	-1.6	-1.13	-1.62	-0.94	-0.9	2.96	3.47	3.49
Locus_41682	AT2G38070.1	Protein of unknown function (DUF740)	1	0.23	0.93	-0.05	-0.4	0.5	2.91	3.55	4.16
Locus_41696	AT2G20580.1	26S proteasome regulatory subunit S2 1A	1	0.3	0.92	-0.78	0.18	0.15	3.01	2.8	2.18
Locus_41805	AT1G65850.2	Disease resistance protein (TIR-NBS-LRR class) family	1	0.88	1.63	0.54	0.44	-0.59	3.15	3.82	4.17
Locus_41838			1	0.93	1.42	1.21	1.74	1.54	2.34	2.46	2.54
Locus_41903	AT5G06350.1	ARM repeat superfamily protein	1	-0.48	-0.52	1.71	1.99	1.64	3.67	3.18	4.44
Locus_41913	AT1G72140.1	Major facilitator superfamily protein	1	-0.48	0.48	-0.29	-0.33	-0.36	3.05	3.85	4.02
Locus_42050	AT2G04100.1	MATE efflux family protein	1	-1.48	1.07	1.51	-0.33	0.22	2.42	2.11	2.92
Locus_4210	AT5G14860.1	UDP-Glycosyltransferase superfamily protein	1	0.87	1.22	0.54	0.97	1.11	2	2.39	2.82
Locus_42166	AT5G44700.1	Leucine-rich repeat transmembrane protein kinase	1	1.11	0.63	1.54	1.4	1.64	2.58	3.29	3.46
Locus_423			1	1.04	1.14	1.37	1.5	1.57	2.27	2.37	2.26
Locus_42392	AT4G19440.2	Tetratricopeptide repeat (TPR)-like superfamily protein	1	0.17	-1.33	-1.1	-0.82	-0.17	3.34	2.89	2.58
Locus_42489	AT1G14100.1	fucosyltransferase 8	1	-1.18	-0.05	-1.41	0.55	0.4	3.32	2.76	2.9
Locus_42493	AT1G04920.1	sucrose phosphate synthase 3F	1	-0.48	1.18	1.61	1.64	1.14	2.74	3.17	2.91
Locus_42679			1	-0.48	-0.52	-0.29	-0.33	-0.36	4.37	4.28	3.51
Locus_427	AT5G15400.1	U-box domain-containing protein	1	0.03	0.96	1.18	1.79	1.64	3.02	3.52	3.22
Locus_42749	AT5G66730.1	C2H2-like zinc finger protein	1	-0.48	-0.52	-0.29	1.67	1.44	5.86	6.8	7.28
Locus_42756	AT5G55820.1	CONTAINS InterPro DOMAIN/s: Inner centromere protein, ARK-binding region (InterPro:IPR005635); Has 1807 Blast hits to 1807 proteins in 277 species: Archae - 0; Bacteria - 0; Metazoa - 736; Fungi - 347; Plants - 385; Viruses - 0; Other Eukaryotes - 339 (source: NCBI BLink).	1	1.11	1.36	0.82	-0.92	0.37	2.37	2.46	2.46
Locus_42761			1	-0.48	-0.52	0.7	1.25	0.22	4.94	4.7	4.77
Locus_42780			1	1.33	-0.52	-0.29	-0.33	0.64	2.71	2.81	2.85
Locus_42804	AT4G33000.3	calcineurin B-like protein 10	1	0.33	-0.2	1.51	-0.33	0.22	2.67	2.58	2.42
Locus_42925	AT5G53890.1	phytosylfokine-alpha receptor 2	1	1.61	1.94	-0.29	1.67	-1.36	2.63	2.37	2.71
Locus_42927	AT3G57060.2	binding	1	-0.48	0.07	0.71	1.47	1.44	2.71	3.77	2.85
Locus_43015	AT5G11250.1	Disease resistance protein (TIR-NBS-LRR class)	1	0.84	1.44	-1.71	0.37	-0.78	2.27	3.28	2.53
Locus_43076	AT3G28455.1	CLAVATA3/ESR-RELATED 25	1	-0.48	0.34	-0.75	0.38	-0.24	3.3	3.31	3.28
Locus_4312	AT4G17950.1	AT hook motif DNA-binding family protein	1	0.63	0.97	1.45	1.65	1.64	2.48	2.38	2.18
Locus_43181			1	0.39	0.96	1.56	1.65	1.91	2.23	2.15	2.2
Locus_43221			1	-1.05	-0.31	-1.51	-1.41	-1.67	2.24	2.26	2.26
Locus_43347			1	-0.48	0.48	1.29	0.67	-0.36	4.87	4.63	3.82
Locus_43356			1	-0.48	0.48	-0.29	-0.33	0.64	2.16	2.81	2.37
Locus_43521	AT3G60660.1	unknown protein; CONTAINS InterPro DOMAIN/s: Protein of unknown function DUF1395 (InterPro:IPR009829); Has 131 Blast hits to 131 proteins in 44 species: Archae - 0; Bacteria - 0; Metazoa - 83; Fungi - 0; Plants - 45; Viruses - 0; Other Eukaryotes - 3 (source: NCBI BLink).	1	-0.48	-0.52	-0.29	0.99	-0.36	3.85	4.37	3.95
Locus_43545			1	-0.48	-0.52	-0.29	-0.33	-0.36	5.31	4.85	5.22
Locus_4361	AT5G10360.2	Ribosomal protein S6e	1	1.84	0.48	0.71	1.47	1.96	4.32	4.01	3.42
Locus_4366	AT5G65770.3	little nuclei4	1	-0.1	0.07	0.34	0.96	1.11	2.46	2.51	2.43
Locus_4377	AT4G33430.1	BRI1-associated receptor kinase	1	0.1	0.48	0.29	-0.33	-0.36	4.73	3.97	3.89
Locus_43787	AT3G06868.1	unknown protein; FUNCTIONS IN: molecular_function unknown; INVOLVED IN: biological_process unknown; LOCATED IN: cellular_component unknown; BEST Arabidopsis thaliana protein match is: unknown protein (TAIR:AT5G49100.1); Has 30201 Blast hits to 17322 proteins in 780 species: Archae - 12; Bacteria - 1396; Metazoa - 17338; Fungi - 3422; Plants - 5037; Viruses - 0; Other Eukaryotes - 2996 (source: NC…	1	1.26	1.01	0.93	1.02	0.93	2.75	2.17	2.46
Locus_44031			1	0.92	1.78	0.54	0.77	1.08	2.64	2.18	2.64
Locus_44089	AT1G53140.1	Dynamin related protein 5A	1	0.85	1.48	0.72	0.83	1.15	2.27	2.33	2.25
Locus_44101	AT1G66170.1	RING/FYVE/PHD zinc finger superfamily protein	1	-0.48	-0.52	-0.29	-0.33	0.64	3.67	3.11	3.51
Locus_44114			1	0.51	0.73	0.65	1.24	0.99	2.63	2.91	3
Locus_44153	AT4G28440.1	Nucleic acid-binding, OB-fold-like protein	1	0.55	1.51	1.21	1.24	1.26	2.26	2.37	2.64
Locus_44182			1	0.79	1.03	0.9	1.13	0.98	2.41	2.73	2.67
Locus_44220	AT1G09610.1	Protein of unknown function (DUF579)	1	-0.48	-0.52	-0.29	-0.33	-0.36	3.75	3.81	3.55
Locus_44243	AT4G31850.1	proton gradient regulation 3	1	0.53	0.81	0.42	0.58	0.57	2.32	2.82	3.1
Locus_44295	AT2G27980.1	Acyl-CoA N-acyltransferase with RING/FYVE/PHD-type zinc finger domain	1	0.47	0.67	-0.42	-0.77	-0.91	3.62	4.02	4.31
Locus_44399			1	0.89	1.34	1.08	1.5	1.57	2.52	2.11	2.24
Locus_4441	AT2G25760.1	Protein kinase family protein	1	0.4	0.54	1.4	1.5	1.61	2.6	2.32	2.51
Locus_44457			1	1.15	1.48	0.6	1	0.89	2.1	2.5	2.74
Locus_44476	AT1G74840.1	Homeodomain-like superfamily protein	1	1.37	1.99	0.78	1.27	1.57	2.86	2.46	2.57
Locus_44530			1	-0.48	-0.52	-0.29	-0.33	-0.36	3.27	3.53	3.71
Locus_44614			1	0.78	0.84	0.77	0.81	1.04	2.86	3.83	3.56
Locus_44678	AT5G04610.1	S-adenosyl-L-methionine-dependent methyltransferases superfamily protein	1	0.69	0.45	0.53	-0.04	0.72	4.29	4.52	4.38
Locus_44679	AT1G78120.1	Tetratricopeptide repeat (TPR)-like superfamily protein	1	-1.76	-1.8	0.98	1.04	0.59	2.45	2.59	2.74
Locus_44781	AT3G05040.1	ARM repeat superfamily protein	1	0.16	0.11	-0.27	-0.39	-0.91	2.46	2.55	2.51
Locus_44874			1	-0.48	-0.52	-0.29	-0.33	-0.36	6.1	6.13	5.92
Locus_44892	AT4G24550.2	Clathrin adaptor complexes medium subunit family protein	1	0.92	0.67	-0.67	-1.05	-0.93	2.21	2.88	3.16
Locus_44906	AT1G47640.1	unknown protein; FUNCTIONS IN: molecular_function unknown; INVOLVED IN: biological_process unknown; LOCATED IN: mitochondrion; EXPRESSED IN: 23 plant structures; EXPRESSED DURING: 13 growth stages; CONTAINS InterPro DOMAIN/s: Protein of unknown function DUF2053, membrane (InterPro:IPR019164); Has 204 Blast hits to 204 proteins in 84 species: Archae - 0; Bacteria - 0; Metazoa - 127; Fungi - 0; Pla…	1	1.34	1.45	0.17	-0.02	-0.29	2.23	2.32	2.27
Locus_44913	AT1G75350.1	Ribosomal protein L31	1	0.21	1.56	1.98	1.97	1.61	2.61	2.68	2.12
Locus_44969	AT1G40390.1	DNAse I-like superfamily protein	1	-0.48	-0.52	-0.29	-0.33	-0.36	4.67	4.04	4.1
Locus_44974	AT1G52140.1	unknown protein; BEST Arabidopsis thaliana protein match is: unknown protein (TAIR:AT3G16330.1); Has 114 Blast hits to 114 proteins in 15 species: Archae - 0; Bacteria - 0; Metazoa - 0; Fungi - 0; Plants - 114; Viruses - 0; Other Eukaryotes - 0 (source: NCBI BLink).	1	1.29	1.82	1.79	1.71	1.74	2.58	2.26	2.76
Locus_45020	AT1G15390.1	peptide deformylase 1A	1	0.41	0.5	-0.29	-0.04	-0.45	2.03	2.06	2.11
Locus_45070	AT5G54940.2	Translation initiation factor SUI1 family protein	1	1.25	1.51	1.22	1.1	0.64	2.15	2.13	2.28
Locus_45082	AT2G02850.1	plantacyanin	1	0.66	1.32	1.56	1.49	1.4	3.14	3.68	3.82
Locus_45254	AT4G23190.1	cysteine-rich RLK (RECEPTOR-like protein kinase) 11	1	-0.48	1.29	1.71	0.25	-0.36	2.99	3.97	4.05
Locus_45319	AT2G43320.2	S-adenosyl-L-methionine-dependent methyltransferases superfamily protein	1	-0.48	-0.52	-0.29	0.25	0.22	2.37	2.63	4.16
Locus_45327			1	1.57	1.66	0.5	0.76	-0.81	3.04	3.52	3.72
Locus_45463	AT4G05475.1	RNI-like superfamily protein	1	1.11	1.97	-1.62	0.8	0.48	2.5	2.36	2.27
Locus_45479	AT5G48450.1	SKU5 similar 3	1	-0.18	0.82	1.14	0.53	1.55	3.53	3.37	3.34
Locus_4556	AT3G01090.2	SNF1 kinase homolog 10	1	0.02	0.95	0.98	0.95	1.28	2.75	2.56	2.84
Locus_45654			1	-0.37	-0.31	-0.53	-0.03	-0.16	2.48	2.17	2.43
Locus_4566	AT5G65160.1	tetratricopeptide repeat (TPR)-containing protein	1	0.8	0.82	-1.02	-0.09	-0.4	2.33	2.35	2.32
Locus_4576	AT3G08640.1	Protein of unknown function (DUF3411)	1	-0.23	0.18	0.92	1.38	1.22	2.54	2.67	2.43
Locus_45912	AT1G02390.1	glycerol-3-phosphate acyltransferase 2	1	-0.48	-0.52	-0.29	-0.33	-0.36	3.46	2.97	3.46
Locus_45990			1	-0.48	0.48	1.29	0.25	0.22	2.16	2.72	2.55
Locus_46048	AT4G31300.3	N-terminal nucleophile aminohydrolases (Ntn hydrolases) superfamily protein	1	-0.48	-0.52	-0.29	-0.33	-0.36	3.78	2.81	2.71
Locus_4614			1	1.06	1.32	0.49	1.27	1.54	2.68	2.99	2.66
Locus_46168	AT4G31890.2	ARM repeat superfamily protein	1	-1.48	-1.52	-1.29	-1.33	-0.36	2.42	3.11	3.63
Locus_46186	AT5G36930.2	Disease resistance protein (TIR-NBS-LRR class) family	1	0.3	0.63	0.99	1.22	1.35	2.31	2.22	2.57
Locus_46339	AT5G38830.1	Cysteinyl-tRNA synthetase, class Ia family protein	1	-0.48	-0.52	-0.29	-0.33	-0.36	2.78	3.12	2.46
Locus_46354			1	-1.06	-1.1	-0.88	-0.92	-0.95	2.46	3.18	2.4
Locus_46392			1	-0.48	-0.52	-0.29	0.67	0.22	2.92	3.81	2.71
Locus_4644	AT4G31790.2	Tetrapyrrole (Corrin/Porphyrin) Methylases	1	0	-0.17	0.05	-0.34	-0.25	2.05	2.47	3.02
Locus_46493			1	-0.48	0.07	-0.29	0.25	-0.36	3.42	3.77	3.71
Locus_46535	AT1G05120.1	Helicase protein with RING/U-box domain	1	0.33	0.81	1.17	-1.33	0.45	2.11	2.53	3.16
Locus_46856	AT5G67210.1	Protein of unknown function (DUF579)	1	-0.48	-0.1	1.44	0.89	0.05	4.84	6.14	6.29
Locus_46871			1	0.92	1.15	0.01	-1.44	-1.16	3.04	3.95	4.36
Locus_469	AT1G24020.2	MLP-like protein 423	1	0.06	-0.26	-0.95	-0.49	-0.22	2.13	2.21	2.04
Locus_46923	AT2G01880.1	purple acid phosphatase 7	1	1.1	0.38	0.84	1.18	1.28	2.34	2.95	3.13
Locus_47078			1	-0.48	0.67	0.22	1.11	0.15	2.3	2.5	2.11
Locus_47102	AT1G73210.2	Protein of unknown function (DUF789)	1	0.21	-0.17	1.85	1.81	1.9	3.78	4.19	3.9
Locus_4714	AT5G24240.1	Phosphatidylinositol 3- and 4-kinase ;Ubiquitin family protein	1	0.85	1.78	1.37	1.78	1.87	2.4	2.46	2.49
Locus_47149	AT2G18100.1	Protein of unknown function (DUF726)	1	0.52	0.48	1.03	0.99	0.22	4.08	3.11	3.1
Locus_47247			1	0.37	0.48	0.67	1.3	1.54	2.61	2.13	2.51
Locus_47301			1	0.52	-0.14	-0.62	0.15	-0.69	4.86	4.2	4.27
Locus_47356	AT5G51630.1	Disease resistance protein (TIR-NBS-LRR class) family	1	-0.48	-0.52	-0.29	-0.33	-0.36	6.12	5.89	6.28
Locus_47458			1	-0.06	1.36	-0.56	-0.11	0.05	3.01	2.35	2.16
Locus_47544	AT3G07500.1	Far-red impaired responsive (FAR1) family protein	1	-0.48	0.38	1.48	1.32	0.83	3.37	3	3.01
Locus_4756	AT3G16460.2	Mannose-binding lectin superfamily protein	1	0.95	1.56	0.71	1.15	1.23	2.05	2.42	2.05
Locus_47607	AT3G50470.1	homolog of RPW8 3	1	0.52	1.65	1.03	0.99	1.22	2.85	2.63	2.78
Locus_47628	AT5G57220.1	cytochrome P450, family 81, subfamily F, polypeptide 2	1	-0.04	1.66	-0.8	-1.61	-1.64	2.33	2.04	2.45
Locus_47682	AT4G23160.1	cysteine-rich RLK (RECEPTOR-like protein kinase) 8	1	0.52	0.36	-1.88	-1.92	-1.95	3.62	4.53	5.67
Locus_47863	AT1G71220.2	UDP-glucose:glycoprotein glucosyltransferases;transferases, transferring hexosyl groups;transferases, transferring glycosyl groups	1	-0.94	-0.81	0.49	1.11	0.88	4.84	4.44	4.42
Locus_47891	AT5G59680.1	Leucine-rich repeat protein kinase family protein	1	0.1	1.65	-0.29	1.25	1.81	3.11	3.89	3.42
Locus_47910	AT4G16141.1	GATA type zinc finger transcription factor family protein	1	-0.48	-0.52	-0.29	-0.33	-0.36	5.29	4.97	5.43
Locus_47967			1	-0.06	0.22	-0.88	-0.92	-0.37	2.27	2.45	2.2
Locus_4832	AT1G01080.1	RNA-binding (RRM/RBD/RNP motifs) family protein	1	-0.48	-0.52	-0.29	-0.33	-0.36	2.78	3.18	4.08
Locus_48339			1	-0.48	-0.52	-0.29	-0.33	-0.36	2.99	3.18	2.55
Locus_48340			1	0.11	-0.2	1.71	1.37	1.88	2.46	3.42	3.16
Locus_48391			1	-0.48	-0.52	-0.29	-0.33	-0.36	4.29	3.93	4.42
Locus_48451			1	-0.48	-0.52	-0.29	-0.33	-0.36	2.63	3.11	2.46
Locus_4849	AT5G13320.1	Auxin-responsive GH3 family protein	1	0.1	0.49	0.65	1.32	1.1	2.28	2.32	2.31
Locus_486	AT5G05965.1	unknown protein; FUNCTIONS IN: molecular_function unknown; INVOLVED IN: biological_process unknown; LOCATED IN: chloroplast; BEST Arabidopsis thaliana protein match is: unknown protein (TAIR:AT2G39855.2); Has 30201 Blast hits to 17322 proteins in 780 species: Archae - 12; Bacteria - 1396; Metazoa - 17338; Fungi - 3422; Plants - 5037; Viruses - 0; Other Eukaryotes - 2996 (source: NCBI BLink).	1	1.24	1.86	0.55	0.95	0.84	2.77	2.5	2.52
Locus_4873	AT3G18930.2	RING/U-box superfamily protein	1	0.41	-1	1.42	0.61	1.47	2.37	2.68	2.61
Locus_48771	AT4G25240.1	SKU5 similar 1	1	-1.02	-1.95	-0.72	-0.53	-0.54	2.32	2.94	3.14
Locus_48916	AT3G11110.1	RING/U-box superfamily protein	1	-0.48	-0.52	-0.29	-0.33	-0.36	4.51	4.25	4.22
Locus_48983			1	-0.48	-0.52	-0.29	0.25	0.22	3.75	3.58	3.92
Locus_49120			1	-0.9	0.07	0.29	-1.34	-1.37	2.21	2.93	2.59
Locus_49267			1	0.74	1.12	-0.21	-0.04	-0.83	4.37	4.07	4.06
Locus_49363	AT3G47090.1	Leucine-rich repeat protein kinase family protein	1	-1.24	-0.98	-0.36	0.01	-0.5	2.74	3.05	3.06
Locus_49424	AT3G29680.1	HXXXD-type acyl-transferase family protein	1	0.48	0.38	0.44	0.76	0.95	2.37	2.95	2.85
Locus_49501			1	0.1	0.8	1.71	0.25	-0.36	3.85	2.72	3.22
Locus_49596			1	-0.48	-0.52	0.71	0.98	0.22	3.55	3.53	3.59
Locus_49597	AT5G57620.1	myb domain protein 36	1	0.52	-0.52	-0.29	0.67	0.64	3.37	4.28	4.11
Locus_49811			1	0.52	1.31	-0.05	0.45	-1.82	2.76	2.98	2.23
Locus_49850	AT5G07620.1	Protein kinase superfamily protein	1	-0.48	-0.52	-0.29	-0.33	-0.36	2.71	2.72	3.05
Locus_49899	AT3G56940.2	dicarboxylate diiron protein, putative (Crd1)	1	-0.48	0.48	0.29	1.98	0.22	5.05	4.85	4.19
Locus_4998	AT3G05200.1	RING/U-box superfamily protein	1	0.99	1.11	1.08	1.05	1.23	2.6	2.63	2.74
Locus_50063			1	0.52	0.8	-0.29	-0.33	1.44	3.42	3.25	3.71
Locus_5008	AT4G36110.1	SAUR-like auxin-responsive protein family	1	0.84	1.55	-0.97	-0.75	-0.56	5.1	6.09	6.09
Locus_50108	AT2G38470.1	WRKY DNA-binding protein 33	1	-0.29	-0.66	-0.91	-0.57	-1.04	2	2.24	2.29
Locus_50223	AT5G08170.1	porphyromonas-type peptidyl-arginine deiminase family protein	1	1.1	0.62	0.47	0.04	-0.37	2.14	2.55	3.3
Locus_50459			1	0.15	1.38	1.42	1.53	1.39	2.84	2.83	2.87
Locus_5048	AT5G50200.1	nitrate transmembrane transporters	1	0.68	1.39	0.94	1.36	1.52	2.02	2.12	2.28
Locus_50765			1	-0.48	0.07	-0.29	-0.33	-0.36	3.11	2.81	4.24
Locus_50980			1	0.37	-0.03	-0.3	-0.66	-0.36	2.84	2.72	3.14
Locus_5106	AT3G10530.1	Transducin/WD40 repeat-like superfamily protein	1	1.07	1.73	1.01	1.57	1.71	2.63	2.79	2.83
Locus_51229	AT1G70740.1	Protein kinase superfamily protein	1	0.84	1.94	-0.29	-0.33	-0.36	3.16	3.81	4.37
Locus_51263	AT5G59210.2	myosin heavy chain-related	1	0.41	0.48	-0.81	0.04	0.4	3.38	3.92	4.67
Locus_51315	AT3G61950.1	basic helix-loop-helix (bHLH) DNA-binding superfamily protein	1	1.11	-0.52	-0.29	-0.33	-0.36	3.82	5.06	5.7
Locus_51434			1	0.1	-0.52	-0.29	-0.33	-0.36	4.22	3.89	3.82
Locus_51499	AT5G05410.2	DRE-binding protein 2A	1	-0.48	-0.52	-0.29	-0.33	-0.36	3.37	4.31	4.46
Locus_5153	AT5G58870.1	FTSH protease 9	1	0.05	0.14	-0.47	-1.19	-1.77	2.69	3.34	3.81
Locus_51606			1	0.33	-0.19	-0.29	0.67	1.22	2.37	2.63	2.42
Locus_51691			1	0.1	1.07	-0.29	-0.33	-0.36	3.42	4.45	5.46
Locus_517	AT3G01290.1	SPFH/Band 7/PHB domain-containing membrane-associated protein family	1	-0.48	0.48	-0.29	0.67	1.64	2.55	2.89	2.92
Locus_51718			1	1.84	1.65	-0.29	-0.33	-0.36	4.37	4.77	4.73
Locus_518	AT5G10200.1	ARM-repeat/Tetratricopeptide repeat (TPR)-like protein	1	-0.48	1.07	-0.29	0.67	-0.36	3.46	3.68	2.92
Locus_51900			1	-0.48	-0.52	-0.29	0.25	-0.36	2.63	3.42	3.27
Locus_5197	AT2G22010.1	related to KPC1	1	-0.48	0.07	-0.29	0.67	1.64	4.24	5.25	3.71
Locus_52036			1	-1.8	-1.84	-1.03	-1.07	-1.69	2.04	2.26	2.04
Locus_52041	AT3G53830.1	Regulator of chromosome condensation (RCC1) family protein	1	-0.9	-0.52	-0.71	-0.34	-0.78	4.08	4.18	3.41
Locus_52093	AT3G05360.1	receptor like protein 30	1	-0.48	-1.1	-0.88	-0.92	0.05	6.05	6.14	6.35
Locus_52103	AT3G53900.2	uracil phosphoribosyltransferase	1	-0.48	-0.52	-0.29	-0.33	-0.36	3.16	2.89	2.92
Locus_52108	AT5G41770.1	crooked neck protein, putative / cell cycle protein, putative	1	1.1	0.48	0.12	-0.92	0.05	2.52	2.46	2.58
Locus_52110	AT2G05520.6	glycine-rich protein 3	1	-0.48	-0.52	-0.29	-0.33	-0.36	4.63	4.97	4.39
Locus_52118	AT2G31010.2	Protein kinase superfamily protein	1	-0.48	-0.52	-0.29	-0.33	-0.36	3.46	3.37	3.11
Locus_52133	AT1G66830.1	Leucine-rich repeat protein kinase family protein	1	-0.48	-0.52	-0.29	-0.33	-0.36	3.85	3.77	3.78
Locus_52155	AT1G16790.1	ribosomal protein-related	1	-0.48	-0.52	-0.29	-0.33	-0.36	7.99	7.74	7.51
Locus_52167			1	0.1	0.07	-0.29	-0.33	-0.36	4.51	4.15	3.51
Locus_52246			1	-0.48	-0.52	-0.29	-0.33	-0.36	5.56	5.65	5.9
Locus_52278	AT5G44440.1	FAD-binding Berberine family protein	1	-0.48	-0.52	-0.29	-0.33	-0.36	5.23	4.68	4.84
Locus_52279	AT4G26170.1	FUNCTIONS IN: molecular_function unknown; INVOLVED IN: biological_process unknown; LOCATED IN: chloroplast; EXPRESSED IN: 7 plant structures; EXPRESSED DURING: F mature embryo stage, petal differentiation and expansion stage, E expanded cotyledon stage, D bilateral stage; BEST Arabidopsis thaliana protein match is: effector of transcription2 (TAIR:AT5G56780.1); Has 75 Blast hits to 42 proteins in…	1	-0.48	-0.52	-0.29	-0.33	-0.36	8.25	7.76	8.08
Locus_52287			1	-0.48	-0.52	-0.29	-0.33	-0.36	5.95	5.32	5.49
Locus_52291			1	-0.48	-0.52	-0.29	-0.33	-0.36	6.18	6.55	6.34
Locus_52296			1	-0.48	-0.52	-0.29	-0.33	-0.36	7.14	7.02	6.89
Locus_52297			1	-0.48	-0.05	-0.29	-0.03	0.11	5.76	5.91	5.93
Locus_52311	AT5G64000.1	Inositol monophosphatase family protein	1	-1.07	-1.1	-0.88	-0.92	-0.95	7.23	6.93	6.91
Locus_52342	AT5G17350.1	unknown protein; FUNCTIONS IN: molecular_function unknown; INVOLVED IN: N-terminal protein myristoylation; LOCATED IN: cellular_component unknown; EXPRESSED IN: 15 plant structures; EXPRESSED DURING: 8 growth stages; BEST Arabidopsis thaliana protein match is: unknown protein (TAIR:AT3G03280.1); Has 1807 Blast hits to 1807 proteins in 277 species: Archae - 0; Bacteria - 0; Metazoa - 736; Fungi - …	1	0.9	1.18	0.37	0.22	0.39	2.02	2.2	2
Locus_52355	AT1G43980.1	Tetratricopeptide repeat (TPR)-like superfamily protein	1	-0.48	0.07	-0.29	-0.33	-0.36	6.49	6.48	6.08
Locus_52359			1	0.02	0.15	-0.42	-1.6	-1.14	3.03	2.25	2.84
Locus_52362			1	-0.48	0.48	-0.29	-0.33	-0.36	5.03	4.81	4.77
Locus_52391	AT1G31310.1	hydroxyproline-rich glycoprotein family protein	1	-0.48	-0.52	-0.29	-0.33	-0.36	8.37	8.56	8.11
Locus_52393	AT1G79450.2	ALA-interacting subunit 5	1	-0.57	-0.82	-0.71	-1.33	-0.9	2.74	2.85	2.39
Locus_52417	AT3G62300.2	DOMAIN OF UNKNOWN FUNCTION 724 7	1	0.52	0.8	0.29	0.99	1.44	6.18	5.86	5.92
Locus_52429	AT4G01350.1	Cysteine/Histidine-rich C1 domain family protein	1	-0.48	-0.52	-0.29	-0.33	-0.36	5.37	4.87	4.48
Locus_52442	AT2G31900.1	myosin-like protein XIF	1	-1.8	-1.84	-1.62	-1.65	-1.1	4.93	4.42	4.58
Locus_52457			1	-1.07	-0.52	0.92	1.4	1.05	5.54	5.23	5.55
Locus_52460			1	-0.48	-0.52	-0.29	-0.33	-0.36	3.37	3.68	2.05
Locus_52476			1	-0.48	-0.52	-0.29	-0.33	-0.36	4.67	4.53	4.46
Locus_52484			1	-0.28	-0.16	-0.29	-0.76	-0.51	2.9	2.4	2.43
Locus_52497	AT4G21620.1	glycine-rich protein	1	-0.48	-0.52	-0.29	-0.33	-0.36	8.47	8.92	8.89
Locus_52507	AT2G21090.1	Pentatricopeptide repeat (PPR-like) superfamily protein	1	-0.48	-0.52	-0.29	-0.33	-0.36	5.9	5.95	6.2
Locus_52524	AT3G25510.1	disease resistance protein (TIR-NBS-LRR class), putative	1	-0.48	-0.52	0.29	-0.33	-0.36	4.98	5.13	4.22
Locus_52542			1	-0.48	-0.52	-0.29	-0.33	-0.36	4.24	3.25	3.92
Locus_52555	AT1G77140.1	vacuolar protein sorting 45	1	1.11	0.48	-0.29	-0.33	-0.36	4.22	4.6	4.13
Locus_52559			1	-0.48	-0.52	-0.29	-0.33	-0.36	6.23	5.68	5.75
Locus_52563			1	-0.48	-0.52	-0.29	-0.33	-0.36	4.75	4.63	4.97
Locus_52582	AT4G11060.1	mitochondrially targeted single-stranded DNA binding protein	1	-0.58	-0.72	0.19	-0.07	0.32	3.04	2.8	2.58
Locus_52613			1	-0.48	-0.52	-0.29	-0.33	-0.36	2.55	2.89	2.85
Locus_52620			1	0.84	1.73	-1.29	-1.33	-1.36	2.89	3.45	2.82
Locus_52629	AT1G63540.1	hydroxyproline-rich glycoprotein family protein	1	-0.48	-0.52	-0.29	-0.33	-0.36	3.95	3.04	3.92
Locus_52690			1	1.11	0.07	-0.29	-0.33	-0.36	8.26	8.56	8.38
Locus_52760			1	-0.48	-0.52	-0.29	-0.33	-0.36	5.28	4.79	4.51
Locus_52762			1	-0.48	-0.52	-0.29	-0.33	-0.36	7.32	7.76	7.49
Locus_52770	AT4G33420.1	Peroxidase superfamily protein	1	-0.48	-0.52	-0.29	-0.33	-0.36	4.51	4.31	3.85
Locus_52779	AT2G25290.3	Octicosapeptide/Phox/Bem1p (PB1) domain-containing protein / tetratricopeptide repeat (TPR)-containing protein	1	-0.48	-0.52	-0.29	-0.33	-0.36	3.42	3.93	3.16
Locus_52785	AT4G29830.1	Transducin/WD40 repeat-like superfamily protein	1	-0.48	-0.52	-0.29	-0.33	-0.36	4.02	4.34	4.46
Locus_52786			1	-0.89	-0.19	0.71	0.25	-1.36	3.46	4.01	3.3
Locus_52867			1	0.18	0.34	-1.09	-1.5	-0.99	2.79	2.97	2.85
Locus_52917	AT1G56700.3	Peptidase C15, pyroglutamyl peptidase I-like	1	-0.48	-0.52	-0.29	-0.33	-0.36	7.46	7.24	7.01
Locus_52927			1	-0.48	-0.52	-0.29	-0.33	-0.36	3.98	3.72	3.05
Locus_5295	AT1G70190.2	Ribosomal protein L7/L12, oligomerisation;Ribosomal protein L7/L12, C-terminal/adaptor protein ClpS-like	1	0.98	1.77	1	1.12	1.38	2.54	2.2	2.23
Locus_52957			1	-0.48	-0.52	-0.29	-0.33	-0.36	4.19	4.34	2.85
Locus_52973			1	0.52	-0.52	0.7	0.25	0.64	2.55	3.04	2.37
Locus_52983			1	1.84	1.71	1.12	1.99	1.96	3.37	2.95	2.88
Locus_5300	AT1G70330.1	equilibrative nucleotide transporter 1	1	0.49	0.6	-0.24	0.89	1.67	4.42	4.36	4.19
Locus_53054			1	-0.48	-0.52	-0.29	-0.33	-0.36	4.53	4.58	4.44
Locus_53065			1	0.1	-0.52	-0.29	-0.33	-0.36	4.13	3.93	3.75
Locus_53080	AT5G20960.2	aldehyde oxidase 1	1	-0.48	-0.52	-0.29	-0.33	-0.36	4.37	4.01	3.78
Locus_53109	AT2G46000.1	FUNCTIONS IN: molecular_function unknown; INVOLVED IN: biological_process unknown; LOCATED IN: endomembrane system; EXPRESSED IN: 24 plant structures; EXPRESSED DURING: 15 growth stages; CONTAINS InterPro DOMAIN/s: Mesoderm development candidate 2 (InterPro:IPR019330); Has 31 Blast hits to 31 proteins in 13 species: Archae - 0; Bacteria - 0; Metazoa - 5; Fungi - 0; Plants - 26; Viruses - 0; Other…	1	-0.48	-0.52	-0.29	-0.33	-0.36	4.39	4.65	4.67
Locus_53146			1	-0.48	-0.52	-0.29	-0.33	-0.36	6.36	6.59	6.42
Locus_5316	AT3G03960.1	TCP-1/cpn60 chaperonin family protein	1	-0.48	0.48	-0.29	-0.33	-0.36	3.5	2.31	3.37
Locus_53176			1	-1.07	-1.1	-0.88	-0.92	-0.95	3.05	2.59	3
Locus_53200	AT4G01750.1	rhamnogalacturonan xylosyltransferase 2	1	-0.48	-0.52	-0.29	-0.33	-0.36	2.63	2.81	3.05
Locus_53239			1	-0.48	-0.52	-0.29	-0.33	-0.36	4.73	3.85	3.63
Locus_53244	AT3G24255.1	RNA-directed DNA polymerase (reverse transcriptase)-related family protein	1	-0.48	0.07	-0.29	-0.33	-0.36	3.59	3.37	3.05
Locus_53265			1	-0.48	-0.52	-0.29	0.66	-0.36	3.05	2.81	3.67
Locus_53310			1	0.11	-0.52	0.29	0.25	-0.36	3.22	3.04	3.63
Locus_53327	AT5G47850.1	CRINKLY4 related 4	1	-0.48	-0.52	-0.29	-0.33	-0.36	4.44	4.91	4.48
Locus_53342			1	-0.48	-0.52	-0.29	-0.33	-0.36	4.59	4.74	4.82
Locus_5336	AT5G19840.1	2-oxoglutarate (2OG) and Fe(II)-dependent oxygenase superfamily protein	1	0.95	1.47	1.32	1.62	1.34	2.57	2.4	2.37
Locus_53393	AT2G30150.1	UDP-Glycosyltransferase superfamily protein	1	-0.48	-0.52	-0.29	-0.33	-0.36	2.46	2.89	2.78
Locus_53398	AT2G21450.1	chromatin remodeling 34	1	-0.48	-0.52	-0.29	-0.33	-0.36	4.9	4.7	4.85
Locus_53436	AT5G06440.4	FUNCTIONS IN: molecular_function unknown; INVOLVED IN: biological_process unknown; LOCATED IN: mitochondrion; EXPRESSED IN: 22 plant structures; EXPRESSED DURING: 12 growth stages; BEST Arabidopsis thaliana protein match is: Polyketide cyclase/dehydrase and lipid transport superfamily protein (TAIR:AT3G11720.3).	1	-0.48	-0.52	-0.29	-0.33	-0.36	3.85	3.18	3.67
Locus_53476	AT2G15080.2	receptor like protein 19	1	-0.48	-0.52	-0.29	-0.33	-0.36	3.89	3.04	2.37
Locus_53504	AT1G72110.2	O-acyltransferase (WSD1-like) family protein	1	-0.48	-0.52	-0.29	-0.33	-0.36	2.78	3.04	3.22
Locus_53597	AT1G15100.1	RING-H2 finger A2A	1	-0.16	-0.93	-1.3	-1.34	-1.37	3.87	4.2	4.21
Locus_53655	AT5G09990.1	elicitor peptide 5 precursor	1	-0.48	-0.52	-0.29	-0.33	-0.36	3.98	3.31	3.59
Locus_53658			1	-0.48	-0.52	0.29	-0.33	-0.36	5.16	4.87	4.34
Locus_53662	AT1G27120.1	Galactosyltransferase family protein	1	-0.48	-0.52	-0.29	-0.33	-0.36	3.85	3.58	3.78
Locus_53786	AT5G60230.2	splicing endonuclease 2	1	-0.48	-0.52	-0.29	-0.33	-0.36	5.53	3.89	3.63
Locus_53872			1	-0.48	-0.52	-0.29	-0.33	-0.36	6.26	6.07	6.7
Locus_5388	AT1G18330.2	Homeodomain-like superfamily protein	1	0.35	-0.19	1.84	1.31	1.35	2.97	2.75	2.42
Locus_53983			1	1.45	1.62	1.19	-0.07	-1.1	2.66	2.61	2.53
Locus_54001			1	0.84	0.07	-0.29	-0.33	-0.36	2.55	4.01	3.16
Locus_54006			1	-0.48	-0.52	-0.88	-0.33	-0.37	3.33	2.72	2.2
Locus_5438	AT1G49990.1	F-box family protein	1	0.58	0.97	1.66	1.71	1.66	2.39	2.47	2.28
Locus_5461			1	0.51	-0.11	-1.41	-1.9	-1.93	2.79	4.03	5.01
Locus_5476			1	0.06	0.94	-0.17	-0.46	-0.39	2.08	2.49	2.43
Locus_5524	AT4G22130.1	STRUBBELIG-receptor family 8	1	0.72	1.77	1.18	1.6	1.46	2.44	2.38	2.18
Locus_5555	AT4G17000.1	unknown protein; Has 2862 Blast hits to 2331 proteins in 349 species: Archae - 6; Bacteria - 408; Metazoa - 833; Fungi - 223; Plants - 134; Viruses - 7; Other Eukaryotes - 1251 (source: NCBI BLink).	1	-1.35	-1.52	1.32	0.23	0.79	2.13	2	2.07
Locus_5580	AT1G03475.1	Coproporphyrinogen III oxidase	1	0.95	1.68	1.19	1.97	1.85	2.12	2.55	2.24
Locus_5595	AT5G60120.1	target of early activation tagged (EAT) 2	1	0.74	0.98	1.01	1.64	1.87	2	2.06	2.14
Locus_5614	AT1G34120.1	inositol polyphosphate 5-phosphatase I	1	1.17	0.61	0.56	1.62	1.16	2.05	2.04	2.48
Locus_5649	AT1G27980.1	dihydrosphingosine phosphate lyase	1	-1.8	-1.84	-1.62	0.8	0.64	4.24	4.23	4.67
Locus_5756	AT4G14340.1	casein kinase I	1	0.76	1.48	0.7	1.2	1.39	2.16	2.18	2.05
Locus_5855	AT5G59020.1	Protein of unknown function (DUF3527)	1	-0.33	-0.34	1.11	1.33	1.6	2.01	2.72	2.33
Locus_5918	AT4G31120.1	SHK1 binding protein 1	1	0.83	1.3	0.66	0.69	0.57	2.2	2.49	2.6
Locus_5956	AT2G17470.1	Aluminium activated malate transporter family protein	1	0.8	1.43	1.26	1.4	1.42	2.02	2.18	2.25
Locus_5978			1	0.29	0.84	-1.69	-0.75	-0.11	2.35	2.57	2.35
Locus_5996	AT1G76280.3	Tetratricopeptide repeat (TPR)-like superfamily protein	1	0.73	1.1	0.91	0.87	1.29	2.67	2	2.28
Locus_6038	AT1G63440.1	heavy metal atpase 5	1	0.06	-0.06	0.74	0.59	0.51	2.18	2.35	2.65
Locus_6093	AT2G31390.1	pfkB-like carbohydrate kinase family protein	1	1.01	1.33	-1.03	0.52	1.4	3.73	3.59	3.43
Locus_6118	AT5G59670.1	Leucine-rich repeat protein kinase family protein	1	0.71	1.73	0.39	1.52	1.04	3.26	3.28	3.1
Locus_6128	AT4G30993.2	Calcineurin-like metallo-phosphoesterase superfamily protein	1	0.59	-0.35	-0.69	0.13	0.59	3.24	2.71	2.58
Locus_6129	AT1G12050.1	fumarylacetoacetase, putative	1	0.03	-0.3	1.5	1.55	1.6	4.27	4.82	5.37
Locus_6142	AT3G48670.2	XH/XS domain-containing protein	1	0.19	0.72	-0.08	-0.08	-0.09	2.72	2.89	2.78
Locus_6146	AT5G10560.1	Glycosyl hydrolase family protein	1	0.6	0.98	0.56	1.04	1.1	2.28	2.18	2.12
Locus_6182	AT1G80070.1	Pre-mRNA-processing-splicing factor	1	1	1.52	0.02	0.31	0.69	2.51	2.66	2.28
Locus_6240	AT3G58840.2	Tropomyosin-related	1	0.11	0.39	1.41	1.6	1.44	3.54	2.91	2.62
Locus_6308	AT2G43980.1	inositol 1,3,4-trisphosphate 5/6-kinase 4	1	1.05	1	-1.29	-0.39	-0.42	4.78	4.8	4.69
Locus_6346	AT1G74650.1	myb domain protein 31	1	1.25	0.86	1.14	1.52	1.22	2.44	2.96	2.55
Locus_636	AT2G16860.1	GCIP-interacting family protein	1	0.74	1.41	0.83	1.25	1.14	2.18	2.29	2.06
Locus_6387	AT3G14205.1	Phosphoinositide phosphatase family protein	1	0.52	1.07	1.84	1.84	1.99	5.01	4.84	4.98
Locus_64	AT5G47690.1	binding	1	0.42	0.72	0.82	1.1	1.06	2.11	2.56	2.97
Locus_643	AT3G01280.1	voltage dependent anion channel 1	1	0.74	0.53	-1.31	-0.57	-0.9	2.68	3.17	3.45
Locus_6481	AT2G32410.1	AXR1-like	1	0.49	1.84	1.3	1.6	1.49	2.17	2.38	2.29
Locus_6525	AT3G07770.1	HEAT SHOCK PROTEIN 89.1	1	0.3	1.54	0.81	1.47	1.36	3.56	3.9	3.82
Locus_6577	AT5G57990.1	ubiquitin-specific protease 23	1	0.52	1.11	-1.43	-0.62	1.5	2.13	2.37	2.49
Locus_6613	AT5G64300.1	GTP cyclohydrolase II	1	1.42	1.5	1.49	1.93	1.79	2.04	2.18	2.08
Locus_662	AT5G39740.2	ribosomal protein L5 B	1	0.81	1.63	1.41	1.8	1.73	2.4	2.39	2.27
Locus_6620	AT4G27960.2	ubiquitin conjugating enzyme 9	1	0.15	0.7	1.12	1.91	1.86	2.54	3.06	3.02
Locus_6624	AT3G50820.1	photosystem II subunit O-2	1	0.85	1.66	1.57	1.96	1.78	2.26	2.01	2.12
Locus_664	AT1G15820.1	light harvesting complex photosystem II subunit 6	1	0.98	1.8	1.61	-0.01	0.96	3.01	3.33	2.71
Locus_667	AT1G29740.1	Leucine-rich repeat transmembrane protein kinase	1	0.54	1.11	-0.09	0.41	0.44	2.31	2.46	2.11
Locus_6691	AT1G13180.1	Actin-like ATPase superfamily protein	1	1.39	1.98	0.12	0.66	1.37	2.88	3.26	2.58
Locus_6701	AT5G35530.1	Ribosomal protein S3 family protein	1	0.6	1.16	1.73	1.87	1.65	2.83	2.63	2.34
Locus_6743	AT2G25320.1	TRAF-like family protein	1	1.52	-0.52	-0.29	-0.33	-0.36	3.82	4.77	5.02
Locus_6944	AT5G11760.1	unknown protein; CONTAINS InterPro DOMAIN/s: Protein of unknown function DUF1764, eukaryotic (InterPro:IPR013885); Has 1807 Blast hits to 1807 proteins in 277 species: Archae - 0; Bacteria - 0; Metazoa - 736; Fungi - 347; Plants - 385; Viruses - 0; Other Eukaryotes - 339 (source: NCBI BLink).	1	0.77	1.41	0.77	1.47	1.64	2.18	2.49	2.24
Locus_6946	AT1G13730.1	Nuclear transport factor 2 (NTF2) family protein with RNA binding (RRM-RBD-RNP motifs) domain	1	-0.11	0.73	0.73	-0.47	-0.36	3.28	3.23	3.12
Locus_6964	AT2G03260.1	EXS (ERD1/XPR1/SYG1) family protein	1	0.47	1.03	1.53	1.69	1.43	2.4	2.54	2.24
Locus_7070	AT1G12990.1	beta-1,4-N-acetylglucosaminyltransferase family protein	1	0.59	1	0.61	0.8	0.95	2.22	2.4	2.13
Locus_7090	AT4G03030.1	Galactose oxidase/kelch repeat superfamily protein	1	1.03	1.36	1.14	1.65	1.73	2.21	2.11	2.15
Locus_7175	AT5G06720.1	peroxidase 2	1	0.55	0.65	1.02	0.84	0.86	2.51	2.43	2.29
Locus_7219			1	0.63	1	1.31	1.57	1.65	2.1	2.08	2.12
Locus_7237	AT5G02830.1	Tetratricopeptide repeat (TPR)-like superfamily protein	1	-0.85	0.93	-0.67	0.53	0.7	4.42	4.16	4.39
Locus_7245	AT5G16130.1	Ribosomal protein S7e family protein	1	0.74	1.38	1.11	1.22	1.39	2.71	2.69	2.72
Locus_7298	AT5G67260.1	CYCLIN D3;2	1	0.15	0.83	-0.12	0.06	0.11	2.04	2.22	2.04
Locus_7340	AT5G60540.1	pyridoxine biosynthesis 2	1	0.45	0.62	0.37	0.71	0.61	2.31	3.04	3.43
Locus_7404	AT2G45190.1	Plant-specific transcription factor YABBY family protein	1	0.73	0.91	1.14	1.43	1.6	2.16	2.14	2.18
Locus_7450	AT1G08370.1	decapping 1	1	1.23	1.96	0.66	1.9	1.89	2.45	2.69	2.42
Locus_7512	AT3G24860.1	Homeodomain-like superfamily protein	1	0.84	1.19	1.34	1.62	1.65	2.59	2.89	3.5
Locus_7543	AT1G73590.1	Auxin efflux carrier family protein	1	0.42	1.03	-0.48	-0.22	-0.01	2.14	2.08	2.16
Locus_755	AT1G35670.1	calcium-dependent protein kinase 2	1	0.85	1.11	1.43	1.8	1.69	2.28	2.41	2.25
Locus_7647	AT5G16110.1	unknown protein; FUNCTIONS IN: molecular_function unknown; INVOLVED IN: biological_process unknown; LOCATED IN: chloroplast; EXPRESSED IN: 24 plant structures; EXPRESSED DURING: 15 growth stages; BEST Arabidopsis thaliana protein match is: unknown protein (TAIR:AT3G02555.1); Has 133 Blast hits to 133 proteins in 18 species: Archae - 0; Bacteria - 0; Metazoa - 0; Fungi - 0; Plants - 133; Viruses -…	1	0.5	1.35	-0.46	0.4	-0.01	3.16	2.95	2.52
Locus_7648	AT1G10010.1	amino acid permease 8	1	-0.48	0.07	-0.29	-0.33	-0.36	5.23	5.53	5.73
Locus_7666	AT4G14160.2	Sec23/Sec24 protein transport family protein	1	0.99	1.26	0.97	1.28	1.27	2.07	2.09	2.04
Locus_7698	AT3G55940.1	Phosphoinositide-specific phospholipase C family protein	1	1.37	1.62	-1.12	0.42	0.54	2.53	2.5	2.54
Locus_7712	AT3G11780.1	MD-2-related lipid recognition domain-containing protein / ML domain-containing protein	1	0.6	0.76	-0.35	0.11	-0.17	3.28	3.57	3.51
Locus_7713	AT4G29000.1	Tesmin/TSO1-like CXC domain-containing protein	1	-0.48	1.94	1.03	1.99	1.22	2.85	3.18	2.63
Locus_7770	AT3G26935.1	DHHC-type zinc finger family protein	1	0.43	0.72	0.04	0.02	0.48	2.32	2.61	2.29
Locus_7800	AT5G47570.1	unknown protein; Has 30201 Blast hits to 17322 proteins in 780 species: Archae - 12; Bacteria - 1396; Metazoa - 17338; Fungi - 3422; Plants - 5037; Viruses - 0; Other Eukaryotes - 2996 (source: NCBI BLink).	1	0.66	1.05	-0.6	-0.24	0.2	2.1	2.29	2.39
Locus_7857	AT2G15860.1	unknown protein; FUNCTIONS IN: molecular_function unknown; INVOLVED IN: biological_process unknown; LOCATED IN: cellular_component unknown; EXPRESSED IN: 24 plant structures; EXPRESSED DURING: 13 growth stages; Has 30201 Blast hits to 17322 proteins in 780 species: Archae - 12; Bacteria - 1396; Metazoa - 17338; Fungi - 3422; Plants - 5037; Viruses - 0; Other Eukaryotes - 2996 (source: NCBI BLink).	1	0.11	-0.52	-0.29	-0.33	-0.36	4.8	4.99	5.06
Locus_7888	AT3G10870.1	methyl esterase 17	1	0.68	1.14	0.14	0.04	0.23	2.21	3.16	3.19
Locus_7955	AT3G05910.1	Pectinacetylesterase family protein	1	0.56	1.04	0.95	1.05	1.05	2.11	2.05	2.1
Locus_802	AT5G56030.2	heat shock protein 81-2	1	-0.53	0.46	0.89	1.24	1.24	2.08	2.51	2.45
Locus_8032	AT4G33490.2	Eukaryotic aspartyl protease family protein	1	0.62	0.31	-1.52	-0.61	-0.37	2.2	2.4	2.23
Locus_804	AT5G18480.1	plant glycogenin-like starch initiation protein 6	1	0.41	0.08	1.29	-0.02	-0.42	4.02	4.41	5.26
Locus_8072	AT2G33180.1	unknown protein; FUNCTIONS IN: molecular_function unknown; INVOLVED IN: biological_process unknown; LOCATED IN: chloroplast stroma; EXPRESSED IN: 22 plant structures; EXPRESSED DURING: 13 growth stages; Has 57 Blast hits to 57 proteins in 22 species: Archae - 0; Bacteria - 8; Metazoa - 0; Fungi - 0; Plants - 35; Viruses - 0; Other Eukaryotes - 14 (source: NCBI BLink).	1	-0.61	-0.58	-1.36	-0.33	-0.89	3.14	4.26	5.23
Locus_8204	AT3G58120.1	Basic-leucine zipper (bZIP) transcription factor family protein	1	0.25	0.77	1.64	1.67	1.62	2.81	3.49	3.79
Locus_8302	AT4G02830.2	unknown protein; FUNCTIONS IN: molecular_function unknown; INVOLVED IN: biological_process unknown; LOCATED IN: cellular_component unknown.	1	0.45	0.67	-1.82	-1.46	-1.6	3.22	3.66	3.89
Locus_8321	AT2G31660.1	ARM repeat superfamily protein	1	0.17	0.68	1.63	1.44	0.69	2.64	2.84	2.55
Locus_8348	AT5G58375.1	Methyltransferase-related protein	1	0.55	1.23	1.25	1.34	1.42	2.58	2.55	2.59
Locus_8438	AT1G70600.1	Ribosomal protein L18e/L15 superfamily protein	1	0.87	1.7	-1.45	-0.94	-0.61	2.25	3.03	3.58
Locus_8443	AT5G48385.1	FRIGIDA-like protein	1	0.91	1.59	0.61	0.25	1.06	2.06	2.62	2.26
Locus_8507	AT2G22120.2	RING/FYVE/PHD zinc finger superfamily protein	1	-0.31	-0.03	-1	-0.53	-0.37	3.45	3.24	3.12
Locus_8532	AT2G36340.1	DNA-binding storekeeper protein-related transcriptional regulator	1	0.73	0.42	0.5	-0.03	0.88	4.15	3.91	4.1
Locus_8550	AT1G52160.1	tRNAse Z3	1	-0.3	0.68	1.57	1.25	1.55	2.4	2.45	2.21
Locus_856	AT1G21400.1	Thiamin diphosphate-binding fold (THDP-binding) superfamily protein	1	1.1	1.91	1.69	1.97	1.87	2.07	2.22	2.17
Locus_8610	AT5G53010.1	calcium-transporting ATPase, putative	1	0.4	0.76	-0.23	0.1	0.57	2.16	3.03	3.41
Locus_8735	AT3G07860.1	Ubiquitin-like superfamily protein	1	1.15	1.53	1.43	1.63	1.95	2.33	2.25	2.19
Locus_8752	AT4G34450.1	coatomer gamma-2 subunit, putative / gamma-2 coat protein, putative / gamma-2 COP, putative	1	-0.48	-0.52	0.29	-0.33	0.64	2.55	3.37	3.32
Locus_8778	AT1G47330.1	CBS domain-containing protein with a domain of unknown function (DUF21)	1	-0.48	-0.52	-0.29	-0.33	-0.36	5.37	5.62	5.44
Locus_8809	AT2G32520.1	alpha/beta-Hydrolases superfamily protein	1	1.59	1.8	1.01	1.48	1.52	2.38	2.65	2.47
Locus_881	AT5G02500.1	heat shock cognate protein 70-1	1	0.61	0.68	1.2	1.76	1.85	2.77	3.1	3.06
Locus_9029	AT3G15430.2	Regulator of chromosome condensation (RCC1) family protein	1	1.24	1.46	1.83	1.88	1.7	2.03	2.34	2.51
Locus_9044	AT4G27940.1	manganese tracking factor for mitochondrial SOD2	1	0.48	0.91	0.46	0.06	0.03	2.49	2.38	2.21
Locus_9072	AT1G56080.1	unknown protein; FUNCTIONS IN: molecular_function unknown; INVOLVED IN: biological_process unknown; LOCATED IN: plasma membrane; EXPRESSED IN: 12 plant structures; EXPRESSED DURING: 6 growth stages; BEST Arabidopsis thaliana protein match is: unknown protein (TAIR:AT1G16520.1); Has 196 Blast hits to 193 proteins in 50 species: Archae - 2; Bacteria - 0; Metazoa - 9; Fungi - 2; Plants - 132; Viruse…	1	0.39	1.19	0.42	0.83	0.77	3.22	2.92	2.91
Locus_9073	AT5G14000.1	NAC domain containing protein 84	1	0.88	1.36	-0.01	0.74	0.79	4.02	3.8	3.3
Locus_9090	AT5G65940.1	beta-hydroxyisobutyryl-CoA hydrolase 1	1	0.82	1.22	-1.39	-1.01	-0.73	2.02	2.28	2.59
Locus_9186	AT1G27600.2	Nucleotide-diphospho-sugar transferases superfamily protein	1	0.98	1.78	1.4	1.6	1.51	2.33	2.67	2.63
Locus_9207	AT5G07440.2	glutamate dehydrogenase 2	1	0.99	1.18	0.35	1.49	1.25	3.75	3.46	3.42
Locus_9216	AT4G22920.1	non-yellowing 1	1	0.3	0.76	1.84	1.34	1.66	5.2	5.39	5.29
Locus_9217	AT5G40210.1	nodulin MtN21 /EamA-like transporter family protein	1	1.02	1.48	-1.88	0.89	0.37	2.81	2.78	3.63
Locus_9240	AT4G36840.1	Galactose oxidase/kelch repeat superfamily protein	1	-0.26	-0.92	0.63	0.8	0.36	2.42	3.42	4.28
Locus_9244	AT1G30270.1	CBL-interacting protein kinase 23	1	-0.48	-0.52	-0.29	-0.33	-0.36	3.75	2.53	2.78
Locus_9259	AT2G38640.1	Protein of unknown function (DUF567)	1	-0.48	-0.52	-0.29	-0.33	-0.36	5.16	4.97	5.24
Locus_9263	AT5G28850.2	Calcium-binding EF-hand family protein	1	0.54	0.94	1.44	1.6	1.76	2.44	2.21	2.31
Locus_9315	AT3G02650.1	Tetratricopeptide repeat (TPR)-like superfamily protein	1	0.68	1.12	1.72	1.88	1.95	2.38	2.29	2.14
Locus_9377	AT5G44635.1	minichromosome maintenance (MCM2/3/5) family protein	1	1.37	0.25	0.55	1.77	1.36	2.58	2.31	2.95
Locus_9525	AT1G51380.1	DEA(D/H)-box RNA helicase family protein	1	0.04	0.92	1.71	1.25	1.78	3.91	3.95	3.61
Locus_9590	AT3G13070.1	CBS domain-containing protein / transporter associated domain-containing protein	1	1.25	1.14	1.33	1.67	1.54	2.41	2.67	2.52
Locus_9629	AT4G01840.1	Ca2+ activated outward rectifying K+ channel 5	1	1.52	1.7	-0.88	1.08	1.05	3.66	4.26	3.52
Locus_9638	AT2G03350.1	Protein of unknown function, DUF538	1	0.58	1.16	1.54	1.7	1.71	2.2	2.59	2.36
Locus_9642	AT3G21865.1	peroxin 22	1	-0.48	-0.52	-0.29	-0.33	-0.36	4.99	2.42	3.63
Locus_9696	AT4G12300.1	cytochrome P450, family 706, subfamily A, polypeptide 4	1	1.09	1.83	1.36	1.75	1.74	2.59	2.52	2.47
Locus_9701	AT1G45474.2	photosystem I light harvesting complex gene 5	1	0.77	1.28	1.11	0.94	1.1	3.37	3.76	3.65
Locus_9732	AT2G39705.1	ROTUNDIFOLIA like 8	1	0.71	1.84	1.48	1.86	1.68	2.81	2.94	2.78
Locus_9743	AT1G56130.1	Leucine-rich repeat transmembrane protein kinase	1	0.66	1.58	1	1.55	1.84	2.11	2.07	2.28
Locus_9799			1	-0.04	-0.42	1.26	1.81	1.61	2.59	2.59	2.53
Locus_986	AT4G26550.1	Got1/Sft2-like vescicle transport protein family	1	0.93	1.36	1.12	0.08	1.22	2.04	2.14	2.05
Locus_9866	AT1G17920.1	homeodomain GLABROUS 12	1	-0.48	-0.52	-0.29	-0.33	-0.36	2.63	3.93	4.05
Locus_9901	AT3G59090.1	CONTAINS InterPro DOMAIN/s: Protein of unknown function DUF1084 (InterPro:IPR009457); BEST Arabidopsis thaliana protein match is: tobamovirus multiplication 1 (TAIR:AT4G21790.1); Has 196 Blast hits to 195 proteins in 29 species: Archae - 0; Bacteria - 0; Metazoa - 0; Fungi - 2; Plants - 188; Viruses - 0; Other Eukaryotes - 6 (source: NCBI BLink).	1	0.01	0.96	0.4	-0.14	-0.18	2.59	2.52	2.69
Locus_9913	AT1G10120.1	basic helix-loop-helix (bHLH) DNA-binding superfamily protein	1	-0.48	0.48	1	0.8	1.42	2.63	2.68	2.07
Locus_9956	AT5G39390.1	Leucine-rich repeat protein kinase family protein	1	0.55	0.93	0.32	0.74	0.85	2.78	3.24	3.57

## Sheet: cluster4
Supplementary Table S3. Expression changes of tip-bun related phenotype-specific genes
Brassica oleracea ID	Arabidopsis locus	Annotation	Tip-burn susceptible			Tip-burn resistant			Kale
			LA	LM	LB	LA	LM	LB	LA	LM	LB
Locus_10167	AT3G27350.2	unknown protein; FUNCTIONS IN: molecular_function unknown; INVOLVED IN: biological_process unknown; EXPRESSED IN: 24 plant structures; EXPRESSED DURING: 15 growth stages; BEST Arabidopsis thaliana protein match is: unknown protein (TAIR:AT5G40700.1).	1	2.11	2.18	2.71	4.06	2.88	3.42	2.72	3.22
Locus_11054	AT1G79640.2	Protein kinase superfamily protein	1	2.33	2.73	3.56	3.99	4.28	2.63	2.31	3.32
Locus_11313	AT1G70895.2	CLAVATA3/ESR-RELATED 17	1	2.61	3.48	3.92	4.09	3.85	4.02	4.28	4.71
Locus_11796	AT5G03860.2	malate synthase	1	2.49	2.76	3.31	4.39	4.11	3.55	4.03	4.04
Locus_12006	AT1G14040.1	EXS (ERD1/XPR1/SYG1) family protein	1	2.18	3.61	3.42	4.2	3.88	2.46	2.92	2.43
Locus_1208	AT1G01355.1	Putative endonuclease or glycosyl hydrolase	1	2.47	3.28	4.62	4.62	5.05	5.46	5.62	5.41
Locus_13750	AT4G14540.1	nuclear factor Y, subunit B3	1	2.43	2.18	3.17	3.47	3.34	2.55	3.31	3.05
Locus_14711	AT4G38060.2	unknown protein; BEST Arabidopsis thaliana protein match is: unknown protein (TAIR:AT5G65480.1); Has 35333 Blast hits to 34131 proteins in 2444 species: Archae - 798; Bacteria - 22429; Metazoa - 974; Fungi - 991; Plants - 531; Viruses - 0; Other Eukaryotes - 9610 (source: NCBI BLink).	1	3.48	4.24	2.17	3.37	2.96	4.05	4.31	3.75
Locus_15299	AT3G12350.1	F-box family protein	1	2.11	2.18	2.71	3.31	3.34	3.55	3.18	3.27
Locus_16469	AT5G03030.1	Chaperone DnaJ-domain superfamily protein	1	2.16	2.94	2.51	2.42	2.28	3.48	2.97	3.75
Locus_17217	AT5G46330.1	Leucine-rich receptor-like protein kinase family protein	1	2.11	2.48	3.61	4.39	4.49	3.05	3.37	3.51
Locus_17446			1	2.33	3.13	3.03	2.47	2.64	3.78	3.89	4.55
Locus_17886			1	3.43	3.97	3.03	4.67	4.7	3.37	3.53	4.08
Locus_18670	AT1G58110.2	Basic-leucine zipper (bZIP) transcription factor family protein	1	2.01	2.25	2.71	2.79	2.19	2.21	2.32	2.81
Locus_20165			1	2.33	2.57	3.66	4.09	4.42	3.78	4.18	3.05
Locus_23145	AT1G65620.4	Lateral organ boundaries (LOB) domain family protein	1	2.43	2.65	6.98	6.9	6.69	6.93	7.08	7.14
Locus_23316	AT1G12020.1	unknown protein; BEST Arabidopsis thaliana protein match is: unknown protein (TAIR:AT1G62422.1); Has 89 Blast hits to 88 proteins in 16 species: Archae - 0; Bacteria - 0; Metazoa - 0; Fungi - 0; Plants - 87; Viruses - 0; Other Eukaryotes - 2 (source: NCBI BLink).	1	2.33	3.07	2.71	2.67	3.34	3.43	3.66	3.52
Locus_23962			1	2.52	2.8	2.58	4.19	4.78	5.47	6.37	6.18
Locus_2487	AT2G20120.1	Protein of unknown function (DUF502)	1	2.02	2.81	4.85	5.67	5.66	3.01	3.42	3.34
Locus_25469			1	2.91	3.13	3.1	3.42	3.28	3.37	4.39	3.51
Locus_27521	AT3G15780.1	unknown protein; BEST Arabidopsis thaliana protein match is: unknown protein (TAIR:AT1G52550.1); Has 20 Blast hits to 20 proteins in 5 species: Archae - 0; Bacteria - 0; Metazoa - 0; Fungi - 0; Plants - 20; Viruses - 0; Other Eukaryotes - 0 (source: NCBI BLink).	1	2.28	3.1	3.38	3.73	3.44	2.27	3.01	2.78
Locus_28514	ATMG00310.1	RNA-directed DNA polymerase (reverse transcriptase)-related family protein	1	2.33	2.8	4.06	4.31	4.39	4.57	4.65	4.9
Locus_35526	AT2G37980.1	O-fucosyltransferase family protein	1	2.33	2.18	2.79	3.66	3.16	3.67	2.97	3.05
Locus_3698	AT3G26400.1	eukaryotic translation initiation factor 4B1	1	2.61	3.29	2.88	2.25	3.59	3.75	4.11	3.32
Locus_38313	AT1G27380.1	ROP-interactive CRIB motif-containing protein 2	1	2.11	2.18	4.49	5.13	5.18	2.16	3.18	2.92
Locus_38972			1	2.1	2.94	6.45	7.06	6.91	2.92	4.5	4.69
Locus_4	AT2G39310.3	jacalin-related lectin 22	1	2.7	4.29	2.93	2.73	3.66	8.29	8.47	8.43
Locus_40834	AT3G22690.2	INVOLVED IN: photosystem II assembly, regulation of chlorophyll biosynthetic process, photosystem I assembly, thylakoid membrane organization, RNA modification; LOCATED IN: chloroplast; EXPRESSED IN: 13 plant structures; EXPRESSED DURING: LP.04 four leaves visible, 4 anthesis, petal differentiation and expansion stage, E expanded cotyledon stage, D bilateral stage; CONTAINS InterPro DOMAIN/s: Pen…	1	3.56	4.91	5.25	6.13	6.17	4.67	5.32	5.38
Locus_40873	AT3G18773.1	RING/U-box superfamily protein	1	2.22	2.29	3.1	2.37	3.03	3.78	3.48	3.59
Locus_44128	AT1G79180.1	myb domain protein 63	1	2.56	4.38	3.45	3.85	3.54	6.65	6.4	5.81
Locus_44770	AT1G74970.1	ribosomal protein S9	1	2.25	3.23	4.57	4.67	4.57	2.35	3.02	2.39
Locus_44786	AT5G27700.1	Ribosomal protein S21e	1	2.26	2.85	3.21	3.08	3.26	3.2	3.49	2.81
Locus_45812	AT3G20930.1	RNA-binding (RRM/RBD/RNP motifs) family protein	1	2.52	2.94	2.71	3.06	3.22	3.22	2.89	2.71
Locus_46117	AT2G34480.1	Ribosomal protein L18ae/LX family protein	1	2.33	2.39	2.03	2.19	2.22	3.16	3.45	3.46
Locus_47080	AT5G23000.1	myb domain protein 37	1	2.77	3.07	2.17	3.8	2.88	2.99	2.18	2.16
Locus_49390	AT1G05280.1	Protein of unknown function (DUF604)	1	2.36	2.48	2.7	2.75	3.35	2.23	3.18	3.33
Locus_4941	AT2G15240.1	UNC-50 family protein	1	3.16	4.36	3.71	4.31	4.19	3.95	3.85	3.78
Locus_49615	AT5G02140.1	Pathogenesis-related thaumatin superfamily protein	1	2.65	2.32	4.11	3.89	4.25	3.77	3.77	3.42
Locus_54302			1	4.86	3.67	5.32	3.84	3.59	2.37	2.53	4.29
Locus_5828	AT5G07630.1	lipid transporters	1	3.16	3.44	4.17	4.28	4.7	4.63	4.72	4.29
Locus_8036	AT3G48270.1	cytochrome P450, family 71, subfamily A, polypeptide 26	1	2.77	3.07	2.03	3.31	3.64	3.46	4.28	4.39
Locus_8121			1	2.04	2.34	3.68	4.27	3.64	3.73	3.85	4.02
Locus_8540	AT5G06620.1	SET domain protein 38	1	2.1	3.45	2.87	3.94	3.72	4.89	4.81	5.07
Locus_9065	AT5G45510.1	Leucine-rich repeat (LRR) family protein	1	2.61	3.18	2.41	3.37	4.44	3.42	3.68	4.08
Locus_9187	AT1G49950.1	telomere repeat binding factor 1	1	2.37	3.11	2.43	2.77	3.12	3.48	3.1	3.37
Locus_9751	AT1G66070.2	Translation initiation factor eIF3 subunit	1	2.3	2.45	3.35	3.41	4.05	3.34	3.85	3.46
